# Supplementary material for: A comprehensive prognostic and immunological implications of Gremlin 1 in lung adenocarcinoma
Source: Front Immunol. 2025 Feb 24;16:1529195. doi: 10.3389/fimmu.2025.1529195 (PMC11891240; doi:10.3389/fimmu.2025.1529195)
Supplement: Supplementary file 2 [file Table2.xlsx]

## Sheet: cluster-GSE31210
GSM773540	1
GSM773541	1
GSM773542	1
GSM773543	1
GSM773544	1
GSM773545	1
GSM773546	1
GSM773547	1
GSM773548	1
GSM773549	1
GSM773550	1
GSM773551	1
GSM773552	1
GSM773553	1
GSM773554	1
GSM773555	1
GSM773556	1
GSM773557	1
GSM773558	1
GSM773559	1
GSM773560	1
GSM773561	1
GSM773562	1
GSM773563	1
GSM773564	1
GSM773565	1
GSM773566	1
GSM773567	1
GSM773568	1
GSM773569	1
GSM773570	1
GSM773571	1
GSM773572	1
GSM773573	1
GSM773574	1
GSM773575	1
GSM773576	1
GSM773577	1
GSM773578	1
GSM773579	1
GSM773580	1
GSM773581	1
GSM773582	1
GSM773583	1
GSM773584	1
GSM773585	1
GSM773586	1
GSM773587	1
GSM773588	1
GSM773589	1
GSM773590	1
GSM773591	1
GSM773592	1
GSM773593	1
GSM773594	1
GSM773595	1
GSM773596	1
GSM773597	1
GSM773598	1
GSM773599	1
GSM773600	1
GSM773601	1
GSM773602	1
GSM773603	1
GSM773604	1
GSM773605	1
GSM773606	1
GSM773607	1
GSM773608	1
GSM773609	1
GSM773610	1
GSM773611	1
GSM773612	1
GSM773613	1
GSM773614	1
GSM773615	1
GSM773616	1
GSM773617	1
GSM773618	1
GSM773619	1
GSM773620	1
GSM773621	1
GSM773622	1
GSM773623	1
GSM773624	1
GSM773625	1
GSM773626	1
GSM773627	1
GSM773628	1
GSM773629	1
GSM773630	1
GSM773631	1
GSM773632	1
GSM773633	1
GSM773634	1
GSM773635	1
GSM773636	1
GSM773637	1
GSM773638	1
GSM773639	1
GSM773640	1
GSM773641	1
GSM773642	1
GSM773643	1
GSM773644	1
GSM773645	1
GSM773646	1
GSM773647	1
GSM773648	1
GSM773649	1
GSM773650	1
GSM773651	1
GSM773652	1
GSM773653	1
GSM773654	1
GSM773655	1
GSM773656	1
GSM773657	1
GSM773658	1
GSM773659	1
GSM773660	1
GSM773661	1
GSM773662	1
GSM773663	1
GSM773664	1
GSM773665	1
GSM773666	1
GSM773667	1
GSM773668	1
GSM773669	1
GSM773670	1
GSM773671	1
GSM773672	1
GSM773673	1
GSM773674	1
GSM773675	1
GSM773676	1
GSM773677	1
GSM773678	1
GSM773679	1
GSM773680	1
GSM773681	1
GSM773682	1
GSM773683	1
GSM773684	1
GSM773685	1
GSM773686	1
GSM773687	1
GSM773688	1
GSM773689	1
GSM773690	1
GSM773691	1
GSM773692	1
GSM773693	1
GSM773694	1
GSM773695	1
GSM773696	1
GSM773697	1
GSM773698	1
GSM773699	1
GSM773700	1
GSM773701	1
GSM773702	1
GSM773703	1
GSM773704	1
GSM773705	1
GSM773706	1
GSM773707	1
GSM773708	1
GSM773709	1
GSM773710	1
GSM773711	1
GSM773712	1
GSM773713	1
GSM773714	1
GSM773715	1
GSM773716	1
GSM773717	1
GSM773718	1
GSM773719	1
GSM773720	1
GSM773721	1
GSM773722	1
GSM773723	1
GSM773724	1
GSM773725	1
GSM773726	1
GSM773727	1
GSM773728	1
GSM773729	1
GSM773730	1
GSM773731	1
GSM773732	1
GSM773733	1
GSM773734	1
GSM773735	1
GSM773736	1
GSM773737	1
GSM773738	1
GSM773739	1
GSM773740	1
GSM773741	1
GSM773742	1
GSM773743	1
GSM773744	1
GSM773745	1
GSM773746	1
GSM773747	1
GSM773748	1
GSM773749	1
GSM773750	1
GSM773751	1
GSM773752	1
GSM773753	1
GSM773754	1
GSM773755	1
GSM773756	1
GSM773757	1
GSM773758	1
GSM773759	1
GSM773760	1
GSM773761	1
GSM773762	1
GSM773763	1
GSM773764	1
GSM773765	1
GSM773766	2
GSM773767	2
GSM773768	2
GSM773769	2
GSM773770	2
GSM773771	2
GSM773772	2
GSM773773	2
GSM773774	2
GSM773775	2
GSM773776	2
GSM773777	2
GSM773778	2
GSM773779	2
GSM773780	2
GSM773781	2
GSM773782	2
GSM773783	2
GSM773784	2
GSM773785	2
