# Supplementary material for: A comprehensive prognostic and immunological implications of Gremlin 1 in lung adenocarcinoma
Source: Front Immunol. 2025 Feb 24;16:1529195. doi: 10.3389/fimmu.2025.1529195 (PMC11891240; doi:10.3389/fimmu.2025.1529195)
Supplement: Supplementary file 3 [file Table3.xlsx]

## Sheet: diff-TCGA
id
SERTM1
SLC6A4
GPM6A
CD300LG
SGCG
WNT3A
ITLN2
SCUBE1
LANCL1-AS1
RTKN2
LINC00968
SPAAR
LGI3
FABP4
MYZAP
FAM107A
GRIA1
CA4
RSPO1
FXYD1
FENDRR
HBA1
PYCR1
STX11
NCKAP5
CNTN6
KANK3
TAL1
MIR3945HG
GPD1
TEK
NECAB1
STXBP6
ST8SIA6
ACVRL1
RGCC
EDNRB
HSPA12B
RAMP2
LIMS2
ECSCR
OTUD1
LINC02154
ADAMTS7P3
UPK3B
RPL13AP17
GPIHBP1
AGER
PECAM1
ANKRD1
CCM2L
SEMA3G
S1PR1
PRX
CLEC3B
FGFBP2
EPAS1
NOVA2
ROBO4
JAM2
RAMP3
USHBP1
CLEC1A
EMP2
LDB2
TMEM100
NMUR1
ADAMTS8
SPOCK2
FHL1
CAV1
BTNL9
FCN3
ADRB2
ARHGAP6
PCAT19
CD101
GRK5
FOXF1
RGS9
CLIC5
GSTM5
SH2D3C
TCF21
CDH5
ACADL
SLC19A3
PLAC9
MGAT3
LIN7A
GPR146
PTPN21
ARHGEF15
ECEL1P2
PRKG2
MCEMP1
LYVE1
PTPRN2-AS1
SIRPB1
ALKAL2
NXPH3
SOX17
HIGD1B
CAVIN2
TNNC1
CHIAP2
RASIP1
WWC2
FGD5
EMCN
FRMD3
SOX7
CALCRL
CYYR1
GDF10
FMO2
EFCC1
MYCT1
LRRC36
CD36
PDLIM2
CDO1
ARC
ADGRE3
ARHGEF26
GIMAP8
SCN4B
THSD1
FAM110D
VEGFD
FHL5
C14orf132
AGRP
GPA33
SOSTDC1
FEZ1
TENT5B
CLEC14A
TGM1
ABCA8
RBP2
HBA2
DNASE1L3
INMT
TMEM177
SLC39A8
PTPRB
ALDH18A1
SEMA6A
NPR1
KIF17
STARD8
PTCRA
STARD13
SMAD6
VIPR1
UBE2T
GOLM1
CAT
ERG
TAMALIN
LMO2
DPEP2
FAM189A2
PKNOX2
IGSF10
ADRB1
LRRN3
PHACTR1
PARAL1
TGFBR3
MMRN2
TCEAL2
SLC14A1
NLRC4
NME1
CLDN5
PPP1R14B
FPR2
FOLR3
KL
ACKR4
SBSPON
ADGRE1
B3GNT3
F11
DACH1
ETV4
FAM83A
CFP
CTHRC1
GIMAP1
CSRNP1
AOC3
GLIPR2
LRRC32
EFNA4
TMEM88
TOP2A
RSPO2
PLPP2
COL6A6
PI16
PELATON
CLDN18
ANOS1
CASQ2
HBB
PRKCE
SPAG4
COX7A1
SLIT2
GLDN
GIMAP6
TMEM184A
ADAMTSL3
RASGRP4
CORO2B
THBD
CAMP
ADM2
TIE1
PLA2G4F
MME
CXCR2
HHIP
RADIL
RHOJ
SNX22
SULT1C4
ODF3L1
SEMA5A
PAICS
CDC20
CAVIN1
DNASE2B
RAI2
PEAR1
COX4I2
TEDC2
OR7E47P
IQGAP3
GYPC
HSPB2
IL3RA
SYNC
RCC1
PPP1R14BP3
ADPRH
CPB2
ARHGAP31
HBEGF
OCIAD2
FAM162B
SPRYD7
MYO16-AS1
VEPH1
DKK2
DES
SFXN1
CCL23
CGNL1
ST6GALNAC3
INKA2
LINC01936
CAV2
SAPCD2
AFF3
SPN
ANGPTL1
CD93
PIP5K1B
FUT2
PALMD
RXRG
LAMP3
RMI2
GPX3
ABI3BP
TRPV2
SELP
COL10A1
KANK2
TNXB
PLCL1
SESN1
ABCG2
SRPK1
TBX2-AS1
DENND3
BCHE
TMEM204
KIF20A
VSIR
C1QTNF7
RETN
HSPB6
LINC00987
FXYD6
FGR
PNPLA6
TNS1
CDCA8
LGR4
CXCR1
MFAP3L
LGI4
RAPGEF4
SLIT3
PLK1
FFAR4
SPP1
CCNB1
UBE2C
NIM1K
ESAM
SLC5A9
ADH1B
SASH1
WFS1
PRAM1
ST6GALNAC5
TBX3
HEG1
ZNF423
LINC01290
TSPAN18
EZH2
NOTCH4
SFTPC
SPAG5
DUOX1
DAPK2
MAMDC2
FAM136A
LTBP4
PPP1R15A
SFXN4
LMCD1
ZWINT
FAM124B
CCNB2
BIRC5
FGFR4
SYNM
GPM6B
CD52
LHFPL6
EFNA3
ADCY4
PDIA4
CD300C
RILPL2
KIF2C
JCAD
CRYAB
NEK2
TPX2
GPT2
ANGPT1
LINC00511
MBNL1-AS1
NUSAP1
INPP5K
PPP1R14B-AS1
ZNF366
PTH1R
CNOT11
C1QTNF2
C8B
PGM5P4
MIR22HG
CCL14
BMPER
ST6GALNAC6
BCL6B
PDZD2
PCLAF
CEP55
METTL7A
UHRF1
RRM2
SPTBN2
CBLC
HMGB3
ATP1A2
SPTBN1
EPN3
KDELR3
ELAPOR2
MND1
CPED1
MSTO1
GGCT
KIF4A
FGF2
NDST1
VWF
MS4A7
PPAT
FLI1
ANLN
RECQL4
F8
ADARB1
CASKIN2
SFRP5
LILRA5
DLGAP5
FLAD1
BUB1B
KIF26B
MFAP4
IL17D
RCAN1
ITIH5
PLEKHN1
S100A3
OSCAR
GINS1
AURKB
HJURP
MFNG
ECRG4
TMPRSS4
WIF1
CBX7
ITM2A
ADTRP
WNT7A
GIMAP7
KRT4
STX12
IQANK1
CDC6
MYBL2
GFOD1
ORC6
SLC50A1
MYO19
TACC1
CFD
P2RY1
SEPTIN4
MANF
MARCO
KAT2A
OLR1
FERMT1
LGALSL
NUF2
SSTR1
KLF6
SEMA6D
MELK
SLC25A10
TBX4
CCBE1
ITGA8
IGSF9
PEAK1
LINC02014
MSR1
PLEK2
GPER1
AFAP1L1
IL1RL1
ATIC
SCN7A
LDLR
RNU6-529P
GKN2
NHSL1
C1orf162
DENND2A
KIF1C
DLC1
C1orf131
AGTR2
E2F8
PCOLCE2
KIF11
FKBP11
CCN5
KCNK3
H2BC5
CRTAC1
PSAT1
PPP1R14A
LEPR
MSRB3
SYNDIG1L
PVT1
TINCR
STX1A
S1PR4
ADAMTS1
AGTR1
CD34
CENPF
GAS6
PCDHGB7
ANKRD29
CNRIP1
GMPPA
MYL9
TGFBR2
WASF3
EPM2A
MEX3A
PAFAH1B3
REM1
ASF1B
TBX2
EML1
SPARCL1
NLN
HSD17B6
CASS4
SLC2A1
SYNPO
ZBED2
MMP11
CCT3
PCDH12
C11orf80
PEBP4
RSPO4
POLR2H
C5AR1
SKA3
SLC1A1
HMMR
GUCY1A2
SLC35F2
GINS2
MMRN1
ABHD6
HSPB8
PLPP3
CCNA2
SYNE3
MARCKSL1
CDH13
NARF
ACE
MYADM
ARHGEF39
RASGRF1
CDC45
KLF4
RNF144B
PPM1F
PSMG3
VSIG4
RECK
AMOTL1
UQCC2
ITLN1
CDC25C
SERINC1
FOXM1
TMEM182
PDE2A
MDK
SPC24
TK1
PRC1
TROAP
FAM13C
TMOD1
STIL
JDP2
HPS5
LHFPL3
BZW2
GTSE1
TMEM273
SEC14L6
MDGA1
PCAT6
SGCA
GNL3
ENG
LINC02471
DOK2
HYAL2
MKI67
NPM3
AQP4
MCM4
FABP5
ITPRIP
WFDC1
CBX8
ACP5
CRABP2
SVEP1
IQCN
PGM5
FBLN5
TNFRSF21
NDRG4
RMDN3
TOM1L2
EXO1
NCAPH
CDCA5
CCDC69
KCNAB1
RHBDL2
CSF3
PID1
MIR4653
ICAM2
PDE1B
TFAP4
PDK4
SNRK
EPCAM
TMEM150B
EP300-AS1
CDCA3
TRAF4
NDC80
GMFG
TBX5-AS1
ACOXL
ROR1
ANXA3
MRPL3
TMEM47
CAB39L
TRAP1
CALCOCO1
ZNF22-AS1
DIPK2B
FERMT2
IL33
STAC
CDCA7
NECTIN4
PKMYT1
TUBB3
PLA2G1B
KIF18B
CTNNAL1
ADAMTSL4
ACSS3
PHKA1
P3H4
CENPA
KNOP1
ADGRL2
HLA-E
RASAL1
DEPDC1B
CENPU
LHFPL3-AS2
FIBIN
GJB2
SRPX
FZD4
TFB2M
DOCK4
DCAF13
C1orf74
NXF3
QKI
SLC31A2
GPC3
A2M
TPPP3
MT1M
MAGI2-AS3
RBP4
CDT1
AGTPBP1
CFL2
C1orf112
SNRPE
CHAF1B
GATA6
HS6ST2
JAML
PREX2
KIAA0040
ERO1A
UNC5CL
OLFML1
MS4A15
RAD54L
MYO7A
NCAPG
ECE2
XRCC2
AURKA
PDE5A
GATA2
LINC00857
CYBRD1
SCARA5
CCNF
KLF9
SLC46A2
SYNPO2
JPT1
SOX4
ARHGEF16
EEF1A1P6
SAMD10
ASPM
KLF2
LPL
CASP4LP
CD300LF
KLHDC7B-DT
DONSON
NRN1
CBX3
RASL12
PDE8B
RASGEF1B
MRC1
DPYSL2
FRY
FRMD4A
CACNA2D2
OTX1
HACD4
CCRL2
E2F3
HYAL1
PBK
TIMM8A
TONSL
SLC39A11
CDKN3
MTARC2
SLC11A1
B4GALT2
GIMAP4
CLEC12A
KIFC1
CHRDL1
PTTG1
DKC1
FAM111B
SNCA
GNAQ
PDCD2L
CSTF2
CSRP1
AGMAT
MCTS1
ERCC6L
KCNJ5
SIGLEC17P
ALOX5
DBNDD1
HROB
EIF2AK1
GALNT7
CCDC152
STARD9
OGN
BMX
FANCF
LINC02185
FANCI
GIPC2
SHC3
TRAIP
DUOXA1
LMOD1
AARD
RCCD1
CKAP2L
ARHGAP24
FAM83A-AS1
MVB12B
GNG11
HSPE1
RPP40
RBMS2
ECT2
JPT2
LINC01852
C1QTNF6
KLF13
C12orf45
EPHA10
KNTC1
KHDC4
BMPR2
POLE2
CNPY2
NAT9
LINC02555
FABP5P7
AHNAK
PTRH2
TARS2
ORC1
SGO1
CTIF
DEPDC1
CYP4B1
KIF14
FGF14-AS2
RTN1
SPATS2
TMEM69
ALOX5AP
DAP3
FIG4
PHACTR2
SIX4
GPRIN1
ANKRD33B
CCNE1
MAPK4
KPNA2
PCDH17
HOXA4
IHH
CYP27A1
TTK
TMEM139
P3H2
SOCS2
DNA2
F10
ARHGAP44
BUB1
MYOZ1
JUND
PRKCQ
MRM1
PERM1
MTMR10
C1orf198
ID4
SECISBP2L
HMGN2P15
LMNB1
MIR27A
TNS2
INTS8
TLCD1
SMUG1
PRDX4
LRP2BP
NCF2
TIMP3
PTGER4
SORBS1
MCM10
TSPAN7
ARAP3
SMTNL2
PAPSS1
TOX2
RRAS
EME1
SLC7A7
REEP1
DCSTAMP
FANCA
LRRK2-DT
SHCBP1
ACKR1
CCDC167
GPR4
THBS2
MAD2L1
SLC16A11
FRMD5
AFAP1-AS1
TXNDC17
CDCA2
LIMCH1
ATP1B2
PAK1
HSPD1
NTN4
FGFR2
CDK1
PRICKLE2
SLC27A3
HMGA1
SLC25A25
SIDT2
CA3
UBASH3B
TIMELESS
RAD51
TLR8
EXOC3L1
SNX1
ARHGEF6
HOXA5
TBRG4
PHLDA2
SLC35B1
LATS2
PROS1
PILRA
ITPRID2
DDX56
TNFSF12
VAMP2
IL7R
C20orf194
SERINC2
FAM167A
CARD16
LDHA
PF4
GAPDH
SHMT2
SENCR
SYNJ2
PIMREG
MNX1-AS1
METTL1
GJA4
FANCD2
TMEM74B
MTX2
CD68
TRGJP2
FAM167B
C3orf86
SRPRB
SHROOM4
MMACHC
AATK
GAB1
FOSB
GIMAP5
SNHG1
SPC25
SELPLG
LEFTY2
COL1A1
MOCS1
HLX
RADX
PROM2
NEBL
PTPRH
PRDM11
SCIMP
INKA1
RHNO1
KIF15
PDLIM1
CHEK1
SKA1
DIXDC1
KHDRBS2
HSH2D
GGTA1
ABCG1
CYRIA
NOSTRIN
LILRB3
TPRG1
HELLS
TYMS
SMYD5
MRGBP
SLC44A3-AS1
NPNT
EFEMP1
IPO4
ELF3-AS1
CLIC3
PAPSS2
MS4A2
NDRG2
SLC25A39
GJA5
PCYOX1
P2RY6
SELENOP
SUSD2
RFC4
LINC01703
BLM
FEN1
KDELR2
PMM2
NEXN
PLLP
RNF122
TLR4
GJC2
C10orf88B
GALNT18
TDRKH-AS1
PTGIR
FILIP1
STYK1
HM13
RAB26
PLSCR4
DNAJA3
SOBP
CD83
LINC01270
CST5
ESPL1
KIF23
NEDD9
S100A12
PRG4
PTPRM
ILF2
POLG2
PC
LRRK2
LRRC18
DUS1L
TM6SF1
HK3
RBMS3
BPHL
CD33
CHPF2
C1orf115
FCGR3B
TRIM27
PTGES
SLC7A5
ZNF106
VPS9D1-AS1
MRPL20-DT
TIMP1
TMED3
ARRB1
SRGAP2C
ZMYND19
PPBP
UBL3
ZNF485
SMAD9
INAVA
B4GALT3
PDK1
SOX18
E2F2
ZFYVE9
APBB1
N4BP1
PDCD6
ABCA3
PRICKLE1
RALGPS2
SERPING1
MIR30C2
DECR2
APOBR
C11orf96
KRT80
PLEKHO2
GATA6-AS1
KIF22
ALG8
LMO7
WDR75
GREM1
XPR1
IKBKE
SLC5A6
PARS2
BRIP1
IRAK1
RIPOR1
P4HB
CBX4
COLEC12
FBP1
NTRK2
TMEM79
SPI1
P2RY14
FAM241A
COL3A1
SHANK3
NPR3
BRIX1
DTYMK
ABCA9
SH3BP5
MFSD2A
MCM2
PCDHGC3
PGM2L1
TBX5
PPIF
CLEC4E
STOM
MMP19
HPCAL1
ZNF239
BYSL
CENPL
NES
CKS1B
TSACC
ZNF385B
DERL3
HMBS
MARVELD3
VARS1
RPL7AP64
EGR2
ABCC3
CYGB
ACACB
WNT3
BCL2L15
SLC44A2
CEACAM21
PRKCH
SNRPA1
WDR12
ADGRE5
EPB41L2
RBBP8NL
PDGFB
PTPRO
CENPI
ADCK5
TRIP13
ZNF692
BOP1
GPRIN2
MMP1
ZEB1
RFLNB
PUS7
BORCS7
KCNN4
TDRKH
SYT7
ZBTB16
TPBG
HYLS1
MRAS
OSBPL11
GARS1
EDN1
ST6GALNAC2
HSD17B4
BTK
KNL1
SLC51B
RHBDL1
TIMM17A
ZEB2
PYGO2
CRY2
SUV39H2
TACC3
GADD45B
MYRF
MAP3K3
CYP27B1
FIGNL1
PFKP
NUP85
LAMC3
SLC15A2
LINC01977
SFTPD
TMEM220
GNPNAT1
SSR4
SLC52A2
TWNK
FAM83D
POC1A
CA2
MYH10
ARHGAP18
TFAP2A
CRIM1
ZBTB4
GORASP2
ZFP69B
PKIG
FLRT3
ATP5PBP5
SLC15A3
PRXL2C
HDHD3
ADAMTS15
LAD1
RUSC1
DTL
TUBB6
ARL13B
GFUS
MAOB
PRKG1
FPR1
LINC01426
COA4
BANCR
FANCG
IL1RL2
MIR3677
VMP1
BMP2
CLCN2
KLB
FLT4
TNFSF13
RFX2
ACP6
DDX12P
KIF26A
NR4A3
UTP25
OIP5
B3GNTL1
ARRB2
ALDH2
LIFR
N4BP2L1
FRMD4B
VIM
CPSF3
SCD5
SFTA1P
EMC3-AS1
SORBS3
FOXP3
CALM1
FLVCR2
HNF4G
CYS1
MIS18A
CENPK
FER1L4
PAQR5
PUS1
SEPTIN10
C1orf87
PTPN1
SMAD7
PLA2G5
HSPB7
LSAMP
CELSR3
ADAMTS14
OLA1
CILP2
WDR46
C5orf34
LINC01836
CDC25A
APOLD1
BST1
NCAPG2
HRCT1
RAP1A
KCNJ8
WFDC12
ATAD2
ZBTB47
C19orf48
ESCO2
GGA2
MYO1C
SLCO2A1
ENTR1
SH3BGRL
IL20RA
MTIF2
PYCR3
PKP3
ABLIM3
MCM6
MYH11
NOP58
NIFK
LINC01963
APOA1
MRPL9
PMP22
AK1
F12
SFTPA1
XDH
ADGRL4
BCS1L
CCDC50
EIF4E3
FOXD2-AS1
MSMO1
PPARGC1B
SLC12A4
BUD23
STK39
PARPBP
KRTCAP2
BNIP2
CENPM
P4HA3
CP
CETP
PLK4
CLK2
GFPT1
FHL2
NATD1
SGPL1
PCSK9
MAFF
SBDS
XYLB
CASP6
NME4
EPB41L4A-DT
COL6A5
LBX2
GMNN
RILP
DARS2
DUBR
PLCE1
KDM5B
ROBO2
MCOLN1
AIMP2
DOLPP1
ANKS1A
TTC28
KAT2B
H2BC20P
NFIX
SCGB1A1
TMEM255B
ANKRD22
ARHGEF3
AKAP7
KAZN
CYP24A1
LRRC59
FCN1
INPP5A
PPARG
FAM86JP
ASNS
IGHG4
LIMD1
NEIL3
APOL3
UTRN
MTHFD2
CHEK2
IRX1
CST1
ABHD11
C1QA
SLC2A9
UBFD1
BAIAP2L1
ASGR1
TYROBP
PPM1D
CYBC1
GYG2
HHIP-AS1
TMEM62
ABCB6
PRDM5
LPCAT3
BLACAT1
CHTF18
GCNT3
ZFPM2-AS1
TPPP
GMDS
ALG3
LRRFIP1
SPRING1
GALNT13
ENO1
AP1S1
ALG1L
MITF
MFSD9
TRPT1
CENPE
STEAP1
TTLL7
TFR2
EEF2KMT
SFTPA2
PHLDB2
ST14
CISD2
ZFP36
LINC01765
CD302
AQP1
PLA2G3
DBF4
ZC3HAV1L
ZMYND15
MRTO4
GART
MSI2
FAM86C1P
MMP12
GPC5
POLR1C
GINS4
RHOXF1-AS1
GAS6-DT
CXCL13
TICRR
DUSP1
PITX1
CTDSPL
BCL2L2
MTX1
PDZD11
SAMHD1
C8orf76
FGD3
CYTOR
SEMA3B
CPAMD8
C2CD4A
PACRG
ZNF138
SEMA4B
HDGF
SPDL1
C11orf24
PTGDS
CCT5
MATN3
LY86
RGS17
IL34
LILRA6
PPIL1
OSTC
GRTP1
NLE1
BICDL1
RAB11FIP1
CREB3L4
CCN4
RAD51AP1
DPH2
NSF
MS4A14
CLSPN
MIX23
NABP2
KCTD12
LST1
TPSAB1
CLDN11
PFDN6
POLQ
COA6
MRPL17
HOATZ
ADAM8
TSPAN12
FBXO32
PALD1
SCAI
RNVU1-32
DNAAF5
DUS4L
CDCA4
C11orf97
SBF2-AS1
DOCK11
TRIM59
TNNI2
SNX2
MIR559
GNGT2
NDUFAF8
PRR19
PLEKHA8
LINC02416
GABARAPL1
CPNE7
LRRC4B
DCST1-AS1
SNX25
KANK4
F2RL3
NDNF
PDCD6IP-DT
LINC01150
C1QB
ASAH2B
PUSL1
PPP1R14D
SLCO2B1
RETREG1
GBAP1
GPI
GRHL3
MNDA
SIRT7
SLC12A9-AS1
JPH2
MGME1
GIPC3
TCEAL7
AQP11
TRGV7
SDCBP
ATOH8
CLNS1A
SEM1
LPXN
FARSB
BRI3BP
PREB
IL6
CCN2
ARHGAP40
RCC2
MROH6
MTURN
DAB2IP
UTP14A
SIRPA
BCL9
NOL10
SLC35B2
SULT1A1
ARHGEF37
TRUB2
ARHGAP11A
SLC2A5
ITGA11
AGPAT4
DDO
HEATR1
JAM3
CEACAM1
TAF1D
MAP6
TNS3
CENPH
WDHD1
NINJ2-AS1
ATAD3B
LRRC8C
SNHG3
KMO
EPRS1
HGH1
H2AX
PREX1
QDPR
NIPSNAP1
MORC2
COL11A1
PSMB4
DCN
GNAI2
SLFN13
MIR223HG
PCCA-DT
SULF1
LYPD1
DNAJB4
XPO5
PODXL2
AADAC
VPS72
NVL
CCDC173
HVCN1
ADAM28
ZNF217
SLC25A13
RFWD3
RNF13
HMGN1
FAP
NOP2
PPP2CB
HCN3
FUT3
MRPL15
ABCA12
SPDEF
DNAJC22
FKBP3
TMEM132A
PKDCC
STON1
ZSCAN2
CES1
USP12
FRAS1
TSPYL1
CNFN
RAB5IF
MZT2A
CADM1
NSUN5
PXDC1
KLRF1
MEST
PLXNB3
TMSB15A
OSBPL6
PTGFR
MRPL24
STAC3
TTYH3
SLC37A4
CPXM1
CNN3-DT
SERTAD1
DHTKD1
PRR11
CCHCR1
ABHD5
CD81
AVL9
PALB2
GORAB
CHI3L2
B3GALNT1
INSIG1
KLF10
CD244
WWTR1
GALNT14
TMTC4
MTFR1
SNORD99
NMU
PIK3IP1
DPY30
FUT8
SELE
PABPC1L
MID1IP1
USP30-AS1
EEF1A1P5
PPFIBP1
MNX1
DNAJB11
BSG-AS1
EMP1
CCL24
PPP1R35
HLA-V
P3H1
WASIR2
B3GNT2
TYMSOS
PPME1
HCK
NKD1
NUP155
C2CD4D
TSPAN6
RAD54B
CNN1
ZCCHC24
PHKG2
PPIAP39
SNHG4
HSPA5
PIAS3
CLDN12
GFRA1
HAS1
RASSF8
NSUN2
PDPN
ICA1
SELENOI
ARHGEF2-AS1
CCND2
SLC17A9
DDX11
ST20-AS1
PIAS1
NFASC
DNAJC18
RASSF2
LARGE2
DNAJC12
NFAM1
SORD
AQP9
DYNLT5
IGFBP3
TPST2
NCKAP1L
ITPKA
C16orf86
MB
ALPP
ARRDC4
PARP1
MRPL58
MEF2A
CPOX
RDX
RHOV
AUNIP
BLOC1S4
FLVCR1
TNFRSF18
SNRNP25
PRELP
EIF3B
ENTPD8
SRD5A1
SLC22A18AS
PIK3R5
CYP17A1
WDR62
CXCL16
INTS7
DNAH14
MARS2
GLRX3
ATAD3A
RPL39L
CNR1
NMRAL1
PDXDC1
CCN1
EHD2
MYO1B
CORO1C
GUCA2A
COASY
WNT9A
SEC14L4
GCSH
VSTM4
FBXL19
CCDC34
ANXA8
COL5A2
HDAC1
PSMD14
NEK7
ZP3
EMILIN2
TPI1
CCDC137
ADAM12
P2RX1
SALL4
COLGALT2
RAC3
LAMB2
EVI2B
ABCB1
PRMT3
CEP85
ITM2B
TMEM105
CHD1L
NOP16
SCARF1
HCAR2
PODXL
C15orf48
TBC1D2
CABLES2
LINC01614
SMIM10L2B
RTKN
LRCH2
MICALL2
C7
NXPE3
THEMIS2
APH1B
ADCY9
ATAT1
ESRP1
GRAMD2A
RHPN1
H1-0
C9orf24
PSMD4
C11orf21
RASGRP2
POLR1G
VGLL3
DHCR24
EOGT
IFNGR1
RN7SL8P
ARHGAP30
NHLRC4
CACYBP
MAL
COL13A1
KLF15
FAM216B
MYLK
CXCL2
MEIS1
SKIV2L
ETS1
THRA
ATF3
ARMCX1
FAR2
CRELD2
SNORD60
YDJC
MTFP1
JTB
TTC7B
RNU6-415P
SIK2
SLC26A6
DDX55
TNFAIP8L3
MAP3K8
TUBG1
LYSMD1
TNFRSF25
IDH2
NAXE
ARHGAP29
NQO1
ANKZF1
ETV5
CNP
CCT6A
GEMIN7
TMEM164
NCF1
FAM220A
WFDC3
SACM1L
TUBA5P
NFATC1
RUNX2
HECW2
VASH1
ID3
LINC02035
RPE
PLPP5
SLC19A1
ZWILCH
SDC2
ALDOA
FHDC1
IARS2
ANO7
LNX2
SERPINH1
DAP
FCER1G
ZNF331
CASP3
NET1
GAB2
LRCH1
HPGDS
FBXO41
NAA40
LINC02772
HASPIN
CKAP4
ZDHHC9
TUBA1A
ZDHHC14
FOXO4
STYXL1
KCTD13
CCNE2
SPART
TMEM178A
TPSB2
MTBP
CELF2
THNSL1
ARHGAP25
B4GALT1-AS1
ULK2
KCNAB2
FOXF2
ITGAL
ADGRD1
MRPL36
OTULINL
CPA3
PIF1
DGCR5
CABCOCO1
SIRPB2
RNASEH2A
KLHL17
SMPDL3B
HNRNPA1P21
TRMU
VSIG2
TRIT1
AIFM1
LHX6
APBB2
HSP90B1
DHRS13
ANO6
LRRC71
IL11RA
ACY3
DCUN1D5
SEC14L1
ARHGEF10
PLAGL1
ORC5
TEKT1
HSDL2
LPAR2
LMBRD1
CYP2U1
MCC
HLF
TFG
DAB2
ARAP2
CXCL12
EML4-AS1
MINDY2
NR4A1
OVOL1
LONRF1
AMIGO1
MSTO2P
CYP2F1
KCNJ15
NOL11
TCF4
SRM
C1orf56
ACTL6A
COL5A1
CX3CR1
OSTM1
PIK3R1
BIK
IGHG1
TMEM140
B4GAT1
EARS2
CHRNA5
FBXO16
STX2
IGHGP
DSCC1
HYOU1
UBE2O
TBX15
C8orf34-AS1
OR7E38P
TSEN54
CFAP77
NGEF
CD300E
CCNO
NRGN
NQO1-DT
EXOSC5
PARD3B
FAM180A
C17orf58
PABPC1
SIX1
ZHX3
GPRC5A
GOLGA7B
CBFA2T3
BARX2
[truncated: 2,860 more rows]
