# Supplementary material for: A comprehensive prognostic and immunological implications of Gremlin 1 in lung adenocarcinoma
Source: Front Immunol. 2025 Feb 24;16:1529195. doi: 10.3389/fimmu.2025.1529195 (PMC11891240; doi:10.3389/fimmu.2025.1529195)
Supplement: Supplementary file 4 [file Table4.xlsx]

## Sheet: allDiffGenes
COL10A1
FZD4
HSPA12B
MNX1
HYAL2
OCIAD2
STARD8
RTKN2
CDH5
NES
SASH1
CCM2L
SERTM1
TMPRSS4
MMRN2
FOXF1
KCNK3
CA4
CD300LG
RAPGEF4
ROBO4
RASIP1
TBX3
MASP1
BTNL9
FENDRR
TAL1
SFN
ECSCR
STARD13
DPP6
FGD5
FAM189A1
VMP1
S1PR1
ABCC3
PPM1F
NOTCH4
LGI3
ARHGEF15
DENND3
EDNRB
PTRF
TEK
SPRYD7
ANKS1A
RASAL1
SEMA3G
GRK5
ACVRL1
LIN7A
GOLM1
TMED3
WNT2B
RAMP3
EML1
CLDN5
CCDC85A
BMPR2
CDH19
PECAM1
PODXL
EMCN
PTPRB
PYCR1
STX11
TMEM204
PTPN21
LIMS2
TRPC3
CLEC14A
SPOCK2
ARHGEF26
ERG
EFNA4
DENND2A
ARHGEF16
GFOD1
LYVE1
ARAP3
CD93
GATA2
FAM107A
SH2D3C
INPP5A
CALCRL
KDELR3
MYOC
ADAMTSL3
TSPAN18
RP11-38P22.2
ABHD6
EPN3
STXBP6
MYCT1
PPAP2C
CASKIN2
RMI2
KIAA1462
SPTBN1
THBD
USHBP1
GALNT7
TMEM74B
B3GNT3
ARHGAP6
AGER
SOX17
SNRK
KL
LINC00622
AFAP1L1
KLF9
PRDM11
MT1M
ST6GALNAC3
GLIPR2
P2RY1
PRKCE
PTPN5
GNG11
SSR4
KANK3
SPP1
LINC00961
SH3GL3
CDO1
BDNF
FHL5
SYNM
BCL6B
PEAR1
NCKAP5
RCC1
CYYR1
PGAP1
GPM6A
PRSS22
GCNT3
ARRB1
ANKRD22
LTBP4
BNIP2
FABP4
IGSF9
ALDH18A1
HEG1
SERINC2
FRMD3
AGTR1
TMEM177
RECK
MTX2
SEMA6A
TBX2
CCBE1
SEL1L3
SEMA6D
ARHGEF10
SOX4
PRX
LOC285812
UBE2T
ETV4
ANGPTL1
HS6ST2
AGTPBP1
APOLD1
LMO2
TMEM184A
LOC153577
STARD9
RNF182
GJA4
TIE1
CLEC1A
GGCT
HEYL
LDB2
SMPDL3B
CLCN7
FAM150B
FAM162B
FUT2
IGSF10
SLCO1A2
SLC6A4
PCAT6
PLAC9
FPR2
CTHRC1
EOGT
AOC3
BLACAT1
RP11-389C8.2
GPER1
MGAT3
LRRTM4
AX748273
CTNNAL1
TACC1
SHANK3
LOC103344931
KIAA0040
LINC00472
GPD1
PCDH12
LINC00312
PCAT19
MCAM
RCCD1
ADPRH
JAM2
DACH1
DNAH14
CFL2
ANO6
CDCA7
RHOJ
PDLIM2
SRD5A1
DOCK4
LAMC3
MYZAP
SLC19A3
PALMD
TMEM182
KCNT2
LOC100506699
MYO1C
STX2
KDM5B
RXFP1
AFAP1-AS1
KLF11
FRMD5
SIX4
SDPR
ABCB1
CDH3
FAT3
KIF26B
CAB39L
HOOK1
RAB26
GPR146
SPDEF
MSI2
LHFP
GIMAP8
GNA11
SLC39A11
ASPA
SGPP2
NUDT4
CDCA8
CD36
GIMAP6
P2RY14
XDH
FGFR4
LINC00467
TOX3
FRMD4A
GFPT1
FLI1
UNC5CL
C10orf54
CD24
DCC
NEK6
PODXL2
P4HB
TGFBR3
RMST
SEMA5A
SNRNP25
FIBIN
TINCR
SALL4
SOSTDC1
GRIA1
PDIA4
ENG
METTL7B
TTLL7
ICAM2
RAMP2
CCDC141
LONRF1
MRPS33
TTC28
BIK
LPHN3
CXorf36
RP1-78O14.1
PPAP2B
TMEM88
LOC400568
GPT2
SFXN1
CAV2
RASSF1
TMTC1
LOC101929335
PROM2
KAL1
AKR1A1
GPR4
TOP2A
ITGA1
LILRA1
SRGAP2C
CDC42EP2
ACACB
FUCA1
MSX1
STIL
MFNG
YIPF1
ESAM
DNAJC27
SOX7
CBFA2T3
TBX5
CAV1
NFKBIE
MVB12B
LOC102724611
PDK4
ADARB1
DNAJB4
RASL12
NRN1
CEACAM1
HMBOX1
PPDPF
HN1L
KIAA0101
RAD54L
PKNOX2
AOX1
SLIT2
ADCY3
C1orf106
TXNDC17
MAGED1
LOC101927069
FLJ34503
CSPG4
BMPER
LAD1
TNFRSF10D
LRRN3
ADCY4
TOX2
HECW2
SH3BP5
GABARAPL1
FREM3
RP11-305O6.3
NOSTRIN
TLCD1
ALG1
TMEM100
ZEB2
SUGCT
SNCA
GHR
FERMT2
PALD1
FGFBP2
FAM195A
DLL1
RASAL2
PKIG
ARL6
PRKCH
RALGPS2
RADIL
PROK2
ENC1
E2F8
AKT3
KCNB1
LOC100129550
PCOLCE2
TMEM92
ST14
IKBKE
OVOL1
CXCR2
ANO2
PRICKLE2
UACA
FAAH2
SGCG
DAP
ARHGEF19
GALE
GPM6B
FUT1
RP11-480A16.1
EPAS1
SEPT10
CDH1
CD34
LINC00968
NRARP
SRPX
C1orf115
GUCY1A2
ADRB1
KLF13
ST6GALNAC5
AHNAK
PAK1
MCTS1
HMMR
PEAK1
ACKR4
PHF2
SRPK1
LRRC32
DOCK6
DKK2
ID3
CLDN1
CTA-445C9.15
ZNF331
RP4-575N6.5
MED20
TENC1
SLC9A7
SH3GL2
HIF3A
PTPRM
BZW2
JADE1
SMIM22
GLB1L2
HOXA5
MME
RP4-593C16.3
DHRS13
SLCO2A1
GPA33
MCC
FAM189A2
C8orf88
KDELR2
HNF4G
KCNJ8
SOGA1
ITM2A
CFD
MND1
ARL13B
IKZF2
PVRL4
PCDH17
SLC37A4
FAM65A
DEPTOR
WISP2
ADIPOR2
VWF
FXYD6
SYNPO2L
AFF2
SMAD6
TMOD1
SRPRB
ADAMTS1
LINC00702
EMP2
KIAA0907
ZBTB16
SMAD9
TMEM144
CCDC50
HMGB3
FEZ1
TMEM63A
MRPS34
CLDN4
PNPLA6
F10
KCNAB1
HOXA4
FAM101B
GMPPA
C1orf53
GJB2
PDE5A
FAM13C
ERVFRD-1
MMP11
APOA1BP
PXDC1
FBXO16
AHCY
DOK6
GYPC
ARHGAP31
GIMAP1
TRHDE
FAM43A
IDH1
LRCH1
SECISBP2L
STYK1
PIK3R1
TUBB6
PPAT
SRD5A3
C2CD4A
OLFML2A
PRKG2
ADAMTS15
TGM1
EIF2AK1
TTC7B
RASSF2
SYN2
MIF
EPHA10
ATP1B1
RPL23AP32
SLC22A18
KIAA1211L
RHNO1
DOPEY2
FMO2
GSTM5
TBXA2R
LOC643733
SEC14L1
COX7A1
PHACTR2
ISCA2
GNAQ
KCTD15
SBK1
C14orf132
PHLDA2
PPARGC1B
CLPTM1L
C11orf80
DQ592442
PYCRL
SLC25A10
TFAP2A
NTNG1
TSPAN6
GPIHBP1
GPC3
FCGR3B
COL13A1
AFF3
IL18R1
C1orf122
SLCO5A1
KCNK5
MMACHC
LINC00936
MTFP1
MPDZ
ID2
KRT80
LOC100996760
TIMP1
YDJC
RSPO1
ACADL
RDM1
PHEX
TUBB1
GDF10
CNRIP1
PC
C1QTNF2
RALY-AS1
LOC101927929
TMEM47
AKAP12
TCF21
NTRK3
SLIT3
ZNF781
ELTD1
BVES
LOC101928612
ADAMTS9
KIF2A
FCN3
CLEC12A
EBF1
FUT8
CLIC5
SHROOM4
CRYAB
EHD2
ATP10B
NXF3
PPARG
FLT4
OLFML1
ERO1L
TIGD2
SSTR1
MANEAL
ADCYAP1R1
SPINT2
CORO2B
SLC41A2
SOX5
CASS4
DPY30
ZBED2
SMCO4
LPL
TRHDE-AS1
PDZD2
MACF1
ITPRIP
ETS1
MYADM
CDH13
TMEM178A
SKA3
FERMT1
LOC731424
RPGR
MEIS2
PCDH9
RP11-362K14.6
CLEC4E
FGR
BRIP1
RP1-228H13.5
NPR1
RBPMS2
ANKDD1A
TRAP1
RAI2
MCEMP1
TMEM62
SHFM1
FGF14-AS2
WASF3
CANT1
PDZD11
DGKH
SVEP1
FRY
SGPL1
TSPAN7
ENO1
JAM3
GYG2
C8B
ABCA9
SELP
ZNF106
CALHM2
INSC
SEMA4B
STARD4
THBS2
STEAP3
PAICS
CXCL13
GJC1
SLC5A3
S100A12
SDC1
TBX5-AS1
KIF2C
RP11-245J9.5
CYP27B1
ZDHHC4
PLEKHA1
LIMD1
STK39
MSRB3
DGKE
UTRN
ACP6
ABLIM3
KLHDC8A
LIFR
XPR1
NDRG2
MEX3A
HABP2
SPINK1
FLT1
HLX
RGCC
CCDC64
ORC6
TMCC3
F2RL1
STYXL1
LATS2
NCK1-AS1
PAFAH1B3
MMP12
BCL2L15
COL11A1
TRPC6
NACC2
WFDC2
PLEK2
TIMM17B
PREX2
TRPV2
MS4A7
IL6
BEX1
S100A3
DEPDC1
WFS1
OTUD1
ADRA1A
CST1
C3orf14
B3GALNT1
TOM1L1
NHLRC2
ADIRF
PPAPDC1B
EPB41L2
PDGFB
ATP2B4
DNASE1L3
NUP210
COLGALT2
AGBL1
AP1G2
EME1
CST2
MDK
CSRNP1
DST
FGD6
INMT
C16orf58
ATOH8
LOC285181
ACTL10
KISS1R
HIGD1B
TDRKH
ATIC
RRAS
CREM
PGM5
RRM2
PDE8B
PPP1R14A
GKN2
COL1A1
HBB
ZHX3
AIFM1
ANLN
C5AR1
TRIM25
ERCC6L
TRAF4
RS1
GINS1
DPP3
EMB
RP11-199F11.2
FILIP1
SCAI
EGF
SH2D1B
NDRG4
S1PR5
GIMAP7
NEK3
WNT7B
PDE3B
SLC26A2
ACTN2
CD5L
PHKA1
ADAM8
SH3D19
KANK2
SULT1C4
GPR20
CNTLN
PDE2A
EMR1
ARHGAP29
SLFN13
PAK6
HYAL1
CST4
NAP1L5
RP11-295M18.6
RP11-401P9.4
BAIAP2L1
TAC1
NEBL
REEP1
MAP3K8
TNFRSF21
FPR1
BUB1B
C1GALT1
PSAT1
NECAB1
SOCS2
SBF2-AS1
RHBDL2
NLRC4
MLST8
HBEGF
EPHB2
BAI3
NEXN
SH2B3
MT1X
PHLDB2
ANKRD29
FGF2
CHAF1B
C9orf72
VIPR1
FUT3
PARS2
PRDX4
SMYD3
DHTKD1
ZDHHC9
CFP
APOL3
TMEM45B
FUNDC1
MARCO
OR7E47P
PPARGC1A
FAM124A
LINC00115
WWTR1
NCAPH
NOTCH1
RNF125
RAB8B
ENDOU
EDN1
TMEM54
IL17D
DEPDC1B
SYT16
CDKN1C
C1orf112
ITGA8
SLC5A9
ADAM33
ARHGEF17
RUNDC3B
NUSAP1
TNNC1
PGM2L1
RGS17
ANKRD1
SLC14A1
ID4
GIPC2
LAMA4
LINC01137
DLG3
ELMO3
BLNK
SFXN4
FOXO1
SCN4B
BMP6
COMP
EFCC1
TMEM99
RNF112
GPX3
KDF1
FAM46B
NHS
EPB41L3
SIX1
MAPK13
C4orf48
EGFL7
TRIM59
RP11-391M1.4
TCEB3-AS1
PABPC1L
KIF26A
DCHS1
KCNQ3
DLGAP5
ABCC9
TMEM8A
ANO9
C16orf59
MMRN1
ABCA8
BDNF-AS
THNSL1
RP11-27I1.6
ARC
TMOD2
MUC3B
CP
VSTM4
HIST1H2BD
RNF43
LOC729680
CDCA5
LOC100506100
SIL1
PRPH
STK32A
ABHD11
PABPC5
LAPTM4B
GOLPH3L
INSIG1
FAM171A1
RAB38
RBP7
TTK
MESP1
SEZ6L2
SLC35F2
KRT8
SPG20
CRISPLD2
SBSPON
BAALC
CTA-384D8.35
SPAG5
BAAT
CMTM2
ITIH5
LHX6
PLAGL1
INPP1
PREX1
ABI3BP
DIXDC1
TCF4
CCNB1
RAPGEF5
TMEM132C
PTH1R
LDB3
SCARA5
ZAK
FLJ35700
MMP13
SOX18
ZC3H12C
RP11-353N14.2
CRABP2
PLEKHH2
TIMP3
LRRTM2
MYL9
CCDC178
FYN
PRKCDBP
MAFF
LIMCH1
NEDD4
COL6A6
GRAMD3
ECM2
MKI67
AGTR2
CBX7
PPP1R14B
LCN6
ARRDC2
STAP2
GFRA2
FAR2
ADAMTS8
MGRN1
CSF3
KIF14
PSMB2
TPX2
KIF18B
AP1M2
DIAPH2
COA6
FOXF2
ZBTB46
HMBS
PLCE1
BCHE
ALG3
TAF12
NME1
DPEP2
LOC101928820
AP1S1
RP11-533E19.7
FGF11
CDK5
NSUN5P1
FBLN1
NAALAD2
FIGNL1
CCDC102B
HAS1
IL1RL1
KLF4
STX1A
NFASC
SHC3
PLCL1
CENPM
FAM111B
PTRH2
SMAD7
NEU1
HDHD3
ZNF138
ABCG2
LOC100507311
ADCY8
FHL1
TTC22
PTGFRN
DES
UPK3B
PSMG3
ENPP2
MEIS1
LOC100506098
SYCE3
KIF20A
CRTAC1
LEMD1
GMFG
HYLS1
STRA13
CENPF
MIRLET7D
LOC102723918
VDR
EID3
PRSS16
MELK
TFB2M
FASTKD3
SLC11A1
GPR160
GPR82
OTULIN
ZWINT
P2RY6
FIGN
LRRC59
NKD1
AC092620.2
CLDN3
FAM173B
MMP9
MSR1
TTN
PDIK1L
NUDT16L1
AGPAT4
HDAC4
CRIM1
ASF1B
IL3RA
DBNDD1
TFAP2C
AC068039.4
SRL
PRDM5
CDCA2
SMTNL2
DNAJC22
SERPING1
TSTA3
XKRX
ARHGEF6
EPHX3
RECQL4
PAPSS2
TPBG
LMNB1
SAMD5
ZNF536
TLR4
PKP3
EMP1
UBXN7-AS1
SESN1
CREB3L4
SLC24A4
HSPB2
PDE1C
RUNX1T1
HEY1
AURKA
PIP5K1B
KLHL4
ALDOA
KIF17
SLC52A2
MT1G
HOXA-AS2
SYTL1
SEMA3F
IDH2
SHMT2
TK1
GPR126
RP11-44F14.8
MICALL2
EDNRA
RP5-1102E8.3
VSIG4
PZP
AMOTL1
STON1
TCEAL7
LOC101927841
DUOX1
FZD10
TIMELESS
FRK
GALNT3
CALM1
CADM3-AS1
OR7E14P
CTD-2165H16.3
MT1H
SLC2A1
DMRT2
NR5A2
HCAR3
CCNF
ASPM
TNS1
USP53
DOCK9
CCDC69
WFDC3
LAMP3
PTPLA
LOC100272217
SYNPO2
RBMS3
RP11-127B20.2
NPNT
LRP4
MT1HL1
ABCA4
IGFL2
MAP7D2
LINC00597
MARVELD3
PHACTR1
ABLIM1
KLRF1
TMC4
TIGD1
SPARCL1
COPG2IT1
BET1
GRHL2
HHIP
HIST1H2AM
HIST1H2AE
FCN1
HSPB3
LNP1
IL4I1
VIP
TPPP
BIRC5
GPR110
EYA4
GRASP
LOC101928370
SORD
NUF2
CEP55
DLC1
OSCAR
HOXA2
AK021977
MT2A
RP11-140I16.3
ADAMDEC1
SLC35A2
CDC20
PKI55
MAGI2-AS3
CKAP2
ZDBF2
CASP12
MCM2
WFDC1
GPR37
ACOT13
BCL2L14
FANCD2
AF520793
WDR17
KIAA1683
GPR84
GALNT18
C10orf35
ANXA3
ILDR1
MBNL1-AS1
LGALS3BP
ADK
PGM5-AS1
MUC20
C1orf162
KCTD13
RP11-676J12.6
LINC00515
SYT12
AMPD3
AC079767.4
GSDMC
CDCA3
CAMP
ACE
SLC39A8
SPIDR
CD19
CAT
HKDC1
GDE1
PBX1
PTPRD
MAMDC2
ABCA6
LINC00607
LTB
MMP3
EHF
DSG2
PTPRG
F12
KCNN4
SLC28A3
FAM83A
PNPT1
TET1
C4orf32
GALNT10
MT1E
EPHB3
VIT
PLCXD3
SYNC
HJURP
SLC2A5
RNF144B
KIAA1522
CPED1
IRF6
LOC101927123
IL33
FCGBP
ACN9
MYH10
UBASH3B
KIF4A
CCDC68
MRPS6
EGOT
MYO7A
AUNIP
GMNN
POLQ
HSF2BP
NCAPG
ZDHHC14
NEIL3
LMCD1
PPBP
MYRIP
CCDC24
C10orf25
FABP5
COX17
HLA-F-AS1
LRRC8E
LSR
VGLL3
KRT15
KCTD16
GAD1
MINOS1P1
ESPL1
COL3A1
MRGPRF
RAB25
CD180
NQO1
GAS6
LAGE3
FRMD4B
CYP7B1
FAM53A
MAPK11
NID1
BRE-AS1
KAZN
ZCCHC24
CNFN
PRIMA1
ID1
TRPM2
CDC42EP1
MMP7
FAXDC2
AC145343.2
HRCT1
TMEM63C
ESRP1
KIAA1377
SYNPO
MYRF
CETP
MAD2L1
CCDC64B
RP11-498C9.15
FAP
IL18RAP
CXorf57
DECR2
LGI4
NEK2
NEDD9
TCTEX1D1
CYP24A1
NGEF
ST6GALNAC1
FEN1
LOC101927722
CCNB2
DAPK2
CD160
MYH2
FAM167A
CASC5
PLCB4
ALOX5
KIAA0319L
CHEK1
STAC
LRRC20
SIX2
C5orf34
BUB1
ATAD2
LILRB2
HELLS
LOC338620
CDC6
GGCX
LOC285147
YIPF3
PTGES
PF4
PRSS35
FXYD1
CLEC4M
GPR133
FAM124B
CEP85
CDC25C
LEPR
RP11-524D16__A.3
GPRIN2
SPAG4
SULF1
GCAT
MFAP4
ADAM28
SLC31A2
BMF
MICU3
APCDD1
FLJ13744
CHN1
TEX11
SLC27A6
NBPF8
BC022047
C10orf128
RPA3
PAQR4
RP3-525N10.2
C11orf1
KIAA1211
HDGFRP3
PROS1
SYNPR-AS1
AGMAT
IQGAP3
TBX4
LOC285043
CAMK2N1
LINC01354
BLM
PMP22
KCNK17
SNTG2
RORA
LGALSL
LEPREL4
CDC25A
NR2F6
EXO1
ECT2
SFRP1
TMEM238
SAMHD1
FOXA3
E2F5
ZNF677
LOC100505938
ADAM23
KCNMB2
TRIM58
CLDN11
FBLN5
BANCR
SDSL
HIST1H2BE
FFAR4
ITPR1
VWA1
GRTP1
ATP1A2
NMU
TCEAL2
CAV3
HBD
PTK6
METTL1
PTTG1
LOC100506834
KIF11
TRPM6
LINC00883
AIFM3
NFIA
CLDN12
IRAK1
KLF6
HSPB8
NXPE3
SOBP
SCN3B
FAM83H
TMEM55A
ARSE
FGF10
CR2
LOC100506585
GDF15
RNASEH2A
EZH2
HSPA12A
ZNF423
RASGEF1A
RP11-690I21.2
MROH6
GPR39
ZNF239
NT5E
CENPE
ART4
PLSCR4
SUSD3
PKHD1L1
GREM1
UBE2C
HARBI1
KRT4
SGCE
P2RX1
CCL23
UHRF1
CLIC3
CENPK
NHSL1
CILP2
TMEM44
TRPC4
BEAN1
NFE2L3
CCDC34
EFEMP1
CTC-523E23.1
KLHL41
DPY19L1
S100A4
NEDD4L
TMEM246
S100A8
KIAA1324L
CACNA1D
GINS2
CLDN18
SCG5
YPEL4
GYLTL1B
FOXM1
IL37
RBM24
LOC100507501
PID1
LRG1
CHCHD10
COLEC10
NUDT1
ANGPT1
MAOB
EXOSC5
MCOLN3
PADI2
RP13-122B23.8
EFR3B
CENPL
ICA1
GPR161
CKS1B
LOC101927507
PRAM1
SLC39A4
PROC
FRAS1
SLC6A13
FUT6
KRTCAP3
ABCA12
RP11-111J6.2
PTPRF
AOC1
MB
ITGA6
HILPDA
OLR1
FGF14
FANCI
DOK2
FER1L4
DHRS11
HMGB3P1
CNN1
SDF2L1
GPR17
LGR4
OTUB2
FGFR2
LOC200830
CDK1
LMOD1
SCN1A
OGN
GNG2
C15orf48
LOC100507073
PCSK5
ADD3-AS1
ITGA11
DGAT1
KCNK1
REEP6
LAMTOR5-AS1
SCNN1G
HMGA1
SLC1A1
NTN4
BC045789
CD1A
KRT18
SIGLEC11
KLF2
ACSL4
UBXN10-AS1
NLRP3
IRF7
AQP11
RSPO2
PRKG1
CAPN8
SLC36A1
RERGL
RGS2
TENM4
SPINT1
ZHX1-C8orf76
SNX22
IRAK3
OSMR
CDH6
LYPD1
SCN7A
DBH
RGS13
CCDC167
ORC1
KIF15
MAL
PUSL1
IL22RA2
GYPE
STRA6
TRDV3
DSERG1
LOC101928100
PCP4
CAPN12
HN1
PDZRN3-AS1
WIF1
RTN1
RELN
FLNC
ADRB2
TNFRSF12A
ABCC13
LILRA2
DGCR9
TTYH3
GLB1L3
RP11-642D21.1
LRP8
CENPU
CDKN3
ANKRD20A11P
ADAMTS9-AS2
DDR2
ITIH3
LOC100288911
MYOM2
LOC643085
KRT19
HINT3
CHRM1
GRHL1
COL22A1
HIST1H4J
EGR3
GAS1
TMEM170B
LOC100130992
ARRDC4
ARHGAP28
NATD1
FAM69A
NPY1R
C8orf60
GLDN
WDHD1
CD97
P4HA3
MRC1
SENCR
MST1R
EPS8L1
AQP9
TMEM2
RAPGEF3
BTBD18
CEACAM5
NR4A3
ABCG1
MGARP
LOC286068
RYR2
EGFEM1P
UGT2B4
GIMAP4
ESCO2
ITGA5
STMN2
PKM
FHL2
TMEM159
GPBAR1
GSN
FBXL7
CKAP2L
CCL22
MNDA
MIR3682
GJA5
RPP40
HIST1H2BM
PCSK9
DOK5
PDCD2L
PPP1R15A
GMDS
NUDT9P1
PCDHB15
ABCA3
HAMP
ZNF280B
LOC101929272
ANKRD33B
KIT
PRRT3
MFAP2
NFIB
SLC52A3
PLA2G7
BYSL
LOC102723542
GDPD1
AK094644
CCIN
LOC100129406
NRG3
ZNF853
AGAP11
CNTN6
NR4A1
LDLR
RETN
CNKSR2
LAMP5
FGF18
RP11-155O18.6
GSDMB
LINC01314
SLC22A18AS
TFAP2A-AS1
MFSD3
NLRP12
RNFT2
KANK4
TSPAN5
TUB
CASQ2
ACTG2
CDKN2B
PDE4D
DLX5
SPINK13
ACAD8
MUC1
EPB41L5
PDE7B
HLA-DOB
SMA4
FKBP11
FAM83F
TPPP3
SGCD
ACSS3
SIK1
IL2RA
NDN
SIDT1
BCMO1
SAPCD2
GATA6
LRRC36
LY6E
AIF1L
SEL1L2
AGR2
RP11-247L20.4
FIGLA
SLC12A8
ADORA2B
HDC
ZYG11A
NR2F2-AS1
RAB42
PARPBP
PTCH1
IGFBP6
CD207
PAN3-AS1
OAZ3
DSEL
AX747507
MFI2
RP11-710C12.1
ALDH3B2
LOC286272
EPB41L4A-AS2
KCNMB3
CDT1
SPSB1
SLC51B
LRIG3
GALNT13
DPP10
PLAU
WISP1
NR4A2
FAXC
GPI
TNFRSF9
RP4-539M6.21
CCR8
KGFLP2
LOC101929007
PCDHB4
IL1A
CCNE1
CPB2
S100A11
MGAM
LOC100506289
TRIM2
CARD16
PTPRH
CD3EAP
CXCL14
METTL7A
TSPAN2
CHMP4C
PLS1
SETBP1
AF131215.8
LRRC2
RAD51AP1
TMEM51-AS1
LOC147791
MS4A2
ACKR1
VSNL1
SGIP1
FA2H
ANGPTL7
CFB
APBB1
ETS2
RP11-769O8.3
CHRDL1
B4GALNT3
MAGI1
PNMT
ZNF471
LAMB1
KLF15
HMGCLL1
STK31
GADD45B
LOC101927067
RFX3
MMP1
DISP1
MPP6
LACTB2
PTGIS
PRRG3
C3orf70
LOC283177
MOGAT1
KIFC1
POLE2
TNFAIP8L3
NEK5
SPC25
SLC24A3
GHET1
CLEC12B
THSD7A
TGFB1I1
CACNB2
LOC100506725
CCNA2
RP11-196G18.24
LOC101927263
AVPI1
HIST1H1D
CHAC2
FBXO32
MMP15
RUNX2
PTPLAD2
SUSD4
PSMD6-AS2
GSTZ1
PRRG1
ARMCX1
RP11-506O24.2
LINC00857
PEG3
LOC101927362
FDCSP
TEX14
RP11-180N14.1
PKIB
MGC27382
MAFG-AS1
FLJ22184
CHRM3
SLC6A16
CABYR
CELSR3
LOC286087
GNAT2
CDC45
TMEM255B
PPP1R16B
CNNM1
PGR
COL9A2
FAM110D
ADH1B
RFC4
KREMEN2
CDCP1
NCALD
TIFAB
CCK
CLIC6
CTB-43E15.1
KIF18A
CEP72
PGLYRP1
PDZRN3
SPIN4
RPL39L
FOXE1
CNTN4
MYOT
ADTRP
DEPDC1-AS1
TYMS
LINC01207
MARC2
RSPO3
CMKLR1
HOXA3
SCML1
GRB7
DFNA5
PPAPDC1A
VLDLR
RBM34
TRPC1
HSPA2
RGS5
ACKR3
LRRC15
HYMAI
WWC2
KDR
HSH2D
KCNMB4
CPEB1
EGLN3
PTN
DPEP1
ODAM
MRPS17
KIAA0408
CD52
ZBTB7B
GPRASP1
DNA2
ERV3-1
CYP2J2
SYNGR3
C1QTNF7
CCNO
RP11-1024P17.1
SEMA3D
HES6
NPR3
CXCL12
UGT8
LOC283737
LOC100505920
CHPT1
SLC2A3
COL24A1
MAP3K9
ARHGAP44
[truncated: 1,315 more rows]
