# Supplementary material for: A comprehensive prognostic and immunological implications of Gremlin 1 in lung adenocarcinoma
Source: Front Immunol. 2025 Feb 24;16:1529195. doi: 10.3389/fimmu.2025.1529195 (PMC11891240; doi:10.3389/fimmu.2025.1529195)
Supplement: Supplementary file 5 [file Table5.xlsx]

## Sheet: GSE31210
id
AADAC
ABCA12
ABCA3
ABCA4
ABCA6
ABCA8
ABCA9
ABCB1
ABCC3
ABCC9
ABCG1
ABCG2
ABHD11
ABHD6
ABI3BP
ABLIM1
ABLIM3
ACACB
ACAD8
ACADL
ACE
ACKR1
ACKR3
ACKR4
ACOXL
ACP6
ACSL4
ACSS3
ACTG2
ACVRL1
ADAM12
ADAM28
ADAM33
ADAM8
ADAMDEC1
ADAMTS1
ADAMTS14
ADAMTS15
ADAMTS16
ADAMTS8
ADAMTSL3
ADARB1
ADCY4
ADH1B
ADPRH
ADRA2C
ADRB1
ADRB2
ADTRP
AFAP1-AS1
AFAP1L1
AFF3
AGER
AGMAT
AGPAT4
AGR2
AGTPBP1
AGTR1
AGTR2
AHCY
AHNAK
AIF1L
AIFM1
AIM2
AKAP12
AKR1B10
AKT3
ALDH18A1
ALDH1A1
ALDH1A2
ALDH3B2
ALDOA
ALG3
ALOX12P2
ALOX5
ALOX5AP
AMOTL1
AMPD3
ANGPT1
ANGPTL1
ANKRD1
ANKRD22
ANKRD29
ANKRD33B
ANKRD36BP2
ANKRD36C
ANKS1A
ANLN
ANO6
ANO9
ANXA3
AOC1
AOC3
AOX1
AP1G2
AP1S1
APBB1
APCDD1
APCDD1L
APLN
APLNR
APOL3
APOLD1
AQP1
AQP11
AQP4
AQP9
ARAP3
ARC
ARG2
ARHGAP11A
ARHGAP24
ARHGAP28
ARHGAP29
ARHGAP31
ARHGAP44
ARHGAP6
ARHGEF10
ARHGEF15
ARHGEF16
ARHGEF19
ARHGEF26
ARHGEF37
ARHGEF6
ARL13B
ARL14
ARL6
ARL9
ARMCX1
ARNTL2
ARRB1
ARRDC4
ASF1B
ASPHD1
ASPHD2
ASPM
ATAD2
ATF3
ATIC
ATOH8
ATP10B
ATP1A2
ATP1B1
ATP1B2
ATP6V1C2
AUNIP
AURKA
AURKB
AVPI1
B3GALNT1
B3GALT2
B3GNT3
B3GNT6
BAALC
BAIAP2L1
BANCR
BASP1
BCAS1
BCHE
BCL2L15
BCL6B
BEAN1
BEND7
BET1
BEX1
BIK
BIRC5
BLACAT1
BLM
BMF
BMP2
BMP5
BMP6
BMP8A
BMPER
BMPR2
BMX
BNIP2
BPIFA1
BRIP1
BSPRY
BTNL9
BUB1
BUB1B
BVES
BYSL
BZW2
C11orf80
C11orf86
C11orf96
C11orf97
C14orf132
C15orf48
C1orf112
C1orf115
C1orf162
C1orf53
C1orf87
C1QA
C1QTNF2
C1QTNF6
C1QTNF7
C20orf197
C2CD4A
C3orf70
C4orf48
C5AR1
C5orf34
C5orf46
C5orf49
C6
C6orf141
C7
C8B
C8orf88
C9orf24
CA2
CA3
CA4
CA9
CAB39L
CABYR
CACNA2D2
CALCA
CALCRL
CALHM2
CALM1
CAMK2N1
CAMP
CANT1
CAPN12
CAPN8
CAPN9
CARD16
CASKIN2
CASQ2
CASS4
CAT
CATSPERB
CAV1
CAV2
CBFA2T3
CBLC
CBX7
CBX8
CCBE1
CCDC102B
CCDC167
CCDC17
CCDC173
CCDC181
CCDC24
CCDC34
CCDC50
CCDC65
CCDC68
CCDC69
CCDC89
CCL19
CCL21
CCL23
CCM2L
CCNA2
CCNB1
CCNB2
CCNE1
CCNE2
CCNF
CCNO
CCR8
CD163
CD19
CD1A
CD24
CD274
CD300LF
CD300LG
CD33
CD34
CD36
CD52
CD69
CD79A
CD93
CDC20
CDC25A
CDC25C
CDC42EP2
CDC45
CDC6
CDCA2
CDCA3
CDCA5
CDCA7
CDCA8
CDH1
CDH13
CDH24
CDH3
CDH5
CDHR3
CDK1
CDKN1A
CDKN1C
CDKN2A
CDKN2B
CDKN3
CDO1
CDT1
CEACAM1
CEACAM21
CEACAM5
CEACAM7
CELSR3
CEMIP
CENPE
CENPF
CENPI
CENPK
CENPL
CENPM
CENPU
CEP55
CEP72
CEP85
CERCAM
CETP
CFB
CFD
CFL2
CFP
CHAC2
CHAF1B
CHEK1
CHGB
CHI3L2
CHIAP2
CHMP4C
CHPT1
CHRDL1
CHRNB1
CHST6
CILP2
CKAP2
CKAP2L
CKM
CKS1B
CKS2
CLC
CLDN10-AS1
CLDN11
CLDN12
CLDN18
CLDN2
CLDN3
CLDN4
CLDN5
CLDN6
CLEC10A
CLEC12A
CLEC14A
CLEC1A
CLEC4E
CLIC3
CLIC5
CLPTM1L
CMKLR1
CNFN
CNGA1
CNGA3
CNN1
CNR1
CNRIP1
CNTN1
CNTN6
COA6
COL10A1
COL11A1
COL13A1
COL17A1
COL1A1
COL22A1
COL3A1
COL4A3
COL4A5
COL5A1
COL5A2
COL6A5
COL6A6
COL9A2
COLEC12
COLGALT2
COMP
CORO2B
COX7A1
CP
CPA3
CPB2
CPED1
CPNE4
CPNE5
CR2
CRABP2
CREB3L4
CRIM1
CRIP1
CRIP2
CRLF1
CRTAC1
CRTAM
CRYAB
CSF3
CSPG4
CSRNP1
CST1
CST2
CST4
CTHRC1
CTNNAL1
CTNND2
CTSG
CTSK
CTSW
CX3CL1
CX3CR1
CXCL12
CXCL13
CXCL14
CXCL2
CXCL3
CXCL5
CXCR1
CXCR2
CYBRD1
CYP24A1
CYP27B1
CYP27C1
CYP2J2
CYP4B1
CYS1
CYTL1
CYYR1
DACH1
DAP
DAPK2
DBNDD1
DCDC2
DCHS1
DCN
DDIT4L
DDR2
DECR2
DENND2A
DENND3
DEPDC1
DEPDC1B
DEPDC7
DEPTOR
DERL3
DES
DGAT1
DHRS11
DHRS13
DHTKD1
DIAPH2
DIO2
DISP1
DIXDC1
DKK2
DLC1
DLG3
DLGAP5
DLL1
DLX3
DLX5
DMD
DMRTA2
DNA2
DNAH14
DNAH9
DNAI2
DNAJB4
DNAJC12
DNAJC22
DNASE1L3
DNASE2B
DOCK4
DOCK9
DOK2
DOK5
DOK6
DPEP1
DPEP2
DPP10-AS1
DPP3
DPT
DPY19L1
DPY30
DSG2
DSP
DST
DTHD1
DUOX1
DUOXA1
DYNLRB2
E2F5
E2F7
E2F8
EBF1
ECM2
ECSCR
ECT2
EDN1
EDN2
EDNRA
EDNRB
EEF1A2
EFCC1
EFEMP1
EFNA4
EFR3B
EGF
EGFL6
EGFL7
EGLN3
EGR2
EGR3
EHD2
EIF2AK1
ELF3
ELMO3
EMB
EMCN
EME1
EML1
EMP1
EMP2
ENC1
ENG
ENO1
ENPP2
ENPP3
EOGT
EP300-AS1
EPAS1
EPB41L2
EPB41L3
EPB41L5
EPHA10
EPHB2
EPHB3
EPHX3
EPN3
EPS8L1
EPYC
ERCC6L
ERG
ERICH3
ERICH5
ERN2
ERV3-1
ESAM
ESCO2
ESPL1
ESRP1
ETNK2
ETS1
ETS2
ETV4
EXO1
EXOSC5
EZH2
F10
F12
F2RL1
F3
FA2H
FABP4
FABP5
FAM107A
FAM110D
FAM111B
FAM124B
FAM13C
FAM155B
FAM162B
FAM167A
FAM167B
FAM171A1
FAM189A2
FAM43A
FAM83A
FAM83B
FAM83D
FAM83H
FANCD2
FANCI
FAP
FAR2
FASTKD3
FAT4
FAXC
FAXDC2
FBLN1
FBLN5
FBN3
FBXL19
FBXL7
FBXO16
FBXO32
FCGBP
FCGR3B
FCN1
FCN3
FCRL2
FCRL5
FCRLA
FDCSP
FEN1
FENDRR
FER1L4
FERMT1
FERMT2
FEZ1
FFAR4
FGD5
FGD6
FGF14-AS2
FGF18
FGF2
FGF7
FGFBP2
FGFR2
FGFR4
FGL1
FGR
FHL1
FHL2
FHL5
FIBIN
FIGNL1
FILIP1
FKBP11
FKBP1B
FLI1
FLRT3
FLT4
FMO2
FMO3
FNDC1
FNDC4
FOSB
FOXA1
FOXA3
FOXE1
FOXF1
FOXF2
FOXM1
FOXO1
FOXO6
FPR1
FPR2
FRAS1
FRK
FRMD3
FRMD4A
FRMD4B
FRMD5
FRY
FSTL4
FUT1
FUT2
FUT3
FUT6
FUT8
FXYD1
FXYD6
FZD4
GABARAPL1
GADD45B
GALE
GALNT13
GALNT14
GALNT18
GALNT6
GALNT7
GAMT
GAS1
GAS6
GATA2
GATA6
GATA6-AS1
GBP4
GCAT
GCNT3
GDF10
GDF15
GFOD1
GFPT1
GFRA1
GFRA3
GGCT
GIMAP1
GIMAP4
GIMAP6
GIMAP7
GIMAP8
GINS1
GINS2
GIPC2
GJA4
GJA5
GJB2
GJB6
GJC2
GKN2
GLB1L2
GLB1L3
GLDN
GLIPR2
GLT1D1
GMDS
GMFG
GMNN
GMPPA
GNAQ
GNG11
GNG2
GNLY
GOLGA7B
GOLM1
GPA33
GPC3
GPC5
GPD1
GPER1
GPI
GPIHBP1
GPM6A
GPM6B
GPR146
GPR162
GPR37
GPR4
GPR84
GPR87
GPRASP1
GPRC5A
GPRIN2
GPT2
GPX2
GPX3
GRB7
GREM1
GRHL1
GRHL2
GRHL3
GRIA1
GRIP1
GRK5
GRTP1
GSDMB
GSDMC
GSN
GSTM5
GUCY1A2
GUCY1B2
GYG2
GYPC
GZMH
HABP2
HAS1
HBB
HBEGF
HCAR3
HDC
HDHD3
HECW2
HEG1
HELLS
HES6
HEY1
HEY2
HEYL
HGD
HGF
HHIP
HHIPL2
HIF3A
HIGD1B
HILPDA
HJURP
HK3
HKDC1
HLF
HLX
HMBS
HMCN1
HMGA1
HMGA2
HMGB3
HMGCS2
HMMR
HNF4G
HOOK1
HORMAD1
HOXA4
HOXA5
HOXB7
HOXC10
HOXC11
HOXC13
HPGD
HRCT1
HS3ST1
HS6ST2
HSD11B1
HSD17B6
HSH2D
HSPA12B
HSPB2
HSPB7
HSPB8
HTR3A
HYAL1
HYAL2
HYLS1
IBSP
ICA1
ICAM2
ID1
ID2
ID3
ID4
IDH1
IDH2
IGF2BP3
IGFBP3
IGFBP6
IGFBPL1
IGFL2
IGHM
IGHV5-78
IGKC
IGLL5
IGLV6-57
IGSF10
IGSF9
IKBKE
IL17D
IL18R1
IL1A
IL1B
IL1RL1
IL1RL2
IL22RA2
IL23A
IL2RA
IL31RA
IL33
IL37
IL3RA
IL4I1
IL6
IL7R
INA
INMT
INPP5A
INSIG1
IQGAP3
IRAK1
IRAK3
IRF7
ITGA1
ITGA10
ITGA11
ITGA2
ITGA5
ITGA6
ITGA8
ITGB2-AS1
ITIH5
ITLN1
ITM2A
ITPKA
ITPR1
ITPRIP
IVL
JAM2
JAM3
JSRP1
JUNB
KANK2
KANK3
KANK4
KAZN
KBTBD12
KCNAB1
KCNJ8
KCNK1
KCNK17
KCNK3
KCNK5
KCNN4
KCNQ3
KCNQ5
KCNRG
KCTD13
KDELR2
KDELR3
KDF1
KDM5B
KDR
KHDRBS2
KIAA0040
KIAA1522
KIF11
KIF14
KIF15
KIF17
KIF18A
KIF18B
KIF20A
KIF23
KIF26A
KIF26B
KIF2C
KIF4A
KIFC1
KISS1R
KL
KLB
KLF11
KLF13
KLF15
KLF2
KLF4
KLF6
KLF9
KLHDC8A
KLK10
KLK11
KLK7
KLRF1
KLRG2
KNTC1
KREMEN2
KRT14
KRT15
KRT16
KRT18
KRT19
KRT4
KRT6A
KRT6B
KRT8
KRT80
KRT81
KRTAP4-1
KRTCAP3
LACTB2
LAD1
LAGE3
LAMA3
LAMA4
LAMC3
LAMP3
LAMP5
LAPTM4B
LATS2
LCN2
LDB2
LDLR
LEMD1
LEPR
LGALSL
LGI2
LGI3
LGI4
LGR4
LGSN
LHFPL3
LHFPL3-AS2
LHX6
LIFR
LILRA2
LILRB2
LILRB3
LIMCH1
LIMD1
LIMS2
LIN7A
LINC00115
LINC00460
LINC00467
LINC00857
LINC00968
LINC01426
LMCD1
LMNB1
LMO2
LMOD1
LNP1
LONRF1
LOXL1
LOXL1-AS1
LPL
LRCH1
LRCH2
LRIG3
LRP2BP
LRP8
LRRC10B
LRRC15
LRRC18
LRRC20
LRRC32
LRRC36
LRRC59
LRRK2
LRRN3
LRRN4CL
LSAMP
LSR
LTBP4
LY6D
LYPD1
LYPD3
LYVE1
MACF1
MAD2L1
MAFF
MAGED1
MAGI1
MAGI2-AS3
MAL
MAMDC2
MANEAL
MAOA
MAOB
MAP2
MAP3K8
MAP7D2
MARCO
MARVELD3
MB
MBNL1-AS1
MCAM
MCC
MCEMP1
MCM10
MCM2
MCM4
MCOLN3
MCTS1
MDK
MED20
MEIS1
MELK
MEOX2
MESP1
METTL1
METTL7A
METTL7B
MEX3A
MFAP2
MFAP4
MFNG
MFSD2A
MFSD3
MFSD6L
MGAT3
MGST1
MICALL2
MICU3
MIF
MIRLET7D
MKI67
MMACHC
MME
MMP1
MMP10
MMP11
MMP12
MMP13
MMP15
MMP17
MMP28
MMP3
MMP7
MMP9
MMRN1
MMRN2
MND1
MNDA
MNX1
MNX1-AS1
MPDZ
MRAP2
MRC1
MRGPRF
MROH6
MRPS34
MS4A1
MS4A14
MS4A15
MS4A2
MS4A7
MSI2
MSR1
MSRB3
MST1
MST1R
MSX1
MT1E
MT1H
MT1M
MT2A
MTFP1
MTX2
MUC13
MUC16
MUC20
MUC5AC
MUC5B
MVB12B
MX2
MXRA5
MYADM
MYBL2
MYBPH
MYCT1
MYEOV
MYH10
MYH11
MYL9
MYO1C
MYO7A
MYRF
MYRIP
MYZAP
MZB1
NANOS1
NAP1L2
NAP1L5
NATD1
NCALD
NCAPG
NCAPG2
NCAPH
NCF2
NCKAP5
NDC80
NDN
NDNF
NDRG2
NDRG4
NDUFA4L2
NEBL
NECAB1
NEDD4L
NEDD9
NEIL3
NEK2
NEK5
NEK6
NELL1
NES
NEXN
NFASC
NFE2L3
NFIA
NGEF
NHS
NHSL1
NIM1K
NKD1
NKG7
NLRC4
NME1
NMU
NOSTRIN
NOTCH1
NOTCH4
NPAS2
NPNT
NPR1
NPR3
NPTX1
NPY1R
NQO1
NR2F1
NR2F6
NR4A1
NR4A2
NR4A3
NRIP3
NRK
NRN1
NSUN5P1
NT5E
NTM
NTN4
NTRK2
NUDT1
NUF2
NUP210
NUP62CL
NUSAP1
NXF3
NXPE3
OAS1
OCIAD2
ODF3L1
OGDHL
OGN
OIP5
OLFML1
OLFML2A
OLR1
OMD
OR7E14P
OR7E47P
ORC1
ORC6
OSBPL6
OSCAR
OSR1
OTUB2
OTUD1
OVOL1
OVOL2
P2RX1
P2RY1
P2RY14
P2RY6
P4HA3
P4HB
PABPC1L
PACRG
PAFAH1B3
PAICS
PAK1
PALD1
PALMD
PAPSS2
PAQR4
PAQR5
PARPBP
PARS2
PAX9
PBK
PBX1
PC
PCAT19
PCAT6
PCDH12
PCDH17
PCDHB4
PCOLCE2
PCP4
PCSK1N
PCSK2
PCSK5
PCSK9
PDCD1LG2
PDCD2L
PDE2A
PDE3B
PDE4B
PDE4D
PDE5A
PDE8B
PDGFB
PDIA4
PDIK1L
PDK1
PDK4
PDLIM2
PDLIM3
PDLIM4
PDZD11
PDZD2
PDZRN3
PEAK1
PEAR1
PEBP4
PECAM1
PF4
PGC
PGM2L1
PGM5
PHACTR1
PHACTR2
PHEX
PHKA1
PHLDA2
PHLDB2
PID1
PIEZO2
PIK3R1
PIK3R3
PIM2
PIP5K1B
PITX1
PITX2
PKDCC
PKIA
PKIB
PKIG
PKM
PKNOX2
PKP3
PLA2G1B
PLA2G2D
PLA2G3
PLA2G4A
PLA2G5
PLAC8
PLAC9
PLAGL1
PLAU
PLBD1
PLCB4
PLCE1
PLCL1
PLCXD3
PLD5
PLEK2
PLEKHA1
PLEKHG6
PLEKHH2
PLEKHS1
PLK1
PLK4
PLLP
PLOD2
PLSCR4
PMAIP1
PMP22
PNMA6A
PNMT
PNOC
PNPLA6
PODXL
PODXL2
POF1B
POLE2
POLQ
POU6F2-AS2
PPARG
PPARGC1A
PPARGC1B
PPAT
PPBP
PPM1F
PPP1R14A
PPP1R14B
PPP1R14D
PPP1R15A
PPP1R16B
PRAM1
PRAP1
PRC1
PRDM11
PRDM5
PRDX4
PRELP
PREX1
PREX2
PRF1
PRG4
PRICKLE1
PRICKLE2
PRKCE
PRKCH
PRKG1
PRKG2
PROC
PROM2
PROS1
PRRG1
PRSS12
PRSS2
PRSS22
PRX
PSAT1
PSMG3
PTGDS
PTGER4
PTGES
PTGFR
PTGFRN
PTGIS
PTH1R
PTK6
PTN
PTPN21
PTPRB
PTPRD
PTPRG
PTPRH
PTPRM
PTRH2
PTTG1
PTX3
PUSL1
PXDC1
PYCR1
QPCT
QPRT
RAB15
RAB25
RAB26
RAB3B
RAB8B
RAD51
RAD51AP1
RAD54L
RADIL
RAI2
RALGPS2
RAMP2
RAMP3
RAPGEF3
RAPGEF4
RAPGEF5
RARRES2
RASAL1
RASD1
RASGEF1A
RASIP1
RASL12
RASSF2
RASSF8
RASSF9
RBBP8NL
RBMS3
RBMS3-AS3
RBP2
RBP4
RBP7
RBPMS-AS1
RCC1
RCCD1
RECK
RECQL4
REEP1
REEP6
RERG
RERGL
RETN
RFC4
RGCC
RGN
RGS17
RGS2
RGS5
RGS9
RHBDL1
RHBDL2
RHNO1
RHOB
RHOJ
RHOV
RHPN2
RMI2
RNASEH2A
RNF125
RNF128
RNF144B
RNF180
RNF212
RNF43
RNFT2
ROBO2
ROBO4
ROPN1L
ROR1
RORA
ROS1
RPGR
RPL13AP17
RPL36A
RPL39L
RPP40
RRAS
RRM2
RSPH4A
RSPH9
RSPO1
RSPO2
RSPO3
RTKN2
RTN1
RUNX1T1
RUNX2
RUSC2
S100A12
S100A2
S100A3
S100A4
S100A8
S100P
S1PR1
SALL4
SAMD5
SAMHD1
SAPCD2
SASH1
SBF2-AS1
SBK1
SBSPON
SCAI
SCARA3
SCARA5
SCD5
SCEL
SCG5
SCGB1A1
SCN4B
SCN7A
SCNN1G
SCUBE3
SDF2L1
SEC14L1
SECISBP2L
SEL1L3
SELE
SELP
SEMA3D
SEMA3E
SEMA3G
SEMA4B
SEMA5A
SEMA6A
SEMA6D
SENCR
SERINC2
SERPINA4
SERPINB4
SERPINB5
SERPINE2
SERPING1
SERTM1
SESN1
SETBP1
SEZ6L2
SFN
SFRP1
SFRP4
SFTA1P
SFTPC
SFTPD
SFXN1
SFXN4
SGCA
SGCD
SGCE
SGCG
SGPL1
SGPP2
SH2B3
SH2D3C
SH3BP5
SH3D19
SHANK3
SHC3
SHCBP1
SHE
SHMT2
SHOX2
SHROOM4
SIK1
SIRPG
SIX1
SIX2
SIX4
SKA1
SKA3
SLAMF7
SLC11A1
SLC12A8
SLC14A1
SLC18A2
SLC19A3
SLC1A1
SLC1A7
SLC22A18
SLC22A18AS
SLC24A3
SLC25A10
SLC26A2
SLC2A1
SLC2A3
SLC2A5
SLC31A2
SLC35A2
SLC35F2
SLC35F3
SLC37A4
SLC39A11
SLC39A4
SLC39A8
SLC41A2
SLC44A5
SLC46A2
SLC51B
SLC52A2
SLC52A3
SLC5A3
SLC5A9
SLC6A3
SLC6A4
SLC6A8
SLC7A11
SLC7A5
SLC7A7
SLC9A3R1
SLC9A7
SLCO1B3
SLCO2A1
SLCO4C1
SLFN13
SLIT2
SLIT3
SLPI
SMAD6
SMAD7
SMAD9
SMIM22
SMKR1
SMPDL3B
SMTNL2
SNCA
SNRK
SNRNP25
SNTN
SNX22
SOBP
SOCS2
SOCS3
SORBS1
SORD
SOSTDC1
SOX17
SOX18
SOX2
SOX4
SOX7
SP5
SP8
SPAG4
SPAG5
SPARCL1
SPATA18
SPC25
SPDEF
SPINK1
SPINK13
SPINK2
SPINK4
SPINT1
SPINT2
SPNS2
SPOCK2
SPON1
SPP1
SPP2
SPRR1A
SPRR1B
SPRYD7
SPSB1
SPTBN1
SPTSSB
SRCIN1
SRD5A1
SRD5A3
SRGAP2C
SRPK1
SRPRB
SRPX
SRPX2
SSR4
SSTR1
ST14
ST6GALNAC1
ST6GALNAC2
ST6GALNAC3
ST6GALNAC5
STAC
STAP2
STARD13
STARD4
STARD8
STARD9
STEAP1
STIL
STK31
STK32A
STK39
STON1
STRA6
STX11
STX1A
STX2
STXBP6
STYK1
STYXL1
SUGCT
SULF1
SULT1C2
SULT1C4
SVEP1
SYCE3
SYDE2
SYNC
SYNGR3
SYNM
SYNPO
SYNPO2
SYNPR-AS1
SYT12
SYT2
TACC1
TAL1
TBX2
TBX3
TBX4
TBX5
TBX5-AS1
TBXA2R
TCEAL2
TCEAL7
TCF21
TCF4
TCN1
TDO2
TDRD5
TDRKH
TEK
TENM4
TFAP2A
TFAP2C
TFAP2D
TFB2M
TFF1
TGFA
TGFB1I1
TGFBR3
TGM1
THBD
THBS2
THNSL1
THRB
THSD4
TICRR
TIE1
TIGD1
TIGIT
TIMELESS
TIMM17B
TIMP1
TIMP3
TINCR
TK1
TLCD1
TLR4
TLR8
TM4SF4
TM6SF1
TMCC3
TMED3
TMEM100
TMEM108
TMEM139
TMEM156
TMEM159
TMEM170B
TMEM177
TMEM178A
TMEM182
TMEM184A
TMEM204
TMEM255B
TMEM45B
TMEM47
TMEM62
TMEM63C
TMEM74B
TMEM88
TMEM92
TMEM99
TMIE
TMOD1
TMOD2
TMPO-AS1
TMPRSS11E
TMPRSS13
TMPRSS4
TMTC1
TNC
TNFAIP8L3
TNFRSF17
TNFRSF21
TNFRSF9
TNFSF11
TNNC1
TNNI2
TNS1
TOM1L1
TOP1MT
TOP2A
TOX2
TOX3
TPBG
TPPP
TPPP3
TPSAB1
TPSB2
TPX2
TRAF4
TRAIP
TRAP1
TREM1
TREM2
TRIM2
TRIM31
TRIM59
TRIP13
TRPC6
TRPM2
TRPM8
TRPV2
TSPAN12
TSPAN18
TSPAN2
TSPAN5
TSPAN6
TSPAN7
TTC22
TTC28
TTC29
TTC7B
TTK
TTLL7
TTYH3
TUB
TUBB6
TXNDC17
TYMS
UACA
UBASH3B
UBE2C
UBE2T
UCA1
UCN
UGT2B15
UGT8
UHRF1
UMODL1
UNC5CL
UPK3A
UPK3B
USHBP1
UST
UTRN
VEGFC
VEPH1
VGLL3
VIPR1
VLDLR
VMP1
VNN2
VPREB3
VSIG1
VSIG2
VSIG4
VSTM2L
VSTM4
VTCN1
VWA3A
VWA3B
VWF
WASF3
WDHD1
WDR49
WDR86
WFDC1
WFDC10B
WFDC2
WFDC3
WFS1
WIF1
WNT10A
WNT11
WNT2
WWC2
WWTR1
XAGE2
XDH
XKRX
XPR1
YBX2
YDJC
ZBED2
ZBTB16
ZC3H12C
ZCCHC24
ZDHHC14
ZDHHC9
ZEB2
ZFP36
ZG16B
ZHX3
ZIC2
ZNF106
ZNF138
ZNF239
ZNF280B
ZNF331
ZNF385B
ZNF423
ZNF521
ZNF677
ZWINT
ZYG11A
