# Supplementary material for: A comprehensive prognostic and immunological implications of Gremlin 1 in lung adenocarcinoma
Source: Front Immunol. 2025 Feb 24;16:1529195. doi: 10.3389/fimmu.2025.1529195 (PMC11891240; doi:10.3389/fimmu.2025.1529195)
Supplement: Supplementary file 6 [file Table6.xlsx]

## Sheet: module_green
ADAM12
ADAMTS16
AMPD3
BEAN1
BMP8A
CEMIP
CERCAM
CHST6
CILP2
CLIC3
COL10A1
COL11A1
COL1A1
COL3A1
COL5A1
COL5A2
COMP
CST1
CST2
CST4
CTHRC1
CTSK
DEPDC7
DIO2
DLX5
DOK5
EPYC
FAP
FBXO32
FHL2
FNDC1
FNDC4
GJB2
GPR87
GREM1
HMGCS2
HOXB7
IGFBP3
INA
ITGA11
KIF26B
KRT14
KRT15
KRT16
KRT6A
KRT6B
LGI2
LOXL1
LRRC15
MFAP2
MMP10
MMP11
MMP3
MXRA5
NRK
P4HA3
PDLIM4
PLAU
PTGFRN
RUNX2
S100A2
SERPINE2
SFRP4
SPSB1
SRPX2
SUGCT
SULF1
TENM4
THBS2
TIMP1
TPBG
WDR86
