# Supplementary material for: A comprehensive prognostic and immunological implications of Gremlin 1 in lung adenocarcinoma
Source: Front Immunol. 2025 Feb 24;16:1529195. doi: 10.3389/fimmu.2025.1529195 (PMC11891240; doi:10.3389/fimmu.2025.1529195)
Supplement: Supplementary file 7 [file Table7.xlsx]

## Sheet: hubGenes_MMgreen
id
ACOXL
ADAM12
ANKRD29
C1QTNF6
COL11A1
COL1A1
COL3A1
COL5A2
CTHRC1
EGLN3
FAP
FNDC1
GJB2
GREM1
KLF15
LIMD1
LYPD1
MAGI1
PLAU
PLOD2
RUNX2
SLC12A8
STEAP1
SULF1
TIMP1
