# Supplementary material for: A comprehensive prognostic and immunological implications of Gremlin 1 in lung adenocarcinoma
Source: Front Immunol. 2025 Feb 24;16:1529195. doi: 10.3389/fimmu.2025.1529195 (PMC11891240; doi:10.3389/fimmu.2025.1529195)
Supplement: Supplementary file 8 [file Table8.xlsx]

## Sheet: GO
ONTOLOGY	ID	Description	GeneRatio	BgRatio	pvalue	p.adjust	qvalue	geneID	Count
BP	GO:0030198	extracellular matrix organization	16/67	307/18800	9.18659689601028e-15	4.11637119439711e-12	3.06500365989742e-12	ADAMTS16/COL10A1/COL11A1/COL1A1/COL3A1/COL5A1/COL5A2/COMP/CTSK/FAP/GREM1/LOXL1/MMP10/MMP11/MMP3/SULF1	16
BP	GO:0043062	extracellular structure organization	16/67	308/18800	9.66491240524662e-15	4.11637119439711e-12	3.06500365989742e-12	ADAMTS16/COL10A1/COL11A1/COL1A1/COL3A1/COL5A1/COL5A2/COMP/CTSK/FAP/GREM1/LOXL1/MMP10/MMP11/MMP3/SULF1	16
BP	GO:0045229	external encapsulating structure organization	16/67	310/18800	1.06918732322003e-14	4.11637119439711e-12	3.06500365989742e-12	ADAMTS16/COL10A1/COL11A1/COL1A1/COL3A1/COL5A1/COL5A2/COMP/CTSK/FAP/GREM1/LOXL1/MMP10/MMP11/MMP3/SULF1	16
BP	GO:0030199	collagen fibril organization	9/67	62/18800	9.27543112388508e-13	2.67828073702182e-10	1.99421769163529e-10	COL11A1/COL1A1/COL3A1/COL5A1/COL5A2/COMP/GREM1/LOXL1/MMP11	9
BP	GO:0061448	connective tissue development	13/67	260/18800	6.55204011363923e-12	1.51352126625066e-09	1.12695089954595e-09	BMP8A/COL11A1/COL1A1/COL3A1/COL5A1/COMP/CTSK/EPYC/GREM1/HMGCS2/RUNX2/SULF1/TIMP1	13
BP	GO:0051216	cartilage development	11/67	195/18800	8.72719673151474e-11	1.67998537081659e-08	1.25089819818378e-08	BMP8A/COL11A1/COL1A1/COL3A1/COMP/CTSK/EPYC/GREM1/RUNX2/SULF1/TIMP1	11
BP	GO:0001503	ossification	12/67	420/18800	2.61238189310708e-08	4.31043012362667e-06	3.20949775438869e-06	BMP8A/COL11A1/COL1A1/COL5A2/COMP/CTHRC1/CTSK/DLX5/FHL2/GREM1/ITGA11/RUNX2	12
BP	GO:0032963	collagen metabolic process	7/67	101/18800	6.98969784662506e-08	1.00913762660649e-05	7.51392518512194e-06	COL1A1/COL5A1/CTSK/FAP/MMP10/MMP11/MMP3	7
BP	GO:0060348	bone development	9/67	225/18800	1.00507378044913e-07	1.28984468490972e-05	9.60403834651391e-06	COL1A1/COL3A1/COMP/DLX5/EPYC/GREM1/RUNX2/SFRP4/SULF1	9
BP	GO:0048705	skeletal system morphogenesis	9/67	228/18800	1.12529857059273e-07	1.29971984903461e-05	9.67756770709752e-06	COL11A1/COL1A1/COL3A1/COMP/DLX5/GREM1/HOXB7/RUNX2/SFRP4	9
BP	GO:0045109	intermediate filament organization	6/67	68/18800	1.49998455475521e-07	1.57498378249297e-05	1.17271519735407e-05	INA/KRT14/KRT15/KRT16/KRT6A/KRT6B	6
BP	GO:0030574	collagen catabolic process	5/67	42/18800	3.79356860050294e-07	3.65130977798408e-05	2.71872416369377e-05	CTSK/FAP/MMP10/MMP11/MMP3	5
BP	GO:0045104	intermediate filament cytoskeleton organization	6/67	88/18800	7.02467634936596e-07	6.19702985080755e-05	4.61423867679177e-05	INA/KRT14/KRT15/KRT16/KRT6A/KRT6B	6
BP	GO:0045103	intermediate filament-based process	6/67	89/18800	7.51155133431218e-07	6.19702985080755e-05	4.61423867679177e-05	INA/KRT14/KRT15/KRT16/KRT6A/KRT6B	6
BP	GO:0060349	bone morphogenesis	6/67	98/18800	1.32699097572423e-06	0.000102178305130765	7.60808159415223e-05	COL1A1/COL3A1/COMP/DLX5/RUNX2/SFRP4	6
BP	GO:0030509	BMP signaling pathway	7/67	162/18800	1.74553325029222e-06	0.000121738953556963	9.06454545965268e-05	BMP8A/COMP/DLX5/GREM1/RUNX2/SFRP4/SULF1	7
BP	GO:0060350	endochondral bone morphogenesis	5/67	57/18800	1.79182875365227e-06	0.000121738953556963	9.06454545965268e-05	COL1A1/COL3A1/COMP/DLX5/RUNX2	5
BP	GO:0002062	chondrocyte differentiation	6/67	110/18800	2.61148007173503e-06	0.00015022786333395	0.000111857976162076	COL11A1/COL3A1/COMP/GREM1/RUNX2/SULF1	6
BP	GO:0071772	response to BMP	7/67	173/18800	2.70368115846686e-06	0.00015022786333395	0.000111857976162076	BMP8A/COMP/DLX5/GREM1/RUNX2/SFRP4/SULF1	7
BP	GO:0071773	cellular response to BMP stimulus	7/67	173/18800	2.70368115846686e-06	0.00015022786333395	0.000111857976162076	BMP8A/COMP/DLX5/GREM1/RUNX2/SFRP4/SULF1	7
BP	GO:0022617	extracellular matrix disassembly	5/67	62/18800	2.73141569698091e-06	0.00015022786333395	0.000111857976162076	CTSK/FAP/MMP10/MMP11/MMP3	5
BP	GO:0002063	chondrocyte development	4/67	32/18800	4.9138132630319e-06	0.000257975196309175	0.000192085427554883	COL11A1/COMP/RUNX2/SULF1	4
BP	GO:0043588	skin development	8/67	296/18800	1.00136690644243e-05	0.000502860337800436	0.000374424147626299	COL1A1/COL3A1/COL5A1/COL5A2/COMP/KRT16/KRT6A/KRT6B	8
BP	GO:0042060	wound healing	9/67	429/18800	2.04421024472498e-05	0.000983776180273898	0.000732508671026452	COL1A1/COL3A1/COL5A1/COMP/FAP/KRT6A/PLAU/SERPINE2/TIMP1	9
BP	GO:0001649	osteoblast differentiation	7/67	241/18800	2.35690279598914e-05	0.00108888909174698	0.000810774561820263	COL1A1/CTHRC1/DLX5/FHL2/GREM1/ITGA11/RUNX2	7
BP	GO:1900047	negative regulation of hemostasis	4/67	49/18800	2.76634718556889e-05	0.00122889653820464	0.000915022530611247	COMP/FAP/PLAU/SERPINE2	4
BP	GO:0050954	sensory perception of mechanical stimulus	6/67	177/18800	3.96743247419344e-05	0.00169717944729386	0.00126370071400235	CEMIP/COL11A1/COL1A1/EPYC/GJB2/SERPINE2	6
BP	GO:0007178	transmembrane receptor protein serine/threonine kinase signaling pathway	8/67	368/18800	4.7594059312481e-05	0.00196325494663984	0.0014618175360262	BMP8A/COL3A1/COMP/DLX5/GREM1/RUNX2/SFRP4/SULF1	8
BP	GO:0060675	ureteric bud morphogenesis	4/67	63/18800	7.49135885680202e-05	0.00298362740676081	0.0022215753851206	ADAMTS16/GREM1/HOXB7/KIF26B	4
BP	GO:0072171	mesonephric tubule morphogenesis	4/67	64/18800	7.96944492096307e-05	0.00306823629457078	0.00228457421067608	ADAMTS16/GREM1/HOXB7/KIF26B	4
BP	GO:0048706	embryonic skeletal system development	5/67	127/18800	8.97815669319311e-05	0.00334508741310905	0.00249071443746648	COL11A1/COL1A1/HOXB7/RUNX2/SULF1	5
BP	GO:0060343	trabecula formation	3/67	25/18800	9.4071769385118e-05	0.00338335758881695	0.00251920997955202	COL1A1/FHL2/GREM1	3
BP	GO:2000027	regulation of animal organ morphogenesis	5/67	129/18800	9.66673596804843e-05	0.00338335758881695	0.00251920997955202	CTHRC1/GREM1/HOXB7/RUNX2/SULF1	5
BP	GO:1900046	regulation of hemostasis	4/67	68/18800	0.000101060834168347	0.00343309598424827	0.00255624462896408	COMP/FAP/PLAU/SERPINE2	4
BP	GO:0072078	nephron tubule morphogenesis	4/67	72/18800	0.000126309803873091	0.0041508235681538	0.00309065650962102	ADAMTS16/GREM1/HOXB7/KIF26B	4
BP	GO:0001958	endochondral ossification	3/67	28/18800	0.000132970105646486	0.0041508235681538	0.00309065650962102	COL1A1/DLX5/RUNX2	3
BP	GO:0036075	replacement ossification	3/67	28/18800	0.000132970105646486	0.0041508235681538	0.00309065650962102	COL1A1/DLX5/RUNX2	3
BP	GO:0072088	nephron epithelium morphogenesis	4/67	74/18800	0.000140515305522421	0.00427092573364201	0.00318008323024427	ADAMTS16/GREM1/HOXB7/KIF26B	4
BP	GO:0071230	cellular response to amino acid stimulus	4/67	75/18800	0.000148035623400226	0.00438413192377594	0.00326437528523576	COL1A1/COL3A1/COL5A2/HMGCS2	4
BP	GO:0061333	renal tubule morphogenesis	4/67	76/18800	0.000155842931602029	0.00449996465000858	0.00335062302944362	ADAMTS16/GREM1/HOXB7/KIF26B	4
BP	GO:0072028	nephron morphogenesis	4/67	77/18800	0.000163943739557017	0.00460540657806503	0.00342913390228218	ADAMTS16/GREM1/HOXB7/KIF26B	4
BP	GO:0072006	nephron development	5/67	145/18800	0.000167469330111456	0.00460540657806503	0.00342913390228218	ADAMTS16/GREM1/HOXB7/KIF26B/SULF1	5
BP	GO:0030111	regulation of Wnt signaling pathway	7/67	336/18800	0.000189711768619652	0.00509574634315578	0.00379423537239305	COL1A1/CTHRC1/DLX5/GREM1/SFRP4/SULF1/TPBG	7
BP	GO:0007605	sensory perception of sound	5/67	156/18800	0.000235393478476467	0.00616281580306083	0.00458876328193274	CEMIP/COL11A1/COL1A1/EPYC/GJB2	5
BP	GO:0071229	cellular response to acid chemical	4/67	85/18800	0.00024010970661276	0.00616281580306083	0.00458876328193274	COL1A1/COL3A1/COL5A2/HMGCS2	4
BP	GO:0007568	aging	5/67	163/18800	0.00028840862365615	0.00724156435484464	0.00539198731183237	COMP/GJB2/KRT14/KRT16/TIMP1	5
BP	GO:0001580	detection of chemical stimulus involved in sensory perception of bitter taste	3/67	37/18800	0.000308230044387443	0.00750519653899499	0.00558828486886207	CST1/CST2/CST4	3
BP	GO:0072080	nephron tubule development	4/67	91/18800	0.000311904271750441	0.00750519653899499	0.00558828486886207	ADAMTS16/GREM1/HOXB7/KIF26B	4
BP	GO:0060828	regulation of canonical Wnt signaling pathway	6/67	261/18800	0.000332111929393217	0.00771918560350639	0.00574761871776234	COL1A1/CTHRC1/DLX5/GREM1/SFRP4/TPBG	6
BP	GO:0060993	kidney morphogenesis	4/67	93/18800	0.000338923630165374	0.00771918560350639	0.00574761871776234	ADAMTS16/GREM1/HOXB7/KIF26B	4
BP	GO:0001657	ureteric bud development	4/67	94/18800	0.000353043760591625	0.00771918560350639	0.00574761871776234	ADAMTS16/GREM1/HOXB7/KIF26B	4
BP	GO:0061326	renal tubule development	4/67	94/18800	0.000353043760591625	0.00771918560350639	0.00574761871776234	ADAMTS16/GREM1/HOXB7/KIF26B	4
BP	GO:0090596	sensory organ morphogenesis	6/67	266/18800	0.000367437996723527	0.00771918560350639	0.00574761871776234	COL11A1/COL5A1/COL5A2/CTHRC1/DLX5/MFAP2	6
BP	GO:0072163	mesonephric epithelium development	4/67	95/18800	0.000367580266833638	0.00771918560350639	0.00574761871776234	ADAMTS16/GREM1/HOXB7/KIF26B	4
BP	GO:0072164	mesonephric tubule development	4/67	95/18800	0.000367580266833638	0.00771918560350639	0.00574761871776234	ADAMTS16/GREM1/HOXB7/KIF26B	4
BP	GO:0050913	sensory perception of bitter taste	3/67	41/18800	0.000418591121447558	0.00838694943685717	0.00624482815211876	CST1/CST2/CST4	3
BP	GO:0048736	appendage development	5/67	177/18800	0.000421162828863823	0.00838694943685717	0.00624482815211876	COL3A1/COMP/DLX5/GREM1/RUNX2	5
BP	GO:0060173	limb development	5/67	177/18800	0.000421162828863823	0.00838694943685717	0.00624482815211876	COL3A1/COMP/DLX5/GREM1/RUNX2	5
BP	GO:0001823	mesonephros development	4/67	99/18800	0.000430032042491017	0.00841842388266313	0.00626826367020805	ADAMTS16/GREM1/HOXB7/KIF26B	4
BP	GO:0050912	detection of chemical stimulus involved in sensory perception of taste	3/67	43/18800	0.000482140346270484	0.00928120166570682	0.00691067829654361	CST1/CST2/CST4	3
BP	GO:0060346	bone trabecula formation	2/67	10/18800	0.000552748147394112	0.0104659690203311	0.00779284273375305	COL1A1/GREM1	2
BP	GO:0035987	endodermal cell differentiation	3/67	46/18800	0.000588547445606275	0.0107900365027817	0.00803413973367296	COL11A1/COL5A1/COL5A2	3
BP	GO:0061383	trabecula morphogenesis	3/67	46/18800	0.000588547445606275	0.0107900365027817	0.00803413973367296	COL1A1/FHL2/GREM1	3
BP	GO:0048562	embryonic organ morphogenesis	6/67	294/18800	0.000623198112975428	0.0112467784451034	0.00837422464310732	COL11A1/CTHRC1/DLX5/HOXB7/MFAP2/RUNX2	6
BP	GO:0072009	nephron epithelium development	4/67	111/18800	0.000662629738446554	0.0116194176171042	0.00865168757637198	ADAMTS16/GREM1/HOXB7/KIF26B	4
BP	GO:0030195	negative regulation of blood coagulation	3/67	48/18800	0.000667186397054307	0.0116194176171042	0.00865168757637198	FAP/PLAU/SERPINE2	3
BP	GO:0071492	cellular response to UV-A	2/67	11/18800	0.000674026822810375	0.0116194176171042	0.00865168757637198	MMP3/TIMP1	2
BP	GO:0001822	kidney development	6/67	303/18800	0.000729511237032088	0.0122600240160319	0.00912867589072502	ADAMTS16/GREM1/HMGCS2/HOXB7/KIF26B/SULF1	6
BP	GO:0043200	response to amino acid	4/67	114/18800	0.000732417019139565	0.0122600240160319	0.00912867589072502	COL1A1/COL3A1/COL5A2/HMGCS2	4
BP	GO:0060688	regulation of morphogenesis of a branching structure	3/67	51/18800	0.000797214761778688	0.0131540435693484	0.00979435278756674	GREM1/HOXB7/SULF1	3
BP	GO:0050819	negative regulation of coagulation	3/67	52/18800	0.000843877029695028	0.0136254578175256	0.0101453625307983	FAP/PLAU/SERPINE2	3
BP	GO:0072001	renal system development	6/67	312/18800	0.000849379188624974	0.0136254578175256	0.0101453625307983	ADAMTS16/GREM1/HMGCS2/HOXB7/KIF26B/SULF1	6
BP	GO:0060070	canonical Wnt signaling pathway	6/67	313/18800	0.000863583656134915	0.013663549627888	0.0101737252640552	COL1A1/CTHRC1/DLX5/GREM1/SFRP4/TPBG	6
BP	GO:0071385	cellular response to glucocorticoid stimulus	3/67	53/18800	0.000892240125827888	0.0139261803423137	0.0103692771379998	FBXO32/GJB2/HMGCS2	3
BP	GO:0061430	bone trabecula morphogenesis	2/67	13/18800	0.000951501031112113	0.0146531158791265	0.0109105451567522	COL1A1/GREM1	2
BP	GO:0001706	endoderm formation	3/67	55/18800	0.000994165225777344	0.0151086952075373	0.0112497643969542	COL11A1/COL5A1/COL5A2	3
BP	GO:0001658	branching involved in ureteric bud morphogenesis	3/67	57/18800	0.00110317982070108	0.0162530304661477	0.0121018235505515	ADAMTS16/GREM1/HOXB7	3
BP	GO:0070141	response to UV-A	2/67	14/18800	0.00110753259258941	0.0162530304661477	0.0121018235505515	MMP3/TIMP1	2
BP	GO:0016055	Wnt signaling pathway	7/67	452/18800	0.0011116791401088	0.0162530304661477	0.0121018235505515	COL1A1/CTHRC1/DLX5/GREM1/SFRP4/SULF1/TPBG	7
BP	GO:0198738	cell-cell signaling by wnt	7/67	454/18800	0.00114042273888684	0.0163455277042255	0.0121706959529298	COL1A1/CTHRC1/DLX5/GREM1/SFRP4/SULF1/TPBG	7
BP	GO:0007596	blood coagulation	5/67	221/18800	0.00114630973510153	0.0163455277042255	0.0121706959529298	COL3A1/COMP/FAP/PLAU/SERPINE2	5
BP	GO:0001101	response to acid chemical	4/67	129/18800	0.00116109021315102	0.0163543804413344	0.0121772876013399	COL1A1/COL3A1/COL5A2/HMGCS2	4
BP	GO:0071384	cellular response to corticosteroid stimulus	3/67	59/18800	0.00121946878005805	0.0169697161562295	0.0126354596487942	FBXO32/GJB2/HMGCS2	3
BP	GO:0050817	coagulation	5/67	226/18800	0.00126589573050609	0.0173247986268926	0.0128998500598508	COL3A1/COMP/FAP/PLAU/SERPINE2	5
BP	GO:0072283	metanephric renal vesicle morphogenesis	2/67	15/18800	0.00127498518033409	0.0173247986268926	0.0128998500598508	GREM1/KIF26B	2
BP	GO:0007599	hemostasis	5/67	227/18800	0.00129088000502863	0.0173368186721868	0.0129088000502863	COL3A1/COMP/FAP/PLAU/SERPINE2	5
BP	GO:0030336	negative regulation of cell migration	6/67	346/18800	0.00144482641623306	0.0191364714034916	0.0142488012181842	COL3A1/GREM1/IGFBP3/KRT16/SULF1/TIMP1	6
BP	GO:0050909	sensory perception of taste	3/67	63/18800	0.00147458524234697	0.0191364714034916	0.0142488012181842	CST1/CST2/CST4	3
BP	GO:0051965	positive regulation of synapse assembly	3/67	63/18800	0.00147458524234697	0.0191364714034916	0.0142488012181842	SRPX2/THBS2/TPBG	3
BP	GO:0072073	kidney epithelium development	4/67	140/18800	0.00157011004708266	0.0194932888464901	0.0145144834701139	ADAMTS16/GREM1/HOXB7/KIF26B	4
BP	GO:0001667	ameboidal-type cell migration	7/67	480/18800	0.00157014250828439	0.0194932888464901	0.0145144834701139	FAP/GREM1/KRT16/S100A2/SRPX2/TIMP1/TPBG	7
BP	GO:0001655	urogenital system development	6/67	352/18800	0.0015766213239561	0.0194932888464901	0.0145144834701139	ADAMTS16/GREM1/HMGCS2/HOXB7/KIF26B/SULF1	6
BP	GO:1905330	regulation of morphogenesis of an epithelium	3/67	65/18800	0.00161375866410692	0.0194932888464901	0.0145144834701139	GREM1/HOXB7/SULF1	3
BP	GO:0038065	collagen-activated signaling pathway	2/67	17/18800	0.00164383011127116	0.0194932888464901	0.0145144834701139	COL1A1/ITGA11	2
BP	GO:0008544	epidermis development	6/67	355/18800	0.00164586426126041	0.0194932888464901	0.0145144834701139	KRT14/KRT15/KRT16/KRT6A/KRT6B/SFRP4	6
BP	GO:0035107	appendage morphogenesis	4/67	142/18800	0.00165397602333856	0.0194932888464901	0.0145144834701139	COL3A1/DLX5/GREM1/RUNX2	4
BP	GO:0035108	limb morphogenesis	4/67	142/18800	0.00165397602333856	0.0194932888464901	0.0145144834701139	COL3A1/DLX5/GREM1/RUNX2	4
BP	GO:0090090	negative regulation of canonical Wnt signaling pathway	4/67	142/18800	0.00165397602333856	0.0194932888464901	0.0145144834701139	CTHRC1/GREM1/SFRP4/TPBG	4
BP	GO:0030193	regulation of blood coagulation	3/67	66/18800	0.00168632255499706	0.0196737631416323	0.0146488625989643	FAP/PLAU/SERPINE2	3
BP	GO:0030177	positive regulation of Wnt signaling pathway	4/67	144/18800	0.00174091108349972	0.0201075230144218	0.0149718353180976	COL1A1/DLX5/SFRP4/SULF1	4
BP	GO:2000146	negative regulation of cell motility	6/67	361/18800	0.00179128649848815	0.0204845139183545	0.0152525385019783	COL3A1/GREM1/IGFBP3/KRT16/SULF1/TIMP1	6
BP	GO:0072077	renal vesicle morphogenesis	2/67	18/18800	0.00184506183308679	0.0206897710409247	0.0154053706451907	GREM1/KIF26B	2
BP	GO:0090190	positive regulation of branching involved in ureteric bud morphogenesis	2/67	18/18800	0.00184506183308679	0.0206897710409247	0.0154053706451907	GREM1/HOXB7	2
BP	GO:0061035	regulation of cartilage development	3/67	70/18800	0.00199689691405977	0.0218691768312255	0.0162835429219514	CTSK/GREM1/RUNX2	3
BP	GO:0051271	negative regulation of cellular component movement	6/67	369/18800	0.00200015439840433	0.0218691768312255	0.0162835429219514	COL3A1/GREM1/IGFBP3/KRT16/SULF1/TIMP1	6
BP	GO:0010951	negative regulation of endopeptidase activity	5/67	251/18800	0.00200704133689169	0.0218691768312255	0.0162835429219514	CST1/CST2/CST4/SERPINE2/TIMP1	5
BP	GO:0072087	renal vesicle development	2/67	19/18800	0.00205739333468099	0.0222083112295004	0.0165360585778098	GREM1/KIF26B	2
BP	GO:0050818	regulation of coagulation	3/67	71/18800	0.00207971831592013	0.0222414319897014	0.0165607199230677	FAP/PLAU/SERPINE2	3
BP	GO:0050878	regulation of body fluid levels	6/67	382/18800	0.00237836154737712	0.0250404255141832	0.0186448189975737	COL3A1/COMP/FAP/KRT16/PLAU/SERPINE2	6
BP	GO:0031960	response to corticosteroid	4/67	157/18800	0.00238480242992221	0.0250404255141832	0.0186448189975737	COL1A1/FBXO32/GJB2/HMGCS2	4
BP	GO:0010466	negative regulation of peptidase activity	5/67	262/18800	0.0024177635121737	0.0251578095185641	0.0187322218060304	CST1/CST2/CST4/SERPINE2/TIMP1	5
BP	GO:0006590	thyroid hormone generation	2/67	21/18800	0.00251503897151883	0.0253681745266774	0.0188888572233269	CTSK/DIO2	2
BP	GO:0033762	response to glucagon	2/67	21/18800	0.00251503897151883	0.0253681745266774	0.0188888572233269	GJB2/HMGCS2	2
BP	GO:0090189	regulation of branching involved in ureteric bud morphogenesis	2/67	21/18800	0.00251503897151883	0.0253681745266774	0.0188888572233269	GREM1/HOXB7	2
BP	GO:0061045	negative regulation of wound healing	3/67	76/18800	0.00252583555893324	0.0253681745266774	0.0188888572233269	FAP/PLAU/SERPINE2	3
BP	GO:0007492	endoderm development	3/67	78/18800	0.00271955766336354	0.0270783543205594	0.0201622378490745	COL11A1/COL5A1/COL5A2	3
BP	GO:0051962	positive regulation of nervous system development	5/67	270/18800	0.00275271774457375	0.0271742649143819	0.0202336517977216	SERPINE2/SRPX2/TENM4/THBS2/TPBG	5
BP	GO:0040013	negative regulation of locomotion	6/67	396/18800	0.00284360078513338	0.0278335500578734	0.0207245480950399	COL3A1/GREM1/IGFBP3/KRT16/SULF1/TIMP1	6
BP	GO:0042730	fibrinolysis	2/67	24/18800	0.00328278707348613	0.031596825582304	0.0235266406933173	FAP/PLAU	2
BP	GO:1901522	positive regulation of transcription from RNA polymerase II promoter involved in cellular response to chemical stimulus	2/67	24/18800	0.00328278707348613	0.031596825582304	0.0235266406933173	DLX5/RUNX2	2
BP	GO:0030178	negative regulation of Wnt signaling pathway	4/67	174/18800	0.00345232157451116	0.0325731945363469	0.0242536340270635	CTHRC1/GREM1/SFRP4/TPBG	4
BP	GO:0048771	tissue remodeling	4/67	174/18800	0.00345232157451116	0.0325731945363469	0.0242536340270635	CTHRC1/CTSK/GREM1/TIMP1	4
BP	GO:0031424	keratinization	3/67	85/18800	0.00346883370387071	0.0325731945363469	0.0242536340270635	KRT16/KRT6A/KRT6B	3
BP	GO:0031639	plasminogen activation	2/67	25/18800	0.00356006666514708	0.0328950159859591	0.0244932586562119	PLAU/SERPINE2	2
BP	GO:0072273	metanephric nephron morphogenesis	2/67	25/18800	0.00356006666514708	0.0328950159859591	0.0244932586562119	GREM1/KIF26B	2
BP	GO:0034329	cell junction assembly	6/67	420/18800	0.00379614842331522	0.0344521244955644	0.0256526641265674	GJB2/GREM1/LGI2/SRPX2/THBS2/TPBG	6
BP	GO:0046849	bone remodeling	3/67	88/18800	0.00382483951107721	0.0344521244955644	0.0256526641265674	CTHRC1/CTSK/GREM1	3
BP	GO:0060384	innervation	2/67	26/18800	0.00384789961898511	0.0344521244955644	0.0256526641265674	SERPINE2/SULF1	2
BP	GO:0071549	cellular response to dexamethasone stimulus	2/67	26/18800	0.00384789961898511	0.0344521244955644	0.0256526641265674	FBXO32/GJB2	2
BP	GO:0007416	synapse assembly	4/67	180/18800	0.00389587177855251	0.0346133223402165	0.0257726902273474	LGI2/SRPX2/THBS2/TPBG	4
BP	GO:0002092	positive regulation of receptor internalization	2/67	27/18800	0.00414620948383489	0.0362793329835553	0.0270131830007425	GREM1/SFRP4	2
BP	GO:0042403	thyroid hormone metabolic process	2/67	27/18800	0.00414620948383489	0.0362793329835553	0.0270131830007425	CTSK/DIO2	2
BP	GO:0061138	morphogenesis of a branching epithelium	4/67	185/18800	0.00429384132873883	0.0372886220653635	0.0277646882910932	ADAMTS16/GREM1/HOXB7/SULF1	4
BP	GO:1903035	negative regulation of response to wounding	3/67	92/18800	0.00433305588647408	0.0373483548423699	0.0278091646445351	FAP/PLAU/SERPINE2	3
BP	GO:0033688	regulation of osteoblast proliferation	2/67	28/18800	0.00445492020523399	0.0381143173114464	0.0283794916777869	CTHRC1/GREM1	2
BP	GO:0048704	embryonic skeletal system morphogenesis	3/67	94/18800	0.00460179197563981	0.0390813950872351	0.0290995669047811	COL11A1/HOXB7/RUNX2	3
BP	GO:0007369	gastrulation	4/67	190/18800	0.00471845034683347	0.0397796361357128	0.0296194693304874	COL11A1/COL5A1/COL5A2/TENM4	4
BP	GO:0048839	inner ear development	4/67	192/18800	0.00489593277099346	0.0409768286267931	0.030510885384452	COL11A1/CTHRC1/DLX5/GJB2	4
BP	GO:0060325	face morphogenesis	2/67	30/18800	0.00510324197262417	0.0421017462741494	0.0313484864032628	COL1A1/DLX5	2
BP	GO:0061037	negative regulation of cartilage development	2/67	30/18800	0.00510324197262417	0.0421017462741494	0.0313484864032628	CTSK/GREM1	2
BP	GO:0090287	regulation of cellular response to growth factor stimulus	5/67	314/18800	0.00522277499012018	0.0426442064917288	0.0317523961756595	DOK5/GREM1/RUNX2/SFRP4/SULF1	5
BP	GO:0048568	embryonic organ development	6/67	449/18800	0.00524283750807402	0.0426442064917288	0.0317523961756595	COL11A1/CTHRC1/DLX5/HOXB7/MFAP2/RUNX2	6
BP	GO:0060351	cartilage development involved in endochondral bone morphogenesis	2/67	31/18800	0.00544270287714963	0.0439602924692855	0.0327323389814593	COL1A1/COMP	2
BP	GO:0001763	morphogenesis of a branching structure	4/67	199/18800	0.00555242034372171	0.0445350381736012	0.0331602881638935	ADAMTS16/GREM1/HOXB7/SULF1	4
BP	GO:1901888	regulation of cell junction assembly	4/67	201/18800	0.00575027739698966	0.0455106484780684	0.0338867166157046	GREM1/SRPX2/THBS2/TPBG	4
BP	GO:0003338	metanephros morphogenesis	2/67	32/18800	0.00579226435175416	0.0455106484780684	0.0338867166157046	GREM1/KIF26B	2
BP	GO:0090183	regulation of kidney development	2/67	32/18800	0.00579226435175416	0.0455106484780684	0.0338867166157046	GREM1/HOXB7	2
BP	GO:0042472	inner ear morphogenesis	3/67	103/18800	0.00593500250004561	0.0460062274332394	0.03425571912778	COL11A1/CTHRC1/DLX5	3
BP	GO:0051963	regulation of synapse assembly	3/67	103/18800	0.00593500250004561	0.0460062274332394	0.03425571912778	SRPX2/THBS2/TPBG	3
BP	GO:0033687	osteoblast proliferation	2/67	33/18800	0.00615185229881731	0.0463624116824905	0.0345209299107722	CTHRC1/GREM1	2
BP	GO:0045879	negative regulation of smoothened signaling pathway	2/67	33/18800	0.00615185229881731	0.0463624116824905	0.0345209299107722	RUNX2/SERPINE2	2
BP	GO:0050974	detection of mechanical stimulus involved in sensory perception	2/67	33/18800	0.00615185229881731	0.0463624116824905	0.0345209299107722	COL11A1/SERPINE2	2
BP	GO:0044703	multi-organism reproductive process	4/67	205/18800	0.00616002562355062	0.0463624116824905	0.0345209299107722	EPYC/GJB2/SERPINE2/TIMP1	4
BP	GO:0030510	regulation of BMP signaling pathway	3/67	105/18800	0.00625937872171949	0.0463624116824905	0.0345209299107722	GREM1/SFRP4/SULF1	3
BP	GO:1901890	positive regulation of cell junction assembly	3/67	105/18800	0.00625937872171949	0.0463624116824905	0.0345209299107722	SRPX2/THBS2/TPBG	3
BP	GO:0060562	epithelial tube morphogenesis	5/67	328/18800	0.00626193612334937	0.0463624116824905	0.0345209299107722	ADAMTS16/CTHRC1/GREM1/HOXB7/KIF26B	5
BP	GO:0060840	artery development	3/67	106/18800	0.00642546734282285	0.047270157840512	0.0351968274829787	COL3A1/COMP/LOXL1	3
BP	GO:0060323	head morphogenesis	2/67	34/18800	0.00652139300680402	0.0476722083725231	0.03549618978387	COL1A1/DLX5	2
BP	GO:0007229	integrin-mediated signaling pathway	3/67	107/18800	0.00659417042689676	0.0479010493274576	0.0356665821832152	COL3A1/ITGA11/TIMP1	3
BP	GO:0090263	positive regulation of canonical Wnt signaling pathway	3/67	109/18800	0.00693946110359719	0.0500942348415922	0.0372996034318349	COL1A1/DLX5/SFRP4	3
BP	GO:0044706	multi-multicellular organism process	4/67	213/18800	0.00703698029689253	0.0504826847385768	0.0375888388529663	EPYC/GJB2/SERPINE2/TIMP1	4
BP	GO:1905332	positive regulation of morphogenesis of an epithelium	2/67	36/18800	0.00729003977937848	0.0519752836122355	0.0387002111744784	GREM1/HOXB7	2
BP	GO:0044344	cellular response to fibroblast growth factor stimulus	3/67	113/18800	0.00766185685620927	0.0542910715884767	0.0404245208364415	COL1A1/RUNX2/SULF1	3
BP	GO:0043583	ear development	4/67	219/18800	0.007746419141509	0.0545555738319689	0.0406214662298643	COL11A1/CTHRC1/DLX5/GJB2	4
BP	GO:1901652	response to peptide	6/67	491/18800	0.00800814104881401	0.0560569873416981	0.0417394018301821	COL1A1/COL3A1/GJB2/HMGCS2/MMP3/TIMP1	6
BP	GO:0040036	regulation of fibroblast growth factor receptor signaling pathway	2/67	38/18800	0.00809762263281553	0.0563418924150719	0.0419515389410925	RUNX2/SULF1	2
BP	GO:0045861	negative regulation of proteolysis	5/67	350/18800	0.0081771403599078	0.0565544737466677	0.0421098246079084	CST1/CST2/CST4/SERPINE2/TIMP1	5
BP	GO:0030278	regulation of ossification	3/67	118/18800	0.00862526816347715	0.0592987186239054	0.044153158455895	COMP/GREM1/RUNX2	3
BP	GO:0030326	embryonic limb morphogenesis	3/67	119/18800	0.00882609275737402	0.059614837045421	0.0443885366745126	DLX5/GREM1/RUNX2	3
BP	GO:0035113	embryonic appendage morphogenesis	3/67	119/18800	0.00882609275737402	0.059614837045421	0.0443885366745126	DLX5/GREM1/RUNX2	3
BP	GO:0071774	response to fibroblast growth factor	3/67	119/18800	0.00882609275737402	0.059614837045421	0.0443885366745126	COL1A1/RUNX2/SULF1	3
BP	GO:0072210	metanephric nephron development	2/67	40/18800	0.00894356559695663	0.0598515166762109	0.0445647656636722	GREM1/KIF26B	2
BP	GO:0010631	epithelial cell migration	5/67	358/18800	0.0089647726276922	0.0598515166762109	0.0445647656636722	FAP/GREM1/KRT16/S100A2/SRPX2	5
BP	GO:0009913	epidermal cell differentiation	4/67	230/18800	0.00916648985742232	0.0608465275018551	0.0453056395251908	KRT16/KRT6A/KRT6B/SFRP4	4
BP	GO:0090132	epithelium migration	5/67	361/18800	0.00927324318002138	0.0612034049881411	0.0455713664846765	FAP/GREM1/KRT16/S100A2/SRPX2	5
BP	GO:0071548	response to dexamethasone	2/67	41/18800	0.00938074377518786	0.0615611310246703	0.0458377252651225	FBXO32/GJB2	2
BP	GO:0031589	cell-substrate adhesion	5/67	364/18800	0.00958899245417343	0.0622602460824887	0.0463582784683466	COL1A1/COL3A1/GREM1/ITGA11/PLAU	5
BP	GO:0001704	formation of primary germ layer	3/67	123/18800	0.00965679916624209	0.0622602460824887	0.0463582784683466	COL11A1/COL5A1/COL5A2	3
BP	GO:0042471	ear morphogenesis	3/67	123/18800	0.00965679916624209	0.0622602460824887	0.0463582784683466	COL11A1/CTHRC1/DLX5	3
BP	GO:0048738	cardiac muscle tissue development	4/67	234/18800	0.00972230394961392	0.0622602460824887	0.0463582784683466	COL11A1/FHL2/GREM1/TENM4	4
BP	GO:0090130	tissue migration	5/67	366/18800	0.00980357607986824	0.0622602460824887	0.0463582784683466	FAP/GREM1/KRT16/S100A2/SRPX2	5
BP	GO:0045687	positive regulation of glial cell differentiation	2/67	42/18800	0.00982729871337492	0.0622602460824887	0.0463582784683466	SERPINE2/TENM4	2
BP	GO:0007160	cell-matrix adhesion	4/67	235/18800	0.00986461041826445	0.0622602460824887	0.0463582784683466	COL3A1/GREM1/ITGA11/PLAU	4
BP	GO:0051346	negative regulation of hydrolase activity	5/67	371/18800	0.0103545044377408	0.0649970251390797	0.0483960533503104	CST1/CST2/CST4/SERPINE2/TIMP1	5
BP	GO:0030168	platelet activation	3/67	130/18800	0.0112171682809606	0.0693155819198455	0.051611602122136	COL3A1/COMP/SERPINE2	3
BP	GO:0007520	myoblast fusion	2/67	45/18800	0.0112225227870226	0.0693155819198455	0.051611602122136	ADAM12/PTGFRN	2
BP	GO:0010171	body morphogenesis	2/67	45/18800	0.0112225227870226	0.0693155819198455	0.051611602122136	COL1A1/DLX5	2
BP	GO:0014706	striated muscle tissue development	4/67	248/18800	0.0118392672025392	0.0727359235049614	0.0541583499690622	COL11A1/FHL2/GREM1/TENM4	4
BP	GO:0061041	regulation of wound healing	3/67	133/18800	0.0119279015680865	0.0728927318049729	0.0542751076643089	FAP/PLAU/SERPINE2	3
BP	GO:0032964	collagen biosynthetic process	2/67	47/18800	0.0121982766790971	0.0741386762144856	0.0552028238480152	COL1A1/COL5A1	2
BP	GO:0042692	muscle cell differentiation	5/67	387/18800	0.0122601620406638	0.0741386762144856	0.0552028238480152	ADAM12/COMP/FHL2/GREM1/PTGFRN	5
BP	GO:0045667	regulation of osteoblast differentiation	3/67	136/18800	0.0126640635891802	0.0760003670322085	0.0565890178767959	CTHRC1/GREM1/RUNX2	3
BP	GO:0060324	face development	2/67	48/18800	0.0126996284304903	0.0760003670322085	0.0565890178767959	COL1A1/DLX5	2
BP	GO:0051384	response to glucocorticoid	3/67	139/18800	0.0134257929909419	0.0799319118790613	0.0595164019186084	FBXO32/GJB2/HMGCS2	3
BP	GO:0071559	response to transforming growth factor beta	4/67	258/18800	0.0135199775671529	0.0800798671285211	0.059626567732059	COL1A1/COL3A1/FNDC4/MXRA5	4
BP	GO:0032330	regulation of chondrocyte differentiation	2/67	51/18800	0.0142567664719859	0.083586625762151	0.0622376607406492	GREM1/RUNX2	2
BP	GO:0050982	detection of mechanical stimulus	2/67	51/18800	0.0142567664719859	0.083586625762151	0.0622376607406492	COL11A1/SERPINE2	2
BP	GO:0043434	response to peptide hormone	5/67	404/18800	0.0145332268799952	0.084777156799972	0.0631241167514943	COL1A1/COL3A1/GJB2/HMGCS2/TIMP1	5
BP	GO:0060537	muscle tissue development	5/67	405/18800	0.0146751817808964	0.0851750500348508	0.0634203835757331	COL11A1/COL3A1/FHL2/GREM1/TENM4	5
BP	GO:0090092	regulation of transmembrane receptor protein serine/threonine kinase signaling pathway	4/67	267/18800	0.0151567464696833	0.0875302108624213	0.0651740098196383	BMP8A/GREM1/SFRP4/SULF1	4
BP	GO:0048260	positive regulation of receptor-mediated endocytosis	2/67	53/18800	0.0153384209486521	0.0881386875407619	0.0656270747056755	GREM1/SFRP4	2
BP	GO:0001894	tissue homeostasis	4/67	272/18800	0.0161179695629744	0.0921596774516605	0.0686210585354355	COL3A1/COMP/CST4/CTSK	4
BP	GO:0016331	morphogenesis of embryonic epithelium	3/67	150/18800	0.0164394334153533	0.0935347073632171	0.0696448903310534	CTHRC1/GREM1/SULF1	3
BP	GO:0050808	synapse organization	5/67	419/18800	0.0167616446363552	0.0949004880146583	0.0706618352316937	INA/LGI2/SRPX2/THBS2/TPBG	5
BP	GO:0035051	cardiocyte differentiation	3/67	153/18800	0.0173219310834489	0.0971205359290462	0.0723148579211946	FHL2/GREM1/TENM4	3
BP	GO:0048754	branching morphogenesis of an epithelial tube	3/67	153/18800	0.0173219310834489	0.0971205359290462	0.0723148579211946	ADAMTS16/GREM1/HOXB7	3
BP	GO:0043542	endothelial cell migration	4/67	279/18800	0.0175270331649324	0.0977957647608546	0.0728176257093809	FAP/GREM1/S100A2/SRPX2	4
BP	GO:0048592	eye morphogenesis	3/67	154/18800	0.0176218968382674	0.09785235984711	0.0728597657736058	COL5A1/COL5A2/MFAP2	3
BP	GO:0052548	regulation of endopeptidase activity	5/67	426/18800	0.0178755736754628	0.0986883741883642	0.0734822526424183	CST1/CST2/CST4/SERPINE2/TIMP1	5
BP	GO:0051146	striated muscle cell differentiation	4/67	281/18800	0.0179433407615208	0.0986883741883642	0.0734822526424183	ADAM12/FHL2/GREM1/PTGFRN	4
BP	GO:0002090	regulation of receptor internalization	2/67	58/18800	0.0181911553815232	0.0995771775623664	0.0741440456308529	GREM1/SFRP4	2
BP	GO:0032102	negative regulation of response to external stimulus	5/67	429/18800	0.0183676869030143	0.100069237608403	0.0745104280027938	FAP/FNDC4/GREM1/PLAU/SERPINE2	5
BP	GO:0000768	syncytium formation by plasma membrane fusion	2/67	59/18800	0.0187866531570132	0.101395254188553	0.0754977650235111	ADAM12/PTGFRN	2
BP	GO:0140253	cell-cell fusion	2/67	59/18800	0.0187866531570132	0.101395254188553	0.0754977650235111	ADAM12/PTGFRN	2
BP	GO:1990845	adaptive thermogenesis	3/67	159/18800	0.0191653221097331	0.102957893194148	0.0766612884389324	BMP8A/DIO2/MFAP2	3
BP	GO:0051960	regulation of nervous system development	5/67	440/18800	0.020248867145954	0.108275192377671	0.0806204895625946	SERPINE2/SRPX2/TENM4/THBS2/TPBG	5
BP	GO:0035904	aorta development	2/67	62/18800	0.0206218883859472	0.109258170118207	0.0813524037243789	COL3A1/LOXL1	2
BP	GO:0060393	regulation of pathway-restricted SMAD protein phosphorylation	2/67	62/18800	0.0206218883859472	0.109258170118207	0.0813524037243789	BMP8A/GREM1	2
BP	GO:0006949	syncytium formation	2/67	63/18800	0.0212496688168849	0.111560761288646	0.0830668871932774	ADAM12/PTGFRN	2
BP	GO:2000242	negative regulation of reproductive process	2/67	63/18800	0.0212496688168849	0.111560761288646	0.0830668871932774	SULF1/TIMP1	2
BP	GO:1903034	regulation of response to wounding	3/67	166/18800	0.0214484824066325	0.112095009862717	0.0834646826683436	FAP/PLAU/SERPINE2	3
BP	GO:0030216	keratinocyte differentiation	3/67	167/18800	0.0217863219773042	0.112846396766517	0.084024156899744	KRT16/KRT6A/KRT6B	3
BP	GO:0014015	positive regulation of gliogenesis	2/67	64/18800	0.0218853617971426	0.112846396766517	0.084024156899744	SERPINE2/TENM4	2
BP	GO:0031638	zymogen activation	2/67	64/18800	0.0218853617971426	0.112846396766517	0.084024156899744	PLAU/SERPINE2	2
BP	GO:0031214	biomineral tissue development	3/67	170/18800	0.0228173654740582	0.117129142766832	0.0872130413675113	COL1A1/COMP/GREM1	3
BP	GO:0060389	pathway-restricted SMAD protein phosphorylation	2/67	66/18800	0.0231802354474579	0.118070112195997	0.0879136766134696	BMP8A/GREM1	2
BP	GO:0052547	regulation of peptidase activity	5/67	456/18800	0.0232051216177414	0.118070112195997	0.0879136766134696	CST1/CST2/CST4/SERPINE2/TIMP1	5
BP	GO:0110148	biomineralization	3/67	172/18800	0.0235193341325168	0.119143995276566	0.0887132778682653	COL1A1/COMP/GREM1	3
BP	GO:0022411	cellular component disassembly	5/67	460/18800	0.0239857662450013	0.120976244598151	0.0900775500903979	CTSK/FAP/MMP10/MMP11/MMP3	5
BP	GO:0070527	platelet aggregation	2/67	69/18800	0.0251803365328375	0.126449081284467	0.0941525626880011	COMP/SERPINE2	2
BP	GO:0060249	anatomical structure homeostasis	4/67	319/18800	0.0270462192864038	0.135231096432019	0.100691552321676	COL3A1/COMP/CST4/CTSK	4
BP	GO:0035567	non-canonical Wnt signaling pathway	2/67	72/18800	0.0272483183587938	0.135654343553478	0.101006697364494	CTHRC1/SFRP4	2
BP	GO:0060415	muscle tissue morphogenesis	2/67	73/18800	0.0279524482283403	0.138562565252073	0.103172126508037	COL11A1/COL3A1	2
BP	GO:0007565	female pregnancy	3/67	185/18800	0.0283667602269585	0.140015419068962	0.104253905107625	EPYC/GJB2/TIMP1	3
BP	GO:0045669	positive regulation of osteoblast differentiation	2/67	74/18800	0.0286638797537226	0.140879919640636	0.104897602502985	CTHRC1/RUNX2	2
BP	GO:0045685	regulation of glial cell differentiation	2/67	75/18800	0.0293825536314032	0.143800209509621	0.107072017470368	SERPINE2/TENM4	2
BP	GO:0006575	cellular modified amino acid metabolic process	3/67	188/18800	0.0295553257699089	0.144035448372341	0.107247173679838	CLIC3/CTSK/DIO2	3
BP	GO:0006024	glycosaminoglycan biosynthetic process	2/67	76/18800	0.0301084108766051	0.145535589874465	0.10836416215761	CEMIP/CHST6	2
BP	GO:0048545	response to steroid hormone	4/67	330/18800	0.0301151566926383	0.145535589874465	0.10836416215761	COL1A1/FBXO32/GJB2/HMGCS2	4
BP	GO:1901654	response to ketone	3/67	190/18800	0.0303622269743229	0.146118217313929	0.108797979991324	FBXO32/GJB2/HMGCS2	3
BP	GO:0032496	response to lipopolysaccharide	4/67	333/18800	0.0309866289823086	0.148504383711894	0.110574692633964	DIO2/GJB2/HMGCS2/LOXL1	4
BP	GO:0048844	artery morphogenesis	2/67	79/18800	0.0323284977202874	0.152897677562236	0.1138458897866	COL3A1/COMP	2
BP	GO:0006023	aminoglycan biosynthetic process	2/67	80/18800	0.0330825049119269	0.152897677562236	0.1138458897866	CEMIP/CHST6	2
BP	GO:0006029	proteoglycan metabolic process	2/67	80/18800	0.0330825049119269	0.152897677562236	0.1138458897866	COL11A1/SULF1	2
BP	GO:0048644	muscle organ morphogenesis	2/67	80/18800	0.0330825049119269	0.152897677562236	0.1138458897866	COL11A1/COL3A1	2
BP	GO:0021675	nerve development	2/67	81/18800	0.0338434052776109	0.152897677562236	0.1138458897866	SERPINE2/SULF1	2
BP	GO:0030500	regulation of bone mineralization	2/67	81/18800	0.0338434052776109	0.152897677562236	0.1138458897866	COMP/GREM1	2
BP	GO:0008589	regulation of smoothened signaling pathway	2/67	82/18800	0.0346111417146128	0.152897677562236	0.1138458897866	RUNX2/SERPINE2	2
BP	GO:0045765	regulation of angiogenesis	4/67	345/18800	0.0346213336528687	0.152897677562236	0.1138458897866	ADAM12/GREM1/SULF1/THBS2	4
BP	GO:0009612	response to mechanical stimulus	3/67	201/18800	0.0350070310527732	0.152897677562236	0.1138458897866	COL11A1/COL1A1/SERPINE2	3
BP	GO:0009128	purine nucleoside monophosphate catabolic process	1/67	10/18800	0.0350804195272664	0.152897677562236	0.1138458897866	AMPD3	1
BP	GO:0009169	purine ribonucleoside monophosphate catabolic process	1/67	10/18800	0.0350804195272664	0.152897677562236	0.1138458897866	AMPD3	1
BP	GO:0018401	peptidyl-proline hydroxylation to 4-hydroxy-L-proline	1/67	10/18800	0.0350804195272664	0.152897677562236	0.1138458897866	P4HA3	1
BP	GO:0019062	virion attachment to host cell	1/67	10/18800	0.0350804195272664	0.152897677562236	0.1138458897866	LRRC15	1
BP	GO:0030214	hyaluronan catabolic process	1/67	10/18800	0.0350804195272664	0.152897677562236	0.1138458897866	CEMIP	1
BP	GO:0032261	purine nucleotide salvage	1/67	10/18800	0.0350804195272664	0.152897677562236	0.1138458897866	AMPD3	1
BP	GO:0033197	response to vitamin E	1/67	10/18800	0.0350804195272664	0.152897677562236	0.1138458897866	COL1A1	1
BP	GO:0035860	glial cell-derived neurotrophic factor receptor signaling pathway	1/67	10/18800	0.0350804195272664	0.152897677562236	0.1138458897866	SULF1	1
BP	GO:0048263	determination of dorsal identity	1/67	10/18800	0.0350804195272664	0.152897677562236	0.1138458897866	GREM1	1
BP	GO:0048563	post-embryonic animal organ morphogenesis	1/67	10/18800	0.0350804195272664	0.152897677562236	0.1138458897866	MFAP2	1
BP	GO:0055015	ventricular cardiac muscle cell development	1/67	10/18800	0.0350804195272664	0.152897677562236	0.1138458897866	FHL2	1
BP	GO:0060245	detection of cell density	1/67	10/18800	0.0350804195272664	0.152897677562236	0.1138458897866	FAP	1
BP	GO:0098974	postsynaptic actin cytoskeleton organization	1/67	10/18800	0.0350804195272664	0.152897677562236	0.1138458897866	INA	1
BP	GO:0140059	dendrite arborization	1/67	10/18800	0.0350804195272664	0.152897677562236	0.1138458897866	TPBG	1
BP	GO:1902224	ketone body metabolic process	1/67	10/18800	0.0350804195272664	0.152897677562236	0.1138458897866	HMGCS2	1
BP	GO:0014910	regulation of smooth muscle cell migration	2/67	83/18800	0.0353856574288527	0.153648249362124	0.114404757100802	IGFBP3/PLAU	2
BP	GO:0060541	respiratory system development	3/67	203/18800	0.0358889765458492	0.154280210914649	0.114875308559825	COL3A1/DLX5/HMGCS2	3
BP	GO:0071383	cellular response to steroid hormone stimulus	3/67	203/18800	0.0358889765458492	0.154280210914649	0.114875308559825	FBXO32/GJB2/HMGCS2	3
BP	GO:1901342	regulation of vasculature development	4/67	351/18800	0.0365283552299406	0.154280210914649	0.114875308559825	ADAM12/GREM1/SULF1/THBS2	4
BP	GO:0008543	fibroblast growth factor receptor signaling pathway	2/67	85/18800	0.0369548010474432	0.154280210914649	0.114875308559825	RUNX2/SULF1	2
BP	GO:0002237	response to molecule of bacterial origin	4/67	354/18800	0.0375043586486673	0.154280210914649	0.114875308559825	DIO2/GJB2/HMGCS2/LOXL1	4
BP	GO:0033627	cell adhesion mediated by integrin	2/67	86/18800	0.0377493168941127	0.154280210914649	0.114875308559825	ITGA11/PLAU	2
BP	GO:0006188	IMP biosynthetic process	1/67	11/18800	0.0385210587977123	0.154280210914649	0.114875308559825	AMPD3	1
BP	GO:0007494	midgut development	1/67	11/18800	0.0385210587977123	0.154280210914649	0.114875308559825	HMGCS2	1
BP	GO:0014831	gastro-intestinal system smooth muscle contraction	1/67	11/18800	0.0385210587977123	0.154280210914649	0.114875308559825	SULF1	1
BP	GO:0021889	olfactory bulb interneuron differentiation	1/67	11/18800	0.0385210587977123	0.154280210914649	0.114875308559825	DLX5	1
BP	GO:0032836	glomerular basement membrane development	1/67	11/18800	0.0385210587977123	0.154280210914649	0.114875308559825	SULF1	1
BP	GO:0035581	sequestering of extracellular ligand from receptor	1/67	11/18800	0.0385210587977123	0.154280210914649	0.114875308559825	GREM1	1
BP	GO:0042447	hormone catabolic process	1/67	11/18800	0.0385210587977123	0.154280210914649	0.114875308559825	DIO2	1
BP	GO:0042487	regulation of odontogenesis of dentin-containing tooth	1/67	11/18800	0.0385210587977123	0.154280210914649	0.114875308559825	RUNX2	1
BP	GO:0043589	skin morphogenesis	1/67	11/18800	0.0385210587977123	0.154280210914649	0.114875308559825	COL1A1	1
BP	GO:0048251	elastic fiber assembly	1/67	11/18800	0.0385210587977123	0.154280210914649	0.114875308559825	COL3A1	1
BP	GO:0048262	determination of dorsal/ventral asymmetry	1/67	11/18800	0.0385210587977123	0.154280210914649	0.114875308559825	GREM1	1
BP	GO:0051386	regulation of neurotrophin TRK receptor signaling pathway	1/67	11/18800	0.0385210587977123	0.154280210914649	0.114875308559825	DOK5	1
BP	GO:0060601	lateral sprouting from an epithelium	1/67	11/18800	0.0385210587977123	0.154280210914649	0.114875308559825	SULF1	1
BP	GO:0071377	cellular response to glucagon stimulus	1/67	11/18800	0.0385210587977123	0.154280210914649	0.114875308559825	GJB2	1
BP	GO:0097084	vascular associated smooth muscle cell development	1/67	11/18800	0.0385210587977123	0.154280210914649	0.114875308559825	COMP	1
BP	GO:2001223	negative regulation of neuron migration	1/67	11/18800	0.0385210587977123	0.154280210914649	0.114875308559825	COL3A1	1
BP	GO:0050807	regulation of synapse organization	3/67	209/18800	0.0386034467137087	0.154280210914649	0.114875308559825	SRPX2/THBS2/TPBG	3
BP	GO:0034644	cellular response to UV	2/67	88/18800	0.0393579587926084	0.15621457871293	0.116315617050321	MMP3/TIMP1	2
BP	GO:1903510	mucopolysaccharide metabolic process	2/67	88/18800	0.0393579587926084	0.15621457871293	0.116315617050321	CEMIP/CHST6	2
BP	GO:0001656	metanephros development	2/67	89/18800	0.0401719746005757	0.158357101241177	0.117910915209881	GREM1/KIF26B	2
BP	GO:0051591	response to cAMP	2/67	89/18800	0.0401719746005757	0.158357101241177	0.117910915209881	COL1A1/HMGCS2	2
BP	GO:0050803	regulation of synapse structure or activity	3/67	215/18800	0.041420246787195	0.158858367347207	0.118284152310474	SRPX2/THBS2/TPBG	3
BP	GO:0014909	smooth muscle cell migration	2/67	91/18800	0.0418191225675894	0.158858367347207	0.118284152310474	IGFBP3/PLAU	2
BP	GO:0002024	diet induced thermogenesis	1/67	12/18800	0.0419496121566217	0.158858367347207	0.118284152310474	BMP8A	1
BP	GO:0003337	mesenchymal to epithelial transition involved in metanephros morphogenesis	1/67	12/18800	0.0419496121566217	0.158858367347207	0.118284152310474	GREM1	1
BP	GO:0014854	response to inactivity	1/67	12/18800	0.0419496121566217	0.158858367347207	0.118284152310474	FBXO32	1
BP	GO:0033690	positive regulation of osteoblast proliferation	1/67	12/18800	0.0419496121566217	0.158858367347207	0.118284152310474	CTHRC1	1
BP	GO:0038063	collagen-activated tyrosine kinase receptor signaling pathway	1/67	12/18800	0.0419496121566217	0.158858367347207	0.118284152310474	COL1A1	1
BP	GO:0044650	adhesion of symbiont to host cell	1/67	12/18800	0.0419496121566217	0.158858367347207	0.118284152310474	LRRC15	1
BP	GO:0060394	negative regulation of pathway-restricted SMAD protein phosphorylation	1/67	12/18800	0.0419496121566217	0.158858367347207	0.118284152310474	GREM1	1
BP	GO:0090331	negative regulation of platelet aggregation	1/67	12/18800	0.0419496121566217	0.158858367347207	0.118284152310474	SERPINE2	1
BP	GO:0099188	postsynaptic cytoskeleton organization	1/67	12/18800	0.0419496121566217	0.158858367347207	0.118284152310474	INA	1
BP	GO:2000727	positive regulation of cardiac muscle cell differentiation	1/67	12/18800	0.0419496121566217	0.158858367347207	0.118284152310474	GREM1	1
BP	GO:0010810	regulation of cell-substrate adhesion	3/67	217/18800	0.0423817698356915	0.159970405752365	0.119112163590506	COL1A1/GREM1/PLAU	3
BP	GO:0034109	homotypic cell-cell adhesion	2/67	93/18800	0.0434913979780596	0.163233240612861	0.121541633703083	COMP/SERPINE2	2
BP	GO:0002042	cell migration involved in sprouting angiogenesis	2/67	94/18800	0.0443368241955034	0.163233240612861	0.121541633703083	GREM1/SRPX2	2
BP	GO:1901655	cellular response to ketone	2/67	94/18800	0.0443368241955034	0.163233240612861	0.121541633703083	FBXO32/GJB2	2
BP	GO:0007320	insemination	1/67	13/18800	0.0453661214170809	0.163233240612861	0.121541633703083	SERPINE2	1
BP	GO:0014874	response to stimulus involved in regulation of muscle adaptation	1/67	13/18800	0.0453661214170809	0.163233240612861	0.121541633703083	FBXO32	1
BP	GO:0019336	phenol-containing compound catabolic process	1/67	13/18800	0.0453661214170809	0.163233240612861	0.121541633703083	DIO2	1
BP	GO:0021681	cerebellar granular layer development	1/67	13/18800	0.0453661214170809	0.163233240612861	0.121541633703083	SERPINE2	1
BP	GO:0033689	negative regulation of osteoblast proliferation	1/67	13/18800	0.0453661214170809	0.163233240612861	0.121541633703083	GREM1	1
BP	GO:0048711	positive regulation of astrocyte differentiation	1/67	13/18800	0.0453661214170809	0.163233240612861	0.121541633703083	SERPINE2	1
BP	GO:0055062	phosphate ion homeostasis	1/67	13/18800	0.0453661214170809	0.163233240612861	0.121541633703083	SFRP4	1
BP	GO:0072506	trivalent inorganic anion homeostasis	1/67	13/18800	0.0453661214170809	0.163233240612861	0.121541633703083	SFRP4	1
BP	GO:0090177	establishment of planar polarity involved in neural tube closure	1/67	13/18800	0.0453661214170809	0.163233240612861	0.121541633703083	CTHRC1	1
BP	GO:1900115	extracellular regulation of signal transduction	1/67	13/18800	0.0453661214170809	0.163233240612861	0.121541633703083	GREM1	1
BP	GO:1900116	extracellular negative regulation of signal transduction	1/67	13/18800	0.0453661214170809	0.163233240612861	0.121541633703083	GREM1	1
BP	GO:1903054	negative regulation of extracellular matrix organization	1/67	13/18800	0.0453661214170809	0.163233240612861	0.121541633703083	FAP	1
BP	GO:0045807	positive regulation of endocytosis	2/67	97/18800	0.0469096193713392	0.167151559728318	0.124459170014159	GREM1/SFRP4	2
BP	GO:0120162	positive regulation of cold-induced thermogenesis	2/67	98/18800	0.0477792145381074	0.167151559728318	0.124459170014159	DIO2/MFAP2	2
BP	GO:0007171	activation of transmembrane receptor protein tyrosine kinase activity	1/67	14/18800	0.0487706282497343	0.167151559728318	0.124459170014159	GREM1	1
BP	GO:0009158	ribonucleoside monophosphate catabolic process	1/67	14/18800	0.0487706282497343	0.167151559728318	0.124459170014159	AMPD3	1
BP	GO:0009886	post-embryonic animal morphogenesis	1/67	14/18800	0.0487706282497343	0.167151559728318	0.124459170014159	MFAP2	1
BP	GO:0018158	protein oxidation	1/67	14/18800	0.0487706282497343	0.167151559728318	0.124459170014159	LOXL1	1
BP	GO:0030213	hyaluronan biosynthetic process	1/67	14/18800	0.0487706282497343	0.167151559728318	0.124459170014159	CEMIP	1
BP	GO:0034111	negative regulation of homotypic cell-cell adhesion	1/67	14/18800	0.0487706282497343	0.167151559728318	0.124459170014159	SERPINE2	1
BP	GO:0035589	G protein-coupled purinergic nucleotide receptor signaling pathway	1/67	14/18800	0.0487706282497343	0.167151559728318	0.124459170014159	GPR87	1
BP	GO:0035630	bone mineralization involved in bone maturation	1/67	14/18800	0.0487706282497343	0.167151559728318	0.124459170014159	GREM1	1
BP	GO:0043101	purine-containing compound salvage	1/67	14/18800	0.0487706282497343	0.167151559728318	0.124459170014159	AMPD3	1
BP	GO:0043584	nose development	1/67	14/18800	0.0487706282497343	0.167151559728318	0.124459170014159	DLX5	1
BP	GO:0051917	regulation of fibrinolysis	1/67	14/18800	0.0487706282497343	0.167151559728318	0.124459170014159	FAP	1
BP	GO:0055012	ventricular cardiac muscle cell differentiation	1/67	14/18800	0.0487706282497343	0.167151559728318	0.124459170014159	FHL2	1
BP	GO:0060347	heart trabecula formation	1/67	14/18800	0.0487706282497343	0.167151559728318	0.124459170014159	FHL2	1
BP	GO:1905049	negative regulation of metallopeptidase activity	1/67	14/18800	0.0487706282497343	0.167151559728318	0.124459170014159	TIMP1	1
BP	GO:0014013	regulation of gliogenesis	2/67	100/18800	0.0495360873323919	0.169272724464239	0.126038565401944	SERPINE2/TENM4	2
BP	GO:0070167	regulation of biomineral tissue development	2/67	101/18800	0.0504232617246116	0.171796068707747	0.127917419124383	COMP/GREM1	2
BP	GO:0010717	regulation of epithelial to mesenchymal transition	2/67	102/18800	0.0513161930953195	0.172308940758404	0.128299297880716	COL1A1/GREM1	2
BP	GO:0010755	regulation of plasminogen activation	1/67	15/18800	0.0521631741832627	0.172308940758404	0.128299297880716	SERPINE2	1
BP	GO:0019511	peptidyl-proline hydroxylation	1/67	15/18800	0.0521631741832627	0.172308940758404	0.128299297880716	P4HA3	1
BP	GO:0032905	transforming growth factor beta1 production	1/67	15/18800	0.0521631741832627	0.172308940758404	0.128299297880716	COL3A1	1
BP	GO:0044406	adhesion of symbiont to host	1/67	15/18800	0.0521631741832627	0.172308940758404	0.128299297880716	LRRC15	1
BP	GO:0050910	detection of mechanical stimulus involved in sensory perception of sound	1/67	15/18800	0.0521631741832627	0.172308940758404	0.128299297880716	COL11A1	1
BP	GO:0060572	morphogenesis of an epithelial bud	1/67	15/18800	0.0521631741832627	0.172308940758404	0.128299297880716	SULF1	1
BP	GO:0060911	cardiac cell fate commitment	1/67	15/18800	0.0521631741832627	0.172308940758404	0.128299297880716	TENM4	1
BP	GO:0070885	negative regulation of calcineurin-NFAT signaling cascade	1/67	15/18800	0.0521631741832627	0.172308940758404	0.128299297880716	FHL2	1
BP	GO:0106057	negative regulation of calcineurin-mediated signaling	1/67	15/18800	0.0521631741832627	0.172308940758404	0.128299297880716	FHL2	1
BP	GO:0110149	regulation of biomineralization	2/67	103/18800	0.0522148305328497	0.172308940758404	0.128299297880716	COMP/GREM1	2
BP	GO:0014812	muscle cell migration	2/67	104/18800	0.0531191234055735	0.17479369667646	0.130149419170351	IGFBP3/PLAU	2
BP	GO:0007635	chemosensory behavior	1/67	16/18800	0.0555438006048609	0.179198574577135	0.133429241676481	TPBG	1
BP	GO:0010715	regulation of extracellular matrix disassembly	1/67	16/18800	0.0555438006048609	0.179198574577135	0.133429241676481	FAP	1
BP	GO:0018146	keratan sulfate biosynthetic process	1/67	16/18800	0.0555438006048609	0.179198574577135	0.133429241676481	CHST6	1
BP	GO:0042249	establishment of planar polarity of embryonic epithelium	1/67	16/18800	0.0555438006048609	0.179198574577135	0.133429241676481	CTHRC1	1
BP	GO:1901163	regulation of trophoblast cell migration	1/67	16/18800	0.0555438006048609	0.179198574577135	0.133429241676481	TIMP1	1
BP	GO:1904862	inhibitory synapse assembly	1/67	16/18800	0.0555438006048609	0.179198574577135	0.133429241676481	LGI2	1
BP	GO:2001044	regulation of integrin-mediated signaling pathway	1/67	16/18800	0.0555438006048609	0.179198574577135	0.133429241676481	TIMP1	1
BP	GO:0016485	protein processing	3/67	243/18800	0.055889664073667	0.179812150431993	0.13388610335196	COMP/PLAU/SERPINE2	3
BP	GO:0032526	response to retinoic acid	2/67	109/18800	0.0577236666293709	0.184401067259134	0.137302959171303	COL1A1/GJB2	2
BP	GO:0048259	regulation of receptor-mediated endocytosis	2/67	110/18800	0.058660844368036	0.184401067259134	0.137302959171303	GREM1/SFRP4	2
BP	GO:0010470	regulation of gastrulation	1/67	17/18800	0.0589125487607104	0.184401067259134	0.137302959171303	TENM4	1
BP	GO:0016114	terpenoid biosynthetic process	1/67	17/18800	0.0589125487607104	0.184401067259134	0.137302959171303	HMGCS2	1
BP	GO:0016264	gap junction assembly	1/67	17/18800	0.0589125487607104	0.184401067259134	0.137302959171303	GJB2	1
BP	GO:0042481	regulation of odontogenesis	1/67	17/18800	0.0589125487607104	0.184401067259134	0.137302959171303	RUNX2	1
BP	GO:0048569	post-embryonic animal organ development	1/67	17/18800	0.0589125487607104	0.184401067259134	0.137302959171303	MFAP2	1
BP	GO:0061450	trophoblast cell migration	1/67	17/18800	0.0589125487607104	0.184401067259134	0.137302959171303	TIMP1	1
BP	GO:0071732	cellular response to nitric oxide	1/67	17/18800	0.0589125487607104	0.184401067259134	0.137302959171303	MMP3	1
BP	GO:0090594	inflammatory response to wounding	1/67	17/18800	0.0589125487607104	0.184401067259134	0.137302959171303	TIMP1	1
BP	GO:0031532	actin cytoskeleton reorganization	2/67	111/18800	0.0596033308530279	0.186059046311479	0.138537471712443	NRK/PDLIM4	2
BP	GO:0006939	smooth muscle contraction	2/67	112/18800	0.0605510776466742	0.187874464875016	0.139889211941571	COMP/SULF1	2
BP	GO:0018958	phenol-containing compound metabolic process	2/67	113/18800	0.0615040365798357	0.187874464875016	0.139889211941571	CTSK/DIO2	2
BP	GO:0031623	receptor internalization	2/67	113/18800	0.0615040365798357	0.187874464875016	0.139889211941571	GREM1/SFRP4	2
BP	GO:0003007	heart morphogenesis	3/67	254/18800	0.0621534575491854	0.187874464875016	0.139889211941571	COL11A1/COL5A1/FHL2	3
BP	GO:0002076	osteoblast development	1/67	18/18800	0.0622694597564528	0.187874464875016	0.139889211941571	RUNX2	1
BP	GO:0006044	N-acetylglucosamine metabolic process	1/67	18/18800	0.0622694597564528	0.187874464875016	0.139889211941571	CHST6	1
BP	GO:0009125	nucleoside monophosphate catabolic process	1/67	18/18800	0.0622694597564528	0.187874464875016	0.139889211941571	AMPD3	1
BP	GO:0031643	positive regulation of myelination	1/67	18/18800	0.0622694597564528	0.187874464875016	0.139889211941571	TENM4	1
BP	GO:0042339	keratan sulfate metabolic process	1/67	18/18800	0.0622694597564528	0.187874464875016	0.139889211941571	CHST6	1
BP	GO:0043173	nucleotide salvage	1/67	18/18800	0.0622694597564528	0.187874464875016	0.139889211941571	AMPD3	1
BP	GO:0046040	IMP metabolic process	1/67	18/18800	0.0622694597564528	0.187874464875016	0.139889211941571	AMPD3	1
BP	GO:0046851	negative regulation of bone remodeling	1/67	18/18800	0.0622694597564528	0.187874464875016	0.139889211941571	GREM1	1
BP	GO:0042303	molting cycle	2/67	114/18800	0.0624621597506548	0.187874464875016	0.139889211941571	KRT14/KRT16	2
BP	GO:0042633	hair cycle	2/67	114/18800	0.0624621597506548	0.187874464875016	0.139889211941571	KRT14/KRT16	2
BP	GO:0090288	negative regulation of cellular response to growth factor stimulus	2/67	115/18800	0.0634253995233091	0.190276198569927	0.141677515818301	GREM1/SULF1	2
BP	GO:0003417	growth plate cartilage development	1/67	19/18800	0.0656145745576622	0.191860338263544	0.142857048404024	COMP	1
BP	GO:0010544	negative regulation of platelet activation	1/67	19/18800	0.0656145745576622	0.191860338263544	0.142857048404024	SERPINE2	1
BP	GO:0014067	negative regulation of phosphatidylinositol 3-kinase signaling	1/67	19/18800	0.0656145745576622	0.191860338263544	0.142857048404024	SERPINE2	1
BP	GO:0032332	positive regulation of chondrocyte differentiation	1/67	19/18800	0.0656145745576622	0.191860338263544	0.142857048404024	RUNX2	1
BP	GO:0051546	keratinocyte migration	1/67	19/18800	0.0656145745576622	0.191860338263544	0.142857048404024	KRT16	1
BP	GO:0055093	response to hyperoxia	1/67	19/18800	0.0656145745576622	0.191860338263544	0.142857048404024	COL1A1	1
BP	GO:0071625	vocalization behavior	1/67	19/18800	0.0656145745576622	0.191860338263544	0.142857048404024	SRPX2	1
BP	GO:0072079	nephron tubule formation	1/67	19/18800	0.0656145745576622	0.191860338263544	0.142857048404024	GREM1	1
BP	GO:0097709	connective tissue replacement	1/67	19/18800	0.0656145745576622	0.191860338263544	0.142857048404024	TIMP1	1
BP	GO:1902170	cellular response to reactive nitrogen species	1/67	19/18800	0.0656145745576622	0.191860338263544	0.142857048404024	MMP3	1
BP	GO:0030203	glycosaminoglycan metabolic process	2/67	120/18800	0.0683166986269187	0.197174011139712	0.146813549420046	CEMIP/CHST6	2
BP	GO:0090100	positive regulation of transmembrane receptor protein serine/threonine kinase signaling pathway	2/67	120/18800	0.0683166986269187	0.197174011139712	0.146813549420046	BMP8A/SULF1	2
BP	GO:0001502	cartilage condensation	1/67	20/18800	0.0689479339903145	0.197174011139712	0.146813549420046	COL11A1	1
BP	GO:0009168	purine ribonucleoside monophosphate biosynthetic process	1/67	20/18800	0.0689479339903145	0.197174011139712	0.146813549420046	AMPD3	1
BP	GO:0010310	regulation of hydrogen peroxide metabolic process	1/67	20/18800	0.0689479339903145	0.197174011139712	0.146813549420046	MMP3	1
BP	GO:0035313	wound healing, spreading of epidermal cells	1/67	20/18800	0.0689479339903145	0.197174011139712	0.146813549420046	COL5A1	1
BP	GO:0060231	mesenchymal to epithelial transition	1/67	20/18800	0.0689479339903145	0.197174011139712	0.146813549420046	GREM1	1
BP	GO:1903209	positive regulation of oxidative stress-induced cell death	1/67	20/18800	0.0689479339903145	0.197174011139712	0.146813549420046	MMP3	1
BP	GO:0030282	bone mineralization	2/67	121/18800	0.0693096524006262	0.197174011139712	0.146813549420046	COMP/GREM1	2
BP	GO:0055007	cardiac muscle cell differentiation	2/67	121/18800	0.0693096524006262	0.197174011139712	0.146813549420046	FHL2/GREM1	2
BP	GO:0071482	cellular response to light stimulus	2/67	121/18800	0.0693096524006262	0.197174011139712	0.146813549420046	MMP3/TIMP1	2
BP	GO:0014902	myotube differentiation	2/67	122/18800	0.07030739667084	0.199346590297922	0.148431227407977	ADAM12/PTGFRN	2
BP	GO:0001952	regulation of cell-matrix adhesion	2/67	123/18800	0.0713098858857921	0.199346590297922	0.148431227407977	GREM1/PLAU	2
BP	GO:0032355	response to estradiol	2/67	123/18800	0.0713098858857921	0.199346590297922	0.148431227407977	COL1A1/GJB2	2
BP	GO:0007194	negative regulation of adenylate cyclase activity	1/67	21/18800	0.0722695787412542	0.199346590297922	0.148431227407977	GPR87	1
BP	GO:0010766	negative regulation of sodium ion transport	1/67	21/18800	0.0722695787412542	0.199346590297922	0.148431227407977	SERPINE2	1
BP	GO:0030502	negative regulation of bone mineralization	1/67	21/18800	0.0722695787412542	0.199346590297922	0.148431227407977	GREM1	1
BP	GO:0038083	peptidyl-tyrosine autophosphorylation	1/67	21/18800	0.0722695787412542	0.199346590297922	0.148431227407977	GREM1	1
BP	GO:0050849	negative regulation of calcium-mediated signaling	1/67	21/18800	0.0722695787412542	0.199346590297922	0.148431227407977	FHL2	1
BP	GO:0071731	response to nitric oxide	1/67	21/18800	0.0722695787412542	0.199346590297922	0.148431227407977	MMP3	1
BP	GO:1905209	positive regulation of cardiocyte differentiation	1/67	21/18800	0.0722695787412542	0.199346590297922	0.148431227407977	GREM1	1
BP	GO:0001838	embryonic epithelial tube formation	2/67	124/18800	0.0723170747487701	0.199346590297922	0.148431227407977	CTHRC1/GREM1	2
BP	GO:0042177	negative regulation of protein catabolic process	2/67	124/18800	0.0723170747487701	0.199346590297922	0.148431227407977	SERPINE2/TIMP1	2
BP	GO:0046683	response to organophosphorus	2/67	124/18800	0.0723170747487701	0.199346590297922	0.148431227407977	COL1A1/HMGCS2	2
BP	GO:0003206	cardiac chamber morphogenesis	2/67	126/18800	0.074345371500074	0.204436485970157	0.152221106436654	COL11A1/FHL2	2
BP	GO:0007398	ectoderm development	1/67	22/18800	0.0755795493586641	0.204436485970157	0.152221106436654	KRT6B	1
BP	GO:0007620	copulation	1/67	22/18800	0.0755795493586641	0.204436485970157	0.152221106436654	SERPINE2	1
BP	GO:0009127	purine nucleoside monophosphate biosynthetic process	1/67	22/18800	0.0755795493586641	0.204436485970157	0.152221106436654	AMPD3	1
BP	GO:0032288	myelin assembly	1/67	22/18800	0.0755795493586641	0.204436485970157	0.152221106436654	TENM4	1
BP	GO:0034104	negative regulation of tissue remodeling	1/67	22/18800	0.0755795493586641	0.204436485970157	0.152221106436654	GREM1	1
BP	GO:0048714	positive regulation of oligodendrocyte differentiation	1/67	22/18800	0.0755795493586641	0.204436485970157	0.152221106436654	TENM4	1
BP	GO:2000725	regulation of cardiac muscle cell differentiation	1/67	22/18800	0.0755795493586641	0.204436485970157	0.152221106436654	GREM1	1
BP	GO:0042476	odontogenesis	2/67	130/18800	0.0784563957564525	0.207999905528925	0.15487438853236	COL1A1/RUNX2	2
BP	GO:0048565	digestive tract development	2/67	130/18800	0.0784563957564525	0.207999905528925	0.15487438853236	COL3A1/HMGCS2	2
BP	GO:0002689	negative regulation of leukocyte chemotaxis	1/67	23/18800	0.0788778862525275	0.207999905528925	0.15487438853236	GREM1	1
BP	GO:0010259	multicellular organism aging	1/67	23/18800	0.0788778862525275	0.207999905528925	0.15487438853236	COMP	1
BP	GO:0032331	negative regulation of chondrocyte differentiation	1/67	23/18800	0.0788778862525275	0.207999905528925	0.15487438853236	GREM1	1
BP	GO:0035988	chondrocyte proliferation	1/67	23/18800	0.0788778862525275	0.207999905528925	0.15487438853236	COMP	1
BP	GO:0040019	positive regulation of embryonic development	1/67	23/18800	0.0788778862525275	0.207999905528925	0.15487438853236	TENM4	1
BP	GO:0045663	positive regulation of myoblast differentiation	1/67	23/18800	0.0788778862525275	0.207999905528925	0.15487438853236	IGFBP3	1
BP	GO:0046697	decidualization	1/67	23/18800	0.0788778862525275	0.207999905528925	0.15487438853236	GJB2	1
BP	GO:0060571	morphogenesis of an epithelial fold	1/67	23/18800	0.0788778862525275	0.207999905528925	0.15487438853236	SULF1	1
BP	GO:0098743	cell aggregation	1/67	23/18800	0.0788778862525275	0.207999905528925	0.15487438853236	COL11A1	1
BP	GO:0006022	aminoglycan metabolic process	2/67	131/18800	0.0794952350228473	0.209150333602252	0.155730984327218	CEMIP/CHST6	2
BP	GO:0022010	central nervous system myelination	1/67	24/18800	0.0821646296950941	0.210421612633778	0.156677564385324	TENM4	1
BP	GO:0031280	negative regulation of cyclase activity	1/67	24/18800	0.0821646296950941	0.210421612633778	0.156677564385324	GPR87	1
BP	GO:0032291	axon ensheathment in central nervous system	1/67	24/18800	0.0821646296950941	0.210421612633778	0.156677564385324	TENM4	1
BP	GO:0040037	negative regulation of fibroblast growth factor receptor signaling pathway	1/67	24/18800	0.0821646296950941	0.210421612633778	0.156677564385324	SULF1	1
BP	GO:0043567	regulation of insulin-like growth factor receptor signaling pathway	1/67	24/18800	0.0821646296950941	0.210421612633778	0.156677564385324	IGFBP3	1
BP	GO:0048011	neurotrophin TRK receptor signaling pathway	1/67	24/18800	0.0821646296950941	0.210421612633778	0.156677564385324	DOK5	1
BP	GO:0048745	smooth muscle tissue development	1/67	24/18800	0.0821646296950941	0.210421612633778	0.156677564385324	COL3A1	1
BP	GO:0051043	regulation of membrane protein ectodomain proteolysis	1/67	24/18800	0.0821646296950941	0.210421612633778	0.156677564385324	TIMP1	1
BP	GO:0071676	negative regulation of mononuclear cell migration	1/67	24/18800	0.0821646296950941	0.210421612633778	0.156677564385324	GREM1	1
BP	GO:0072202	cell differentiation involved in metanephros development	1/67	24/18800	0.0821646296950941	0.210421612633778	0.156677564385324	GREM1	1
BP	GO:0090103	cochlea morphogenesis	1/67	24/18800	0.0821646296950941	0.210421612633778	0.156677564385324	CTHRC1	1
BP	GO:1903792	negative regulation of anion transport	1/67	24/18800	0.0821646296950941	0.210421612633778	0.156677564385324	SFRP4	1
BP	GO:0014074	response to purine-containing compound	2/67	134/18800	0.0826376587325399	0.211164813796645	0.15723094360616	COL1A1/HMGCS2	2
BP	GO:0009581	detection of external stimulus	2/67	136/18800	0.084753768622522	0.214062889140238	0.15938881788797	COL11A1/SERPINE2	2
BP	GO:0072175	epithelial tube formation	2/67	136/18800	0.084753768622522	0.214062889140238	0.15938881788797	CTHRC1/GREM1	2
BP	GO:0006817	phosphate ion transport	1/67	25/18800	0.0854398198213419	0.214062889140238	0.15938881788797	SFRP4	1
BP	GO:0006929	substrate-dependent cell migration	1/67	25/18800	0.0854398198213419	0.214062889140238	0.15938881788797	ITGA11	1
BP	GO:0046033	AMP metabolic process	1/67	25/18800	0.0854398198213419	0.214062889140238	0.15938881788797	AMPD3	1
BP	GO:0061436	establishment of skin barrier	1/67	25/18800	0.0854398198213419	0.214062889140238	0.15938881788797	KRT16	1
BP	GO:1901071	glucosamine-containing compound metabolic process	1/67	25/18800	0.0854398198213419	0.214062889140238	0.15938881788797	CHST6	1
BP	GO:1903077	negative regulation of protein localization to plasma membrane	1/67	25/18800	0.0854398198213419	0.214062889140238	0.15938881788797	LRRC15	1
BP	GO:1905048	regulation of metallopeptidase activity	1/67	25/18800	0.0854398198213419	0.214062889140238	0.15938881788797	TIMP1	1
BP	GO:0009582	detection of abiotic stimulus	2/67	139/18800	0.0879588304132969	0.217060463150422	0.161620777757024	COL11A1/SERPINE2	2
BP	GO:0001702	gastrulation with mouth forming second	1/67	26/18800	0.0887034966294367	0.217060463150422	0.161620777757024	TENM4	1
BP	GO:0003094	glomerular filtration	1/67	26/18800	0.0887034966294367	0.217060463150422	0.161620777757024	SULF1	1
BP	GO:0006027	glycosaminoglycan catabolic process	1/67	26/18800	0.0887034966294367	0.217060463150422	0.161620777757024	CEMIP	1
BP	GO:0014829	vascular associated smooth muscle contraction	1/67	26/18800	0.0887034966294367	0.217060463150422	0.161620777757024	COMP	1
BP	GO:0031954	positive regulation of protein autophosphorylation	1/67	26/18800	0.0887034966294367	0.217060463150422	0.161620777757024	GREM1	1
BP	GO:0034389	lipid droplet organization	1/67	26/18800	0.0887034966294367	0.217060463150422	0.161620777757024	PTGFRN	1
BP	GO:0036296	response to increased oxygen levels	1/67	26/18800	0.0887034966294367	0.217060463150422	0.161620777757024	COL1A1	1
BP	GO:0043931	ossification involved in bone maturation	1/67	26/18800	0.0887034966294367	0.217060463150422	0.161620777757024	GREM1	1
BP	GO:0060740	prostate gland epithelium morphogenesis	1/67	26/18800	0.0887034966294367	0.217060463150422	0.161620777757024	SULF1	1
BP	GO:2000050	regulation of non-canonical Wnt signaling pathway	1/67	26/18800	0.0887034966294367	0.217060463150422	0.161620777757024	SFRP4	1
BP	GO:0007224	smoothened signaling pathway	2/67	140/18800	0.089035256847025	0.217411673696224	0.161882285176409	RUNX2/SERPINE2	2
BP	GO:0055123	digestive system development	2/67	142/18800	0.0911999712784677	0.221268403079739	0.164753962466299	COL3A1/HMGCS2	2
BP	GO:0018126	protein hydroxylation	1/67	27/18800	0.0919556999811904	0.221268403079739	0.164753962466299	P4HA3	1
BP	GO:0034505	tooth mineralization	1/67	27/18800	0.0919556999811904	0.221268403079739	0.164753962466299	COL1A1	1
BP	GO:0045606	positive regulation of epidermal cell differentiation	1/67	27/18800	0.0919556999811904	0.221268403079739	0.164753962466299	SFRP4	1
BP	GO:0051350	negative regulation of lyase activity	1/67	27/18800	0.0919556999811904	0.221268403079739	0.164753962466299	GPR87	1
BP	GO:0097205	renal filtration	1/67	27/18800	0.0919556999811904	0.221268403079739	0.164753962466299	SULF1	1
BP	GO:1904376	negative regulation of protein localization to cell periphery	1/67	27/18800	0.0919556999811904	0.221268403079739	0.164753962466299	LRRC15	1
BP	GO:0035264	multicellular organism growth	2/67	143/18800	0.0922881776992346	0.221606746866145	0.165005889441459	COL3A1/COMP	2
BP	GO:0003416	endochondral bone growth	1/67	28/18800	0.095196469602522	0.224369805121063	0.167063231518714	COMP	1
BP	GO:0010800	positive regulation of peptidyl-threonine phosphorylation	1/67	28/18800	0.095196469602522	0.224369805121063	0.167063231518714	CEMIP	1
BP	GO:0010955	negative regulation of protein processing	1/67	28/18800	0.095196469602522	0.224369805121063	0.167063231518714	SERPINE2	1
BP	GO:0060512	prostate gland morphogenesis	1/67	28/18800	0.095196469602522	0.224369805121063	0.167063231518714	SULF1	1
BP	GO:0090025	regulation of monocyte chemotaxis	1/67	28/18800	0.095196469602522	0.224369805121063	0.167063231518714	GREM1	1
BP	GO:0090314	positive regulation of protein targeting to membrane	1/67	28/18800	0.095196469602522	0.224369805121063	0.167063231518714	CEMIP	1
BP	GO:0090330	regulation of platelet aggregation	1/67	28/18800	0.095196469602522	0.224369805121063	0.167063231518714	SERPINE2	1
BP	GO:1903318	negative regulation of protein maturation	1/67	28/18800	0.095196469602522	0.224369805121063	0.167063231518714	SERPINE2	1
BP	GO:0009411	response to UV	2/67	146/18800	0.095575709194427	0.224369805121063	0.167063231518714	MMP3/TIMP1	2
BP	GO:0106106	cold-induced thermogenesis	2/67	146/18800	0.095575709194427	0.224369805121063	0.167063231518714	DIO2/MFAP2	2
BP	GO:0120161	regulation of cold-induced thermogenesis	2/67	146/18800	0.095575709194427	0.224369805121063	0.167063231518714	DIO2/MFAP2	2
BP	GO:0002021	response to dietary excess	1/67	29/18800	0.0984258450839108	0.227819340825485	0.169631716978283	BMP8A	1
BP	GO:0003156	regulation of animal organ formation	1/67	29/18800	0.0984258450839108	0.227819340825485	0.169631716978283	SULF1	1
BP	GO:0010575	positive regulation of vascular endothelial growth factor production	1/67	29/18800	0.0984258450839108	0.227819340825485	0.169631716978283	SULF1	1
BP	GO:0030212	hyaluronan metabolic process	1/67	29/18800	0.0984258450839108	0.227819340825485	0.169631716978283	CEMIP	1
BP	GO:0033561	regulation of water loss via skin	1/67	29/18800	0.0984258450839108	0.227819340825485	0.169631716978283	KRT16	1
BP	GO:0070977	bone maturation	1/67	29/18800	0.0984258450839108	0.227819340825485	0.169631716978283	GREM1	1
BP	GO:1900117	regulation of execution phase of apoptosis	1/67	29/18800	0.0984258450839108	0.227819340825485	0.169631716978283	FAP	1
BP	GO:0016525	negative regulation of angiogenesis	2/67	149/18800	0.0988967718752697	0.228451543031873	0.170102447625464	SULF1/THBS2	2
BP	GO:0044089	positive regulation of cellular component biogenesis	4/67	494/18800	0.0994978985255508	0.229381382828366	0.170794795872203	MMP3/SRPX2/THBS2/TPBG	4
BP	GO:0007584	response to nutrient	2/67	150/18800	0.100011060232836	0.229742984525214	0.1710640404257	COL1A1/HMGCS2	2
BP	GO:2000181	negative regulation of blood vessel morphogenesis	2/67	151/18800	0.101128917392743	0.229742984525214	0.1710640404257	SULF1/THBS2	2
BP	GO:0051604	protein maturation	3/67	314/18800	0.101592094388883	0.229742984525214	0.1710640404257	COMP/PLAU/SERPINE2	3
BP	GO:0008299	isoprenoid biosynthetic process	1/67	30/18800	0.101643865880852	0.229742984525214	0.1710640404257	HMGCS2	1
BP	GO:0034698	response to gonadotropin	1/67	30/18800	0.101643865880852	0.229742984525214	0.1710640404257	GJB2	1
BP	GO:0043094	cellular metabolic compound salvage	1/67	30/18800	0.101643865880852	0.229742984525214	0.1710640404257	AMPD3	1
BP	GO:0051873	killing by host of symbiont cells	1/67	30/18800	0.101643865880852	0.229742984525214	0.1710640404257	KRT6A	1
BP	GO:0070168	negative regulation of biomineral tissue development	1/67	30/18800	0.101643865880852	0.229742984525214	0.1710640404257	GREM1	1
BP	GO:0140058	neuron projection arborization	1/67	30/18800	0.101643865880852	0.229742984525214	0.1710640404257	TPBG	1
BP	GO:1990776	response to angiotensin	1/67	30/18800	0.101643865880852	0.229742984525214	0.1710640404257	COL3A1	1
BP	GO:0035148	tube formation	2/67	152/18800	0.102250304733052	0.230212674398977	0.171413766219152	CTHRC1/GREM1	2
BP	GO:1901343	negative regulation of vasculature development	2/67	152/18800	0.102250304733052	0.230212674398977	0.171413766219152	SULF1/THBS2	2
BP	GO:0021772	olfactory bulb development	1/67	31/18800	0.104850571314308	0.231996953770165	0.17274232055614	DLX5	1
BP	GO:0034694	response to prostaglandin	1/67	31/18800	0.104850571314308	0.231996953770165	0.17274232055614	HMGCS2	1
BP	GO:0035115	embryonic forelimb morphogenesis	1/67	31/18800	0.104850571314308	0.231996953770165	0.17274232055614	RUNX2	1
BP	GO:0048710	regulation of astrocyte differentiation	1/67	31/18800	0.104850571314308	0.231996953770165	0.17274232055614	SERPINE2	1
BP	GO:0061036	positive regulation of cartilage development	1/67	31/18800	0.104850571314308	0.231996953770165	0.17274232055614	RUNX2	1
BP	GO:0061384	heart trabecula morphogenesis	1/67	31/18800	0.104850571314308	0.231996953770165	0.17274232055614	FHL2	1
BP	GO:0071295	cellular response to vitamin	1/67	31/18800	0.104850571314308	0.231996953770165	0.17274232055614	COL1A1	1
BP	GO:0098868	bone growth	1/67	31/18800	0.104850571314308	0.231996953770165	0.17274232055614	COMP	1
BP	GO:0110150	negative regulation of biomineralization	1/67	31/18800	0.104850571314308	0.231996953770165	0.17274232055614	GREM1	1
BP	GO:0043271	negative regulation of ion transport	2/67	155/18800	0.105635264946871	0.233286292569093	0.173702347713784	SERPINE2/SFRP4	2
BP	GO:0006026	aminoglycan catabolic process	1/67	32/18800	0.108046000571165	0.234931384507555	0.174927264654976	CEMIP	1
BP	GO:0010644	cell communication by electrical coupling	1/67	32/18800	0.108046000571165	0.234931384507555	0.174927264654976	GJB2	1
BP	GO:0030201	heparan sulfate proteoglycan metabolic process	1/67	32/18800	0.108046000571165	0.234931384507555	0.174927264654976	SULF1	1
BP	GO:0042219	cellular modified amino acid catabolic process	1/67	32/18800	0.108046000571165	0.234931384507555	0.174927264654976	DIO2	1
BP	GO:0045684	positive regulation of epidermis development	1/67	32/18800	0.108046000571165	0.234931384507555	0.174927264654976	SFRP4	1
BP	GO:0060122	inner ear receptor cell stereocilium organization	1/67	32/18800	0.108046000571165	0.234931384507555	0.174927264654976	CTHRC1	1
BP	GO:0071711	basement membrane organization	1/67	32/18800	0.108046000571165	0.234931384507555	0.174927264654976	MMP11	1
BP	GO:0071214	cellular response to abiotic stimulus	3/67	323/18800	0.108210819530753	0.234931384507555	0.174927264654976	COL1A1/MMP3/TIMP1	3
BP	GO:0104004	cellular response to environmental stimulus	3/67	323/18800	0.108210819530753	0.234931384507555	0.174927264654976	COL1A1/MMP3/TIMP1	3
BP	GO:0001893	maternal placenta development	1/67	33/18800	0.111230192704676	0.239238123973744	0.178134014387376	GJB2	1
BP	GO:0006084	acetyl-CoA metabolic process	1/67	33/18800	0.111230192704676	0.239238123973744	0.178134014387376	HMGCS2	1
BP	GO:0021988	olfactory lobe development	1/67	33/18800	0.111230192704676	0.239238123973744	0.178134014387376	DLX5	1
BP	GO:0048799	animal organ maturation	1/67	33/18800	0.111230192704676	0.239238123973744	0.178134014387376	GREM1	1
BP	GO:1905476	negative regulation of protein localization to membrane	1/67	33/18800	0.111230192704676	0.239238123973744	0.178134014387376	LRRC15	1
BP	GO:0001837	epithelial to mesenchymal transition	2/67	162/18800	0.113649998906019	0.242006740958473	0.180195495432283	COL1A1/GREM1	2
BP	GO:0009156	ribonucleoside monophosphate biosynthetic process	1/67	34/18800	0.114403186634915	0.242006740958473	0.180195495432283	AMPD3	1
BP	GO:0009954	proximal/distal pattern formation	1/67	34/18800	0.114403186634915	0.242006740958473	0.180195495432283	GREM1	1
BP	GO:0021696	cerebellar cortex morphogenesis	1/67	34/18800	0.114403186634915	0.242006740958473	0.180195495432283	SERPINE2	1
BP	GO:0035025	positive regulation of Rho protein signal transduction	1/67	34/18800	0.114403186634915	0.242006740958473	0.180195495432283	COL3A1	1
BP	GO:0035590	purinergic nucleotide receptor signaling pathway	1/67	34/18800	0.114403186634915	0.242006740958473	0.180195495432283	GPR87	1
BP	GO:0046676	negative regulation of insulin secretion	1/67	34/18800	0.114403186634915	0.242006740958473	0.180195495432283	BMP8A	1
BP	GO:0051973	positive regulation of telomerase activity	1/67	34/18800	0.114403186634915	0.242006740958473	0.180195495432283	GREM1	1
BP	GO:0090313	regulation of protein targeting to membrane	1/67	34/18800	0.114403186634915	0.242006740958473	0.180195495432283	CEMIP	1
BP	GO:0007517	muscle organ development	3/67	334/18800	0.116524280411373	0.244222301128327	0.181845176597715	COL11A1/COL3A1/ITGA11	3
BP	GO:0031646	positive regulation of nervous system process	1/67	35/18800	0.117565021149221	0.244222301128327	0.181845176597715	TENM4	1
BP	GO:0034110	regulation of homotypic cell-cell adhesion	1/67	35/18800	0.117565021149221	0.244222301128327	0.181845176597715	SERPINE2	1
BP	GO:0044319	wound healing, spreading of cells	1/67	35/18800	0.117565021149221	0.244222301128327	0.181845176597715	COL5A1	1
BP	GO:0048048	embryonic eye morphogenesis	1/67	35/18800	0.117565021149221	0.244222301128327	0.181845176597715	MFAP2	1
BP	GO:0070884	regulation of calcineurin-NFAT signaling cascade	1/67	35/18800	0.117565021149221	0.244222301128327	0.181845176597715	FHL2	1
BP	GO:0071398	cellular response to fatty acid	1/67	35/18800	0.117565021149221	0.244222301128327	0.181845176597715	HMGCS2	1
BP	GO:0090050	positive regulation of cell migration involved in sprouting angiogenesis	1/67	35/18800	0.117565021149221	0.244222301128327	0.181845176597715	SRPX2	1
BP	GO:0090505	epiboly involved in wound healing	1/67	35/18800	0.117565021149221	0.244222301128327	0.181845176597715	COL5A1	1
BP	GO:1905207	regulation of cardiocyte differentiation	1/67	35/18800	0.117565021149221	0.244222301128327	0.181845176597715	GREM1	1
BP	GO:0003205	cardiac chamber development	2/67	167/18800	0.119469145190662	0.247732249003976	0.184458644280017	COL11A1/FHL2	2
BP	GO:0006790	sulfur compound metabolic process	3/67	339/18800	0.120381558136263	0.248090166926253	0.184725145936431	CHST6/CLIC3/HMGCS2	3
BP	GO:0018149	peptide cross-linking	1/67	36/18800	0.120715734902644	0.248090166926253	0.184725145936431	COL3A1	1
BP	GO:0035909	aorta morphogenesis	1/67	36/18800	0.120715734902644	0.248090166926253	0.184725145936431	COL3A1	1
BP	GO:0090504	epiboly	1/67	36/18800	0.120715734902644	0.248090166926253	0.184725145936431	COL5A1	1
BP	GO:0106056	regulation of calcineurin-mediated signaling	1/67	36/18800	0.120715734902644	0.248090166926253	0.184725145936431	FHL2	1
BP	GO:1901136	carbohydrate derivative catabolic process	2/67	169/18800	0.121817643861316	0.249910086429521	0.186080237514622	AMPD3/CEMIP	2
BP	GO:0030279	negative regulation of ossification	1/67	37/18800	0.123855366418394	0.252743724758383	0.188190132720527	GREM1	1
BP	GO:0038179	neurotrophin signaling pathway	1/67	37/18800	0.123855366418394	0.252743724758383	0.188190132720527	DOK5	1
BP	GO:0048009	insulin-like growth factor receptor signaling pathway	1/67	37/18800	0.123855366418394	0.252743724758383	0.188190132720527	IGFBP3	1
BP	GO:1905475	regulation of protein localization to membrane	2/67	172/18800	0.125361846042072	0.255072116472968	0.189923826984201	CEMIP/LRRC15	2
BP	GO:0010469	regulation of signaling receptor activity	2/67	173/18800	0.12654883020135	0.255072116472968	0.189923826984201	GREM1/PLAU	2
BP	GO:0007617	mating behavior	1/67	38/18800	0.126983954088274	0.255072116472968	0.189923826984201	SERPINE2	1
BP	GO:0033363	secretory granule organization	1/67	38/18800	0.126983954088274	0.255072116472968	0.189923826984201	SERPINE2	1
BP	GO:0035136	forelimb morphogenesis	1/67	38/18800	0.126983954088274	0.255072116472968	0.189923826984201	RUNX2	1
BP	GO:0035886	vascular associated smooth muscle cell differentiation	1/67	38/18800	0.126983954088274	0.255072116472968	0.189923826984201	COMP	1
BP	GO:0043403	skeletal muscle tissue regeneration	1/67	38/18800	0.126983954088274	0.255072116472968	0.189923826984201	PTGFRN	1
BP	GO:0060416	response to growth hormone	1/67	38/18800	0.126983954088274	0.255072116472968	0.189923826984201	HMGCS2	1
BP	GO:1904037	positive regulation of epithelial cell apoptotic process	1/67	38/18800	0.126983954088274	0.255072116472968	0.189923826984201	SFRP4	1
BP	GO:0035265	organ growth	2/67	175/18800	0.128930969570556	0.257796906266128	0.191952674795559	COMP/TENM4	2
BP	GO:0043534	blood vessel endothelial cell migration	2/67	175/18800	0.128930969570556	0.257796906266128	0.191952674795559	GREM1/SRPX2	2
BP	GO:0009595	detection of biotic stimulus	1/67	39/18800	0.130101536173131	0.257796906266128	0.191952674795559	FAP	1
BP	GO:0014912	negative regulation of smooth muscle cell migration	1/67	39/18800	0.130101536173131	0.257796906266128	0.191952674795559	IGFBP3	1
BP	GO:0032570	response to progesterone	1/67	39/18800	0.130101536173131	0.257796906266128	0.191952674795559	GJB2	1
BP	GO:0055081	anion homeostasis	1/67	39/18800	0.130101536173131	0.257796906266128	0.191952674795559	SFRP4	1
BP	GO:0090278	negative regulation of peptide hormone secretion	1/67	39/18800	0.130101536173131	0.257796906266128	0.191952674795559	BMP8A	1
BP	GO:2000241	regulation of reproductive process	2/67	176/18800	0.130126057448617	0.257796906266128	0.191952674795559	SULF1/TIMP1	2
BP	GO:0001659	temperature homeostasis	2/67	177/18800	0.131323779565546	0.259724255818845	0.193387757579399	DIO2/MFAP2	2
BP	GO:0002792	negative regulation of peptide secretion	1/67	40/18800	0.13320815080329	0.260771888436948	0.194167813035304	BMP8A	1
BP	GO:0021587	cerebellum morphogenesis	1/67	40/18800	0.13320815080329	0.260771888436948	0.194167813035304	SERPINE2	1
BP	GO:0030513	positive regulation of BMP signaling pathway	1/67	40/18800	0.13320815080329	0.260771888436948	0.194167813035304	SULF1	1
BP	GO:0048713	regulation of oligodendrocyte differentiation	1/67	40/18800	0.13320815080329	0.260771888436948	0.194167813035304	TENM4	1
BP	GO:0051281	positive regulation of release of sequestered calcium ion into cytosol	1/67	40/18800	0.13320815080329	0.260771888436948	0.194167813035304	CEMIP	1
BP	GO:0097009	energy homeostasis	1/67	40/18800	0.13320815080329	0.260771888436948	0.194167813035304	BMP8A	1
BP	GO:0030324	lung development	2/67	179/18800	0.133726994029793	0.261344633002387	0.194594272192253	COL3A1/HMGCS2	2
BP	GO:0009266	response to temperature stimulus	2/67	180/18800	0.134932420624069	0.263254976048648	0.196016692122803	DIO2/HMGCS2	2
BP	GO:0006040	amino sugar metabolic process	1/67	41/18800	0.136303835978992	0.26414585663714	0.196680031781767	CHST6	1
BP	GO:0009154	purine ribonucleotide catabolic process	1/67	41/18800	0.136303835978992	0.26414585663714	0.196680031781767	AMPD3	1
BP	GO:0033574	response to testosterone	1/67	41/18800	0.136303835978992	0.26414585663714	0.196680031781767	HMGCS2	1
BP	GO:0150077	regulation of neuroinflammatory response	1/67	41/18800	0.136303835978992	0.26414585663714	0.196680031781767	MMP3	1
BP	GO:0015698	inorganic anion transport	2/67	182/18800	0.137350749614631	0.265728837194135	0.197858701287408	CLIC3/SFRP4	2
BP	GO:0030323	respiratory tube development	2/67	183/18800	0.138563587422198	0.266105565544324	0.198139208976726	COL3A1/HMGCS2	2
BP	GO:0045766	positive regulation of angiogenesis	2/67	183/18800	0.138563587422198	0.266105565544324	0.198139208976726	ADAM12/GREM1	2
BP	GO:0055001	muscle cell development	2/67	183/18800	0.138563587422198	0.266105565544324	0.198139208976726	COMP/FHL2	2
BP	GO:1904018	positive regulation of vasculature development	2/67	183/18800	0.138563587422198	0.266105565544324	0.198139208976726	ADAM12/GREM1	2
BP	GO:0009167	purine ribonucleoside monophosphate metabolic process	1/67	42/18800	0.139388629570836	0.266105565544324	0.198139208976726	AMPD3	1
BP	GO:0014003	oligodendrocyte development	1/67	42/18800	0.139388629570836	0.266105565544324	0.198139208976726	TENM4	1
BP	GO:0031670	cellular response to nutrient	1/67	42/18800	0.139388629570836	0.266105565544324	0.198139208976726	COL1A1	1
BP	GO:0031952	regulation of protein autophosphorylation	1/67	42/18800	0.139388629570836	0.266105565544324	0.198139208976726	GREM1	1
BP	GO:0002040	sprouting angiogenesis	2/67	186/18800	0.142216410588012	0.268863182295495	0.200192499371537	GREM1/SRPX2	2
BP	GO:0030308	negative regulation of cell growth	2/67	186/18800	0.142216410588012	0.268863182295495	0.200192499371537	GREM1/SERPINE2	2
BP	GO:0010712	regulation of collagen metabolic process	1/67	43/18800	0.14246256932021	0.268863182295495	0.200192499371537	FAP	1
BP	GO:0021575	hindbrain morphogenesis	1/67	43/18800	0.14246256932021	0.268863182295495	0.200192499371537	SERPINE2	1
BP	GO:0071364	cellular response to epidermal growth factor stimulus	1/67	43/18800	0.14246256932021	0.268863182295495	0.200192499371537	COL1A1	1
BP	GO:0071604	transforming growth factor beta production	1/67	43/18800	0.14246256932021	0.268863182295495	0.200192499371537	COL3A1	1
BP	GO:2001222	regulation of neuron migration	1/67	43/18800	0.14246256932021	0.268863182295495	0.200192499371537	COL3A1	1
BP	GO:0071478	cellular response to radiation	2/67	187/18800	0.143438682804679	0.270263749819582	0.201235346186009	MMP3/TIMP1	2
BP	GO:0006509	membrane protein ectodomain proteolysis	1/67	44/18800	0.145525692839725	0.270663728228474	0.201533165607349	TIMP1	1
BP	GO:0009124	nucleoside monophosphate biosynthetic process	1/67	44/18800	0.145525692839725	0.270663728228474	0.201533165607349	AMPD3	1
BP	GO:0009126	purine nucleoside monophosphate metabolic process	1/67	44/18800	0.145525692839725	0.270663728228474	0.201533165607349	AMPD3	1
BP	GO:0010799	regulation of peptidyl-threonine phosphorylation	1/67	44/18800	0.145525692839725	0.270663728228474	0.201533165607349	CEMIP	1
BP	GO:0019098	reproductive behavior	1/67	44/18800	0.145525692839725	0.270663728228474	0.201533165607349	SERPINE2	1
BP	GO:0021762	substantia nigra development	1/67	44/18800	0.145525692839725	0.270663728228474	0.201533165607349	INA	1
BP	GO:0033173	calcineurin-NFAT signaling cascade	1/67	44/18800	0.145525692839725	0.270663728228474	0.201533165607349	FHL2	1
BP	GO:0060119	inner ear receptor cell development	1/67	44/18800	0.145525692839725	0.270663728228474	0.201533165607349	CTHRC1	1
BP	GO:0006195	purine nucleotide catabolic process	1/67	45/18800	0.148578037613651	0.275012233082959	0.204771013377788	AMPD3	1
BP	GO:0060612	adipose tissue development	1/67	45/18800	0.148578037613651	0.275012233082959	0.204771013377788	HMGCS2	1
BP	GO:2000273	positive regulation of signaling receptor activity	1/67	45/18800	0.148578037613651	0.275012233082959	0.204771013377788	GREM1	1
BP	GO:0009261	ribonucleotide catabolic process	1/67	46/18800	0.151619640998342	0.278854594511281	0.207631992449958	AMPD3	1
BP	GO:0046677	response to antibiotic	1/67	46/18800	0.151619640998342	0.278854594511281	0.207631992449958	GJB2	1
BP	GO:0048701	embryonic cranial skeleton morphogenesis	1/67	46/18800	0.151619640998342	0.278854594511281	0.207631992449958	RUNX2	1
BP	GO:0085029	extracellular matrix assembly	1/67	46/18800	0.151619640998342	0.278854594511281	0.207631992449958	COL3A1	1
BP	GO:0001654	eye development	3/67	379/18800	0.152851244785721	0.280672794479345	0.20898580368159	COL5A1/COL5A2/MFAP2	3
BP	GO:0051972	regulation of telomerase activity	1/67	47/18800	0.154650540222673	0.282182265335209	0.210109738691151	GREM1	1
BP	GO:0055010	ventricular cardiac muscle tissue morphogenesis	1/67	47/18800	0.154650540222673	0.282182265335209	0.210109738691151	COL11A1	1
BP	GO:0070849	response to epidermal growth factor	1/67	47/18800	0.154650540222673	0.282182265335209	0.210109738691151	COL1A1	1
BP	GO:2000378	negative regulation of reactive oxygen species metabolic process	1/67	47/18800	0.154650540222673	0.282182265335209	0.210109738691151	MMP3	1
BP	GO:0150063	visual system development	3/67	383/18800	0.156242557639034	0.284637466992246	0.211937854210677	COL5A1/COL5A2/MFAP2	3
BP	GO:0010543	regulation of platelet activation	1/67	48/18800	0.157670772388464	0.284991771688068	0.212201665499341	SERPINE2	1
BP	GO:0031641	regulation of myelination	1/67	48/18800	0.157670772388464	0.284991771688068	0.212201665499341	TENM4	1
BP	GO:0033628	regulation of cell adhesion mediated by integrin	1/67	48/18800	0.157670772388464	0.284991771688068	0.212201665499341	PLAU	1
BP	GO:0035850	epithelial cell differentiation involved in kidney development	1/67	48/18800	0.157670772388464	0.284991771688068	0.212201665499341	GREM1	1
BP	GO:0097720	calcineurin-mediated signaling	1/67	48/18800	0.157670772388464	0.284991771688068	0.212201665499341	FHL2	1
BP	GO:1903828	negative regulation of protein localization	2/67	199/18800	0.158275038591228	0.285636983707607	0.212682083106963	BMP8A/LRRC15	2
BP	GO:0010862	positive regulation of pathway-restricted SMAD protein phosphorylation	1/67	49/18800	0.160680374470907	0.287729972889764	0.214240499294543	BMP8A	1
BP	GO:0030850	prostate gland development	1/67	49/18800	0.160680374470907	0.287729972889764	0.214240499294543	SULF1	1
BP	GO:0046850	regulation of bone remodeling	1/67	49/18800	0.160680374470907	0.287729972889764	0.214240499294543	GREM1	1
BP	GO:0050873	brown fat cell differentiation	1/67	49/18800	0.160680374470907	0.287729972889764	0.214240499294543	DIO2	1
BP	GO:0090102	cochlea development	1/67	49/18800	0.160680374470907	0.287729972889764	0.214240499294543	CTHRC1	1
BP	GO:0048880	sensory system development	3/67	389/18800	0.161374127179253	0.288524948749283	0.214832429371761	COL5A1/COL5A2/MFAP2	3
BP	GO:0021695	cerebellar cortex development	1/67	50/18800	0.163679383318992	0.290398905888535	0.216227756765489	SERPINE2	1
BP	GO:0052372	modulation by symbiont of entry into host	1/67	50/18800	0.163679383318992	0.290398905888535	0.216227756765489	KRT6A	1
BP	GO:0072523	purine-containing compound catabolic process	1/67	50/18800	0.163679383318992	0.290398905888535	0.216227756765489	AMPD3	1
BP	GO:1901570	fatty acid derivative biosynthetic process	1/67	50/18800	0.163679383318992	0.290398905888535	0.216227756765489	HMGCS2	1
BP	GO:1903053	regulation of extracellular matrix organization	1/67	50/18800	0.163679383318992	0.290398905888535	0.216227756765489	FAP	1
BP	GO:0007157	heterophilic cell-cell adhesion via plasma membrane cell adhesion molecules	1/67	51/18800	0.166667835655933	0.293895191118477	0.218831051395576	TENM4	1
BP	GO:0009409	response to cold	1/67	51/18800	0.166667835655933	0.293895191118477	0.218831051395576	DIO2	1
BP	GO:0045668	negative regulation of osteoblast differentiation	1/67	51/18800	0.166667835655933	0.293895191118477	0.218831051395576	GREM1	1
BP	GO:0051932	synaptic transmission, GABAergic	1/67	51/18800	0.166667835655933	0.293895191118477	0.218831051395576	TPBG	1
BP	GO:0030100	regulation of endocytosis	2/67	208/18800	0.169586585940055	0.298235711007489	0.222062953650598	GREM1/SFRP4	2
BP	GO:0002686	negative regulation of leukocyte migration	1/67	52/18800	0.169645768079585	0.298235711007489	0.222062953650598	GREM1	1
BP	GO:0002931	response to ischemia	1/67	53/18800	0.172613217062872	0.302073129860027	0.22492025253647	GJB2	1
BP	GO:0010718	positive regulation of epithelial to mesenchymal transition	1/67	53/18800	0.172613217062872	0.302073129860027	0.22492025253647	COL1A1	1
BP	GO:0060071	Wnt signaling pathway, planar cell polarity pathway	1/67	53/18800	0.172613217062872	0.302073129860027	0.22492025253647	CTHRC1	1
BP	GO:0010524	positive regulation of calcium ion transport into cytosol	1/67	54/18800	0.175570218954203	0.30585762125506	0.227738142233205	CEMIP	1
BP	GO:0045661	regulation of myoblast differentiation	1/67	54/18800	0.175570218954203	0.30585762125506	0.227738142233205	IGFBP3	1
BP	GO:0051155	positive regulation of striated muscle cell differentiation	1/67	54/18800	0.175570218954203	0.30585762125506	0.227738142233205	GREM1	1
BP	GO:0006414	translational elongation	1/67	55/18800	0.178516809977892	0.309125810381507	0.230171599071945	DIO2	1
BP	GO:0042743	hydrogen peroxide metabolic process	1/67	55/18800	0.178516809977892	0.309125810381507	0.230171599071945	MMP3	1
BP	GO:0061098	positive regulation of protein tyrosine kinase activity	1/67	55/18800	0.178516809977892	0.309125810381507	0.230171599071945	GREM1	1
BP	GO:1904645	response to amyloid-beta	1/67	55/18800	0.178516809977892	0.309125810381507	0.230171599071945	MMP3	1
BP	GO:0007601	visual perception	2/67	217/18800	0.181033142847647	0.310946951485062	0.231527600239959	COL11A1/COL1A1	2
BP	GO:0003229	ventricular cardiac muscle tissue development	1/67	56/18800	0.181453026234573	0.310946951485062	0.231527600239959	COL11A1	1
BP	GO:0018208	peptidyl-proline modification	1/67	56/18800	0.181453026234573	0.310946951485062	0.231527600239959	P4HA3	1
BP	GO:0043903	regulation of biological process involved in symbiotic interaction	1/67	56/18800	0.181453026234573	0.310946951485062	0.231527600239959	KRT6A	1
BP	GO:0048016	inositol phosphate-mediated signaling	1/67	56/18800	0.181453026234573	0.310946951485062	0.231527600239959	FHL2	1
BP	GO:0050879	multicellular organismal movement	1/67	56/18800	0.181453026234573	0.310946951485062	0.231527600239959	COMP	1
BP	GO:0050881	musculoskeletal movement	1/67	56/18800	0.181453026234573	0.310946951485062	0.231527600239959	COMP	1
BP	GO:0010001	glial cell differentiation	2/67	218/18800	0.182312461323432	0.311956878264539	0.232279580352817	SERPINE2/TENM4	2
BP	GO:0007566	embryo implantation	1/67	57/18800	0.184378903701617	0.313764081077926	0.233625203226854	TIMP1	1
BP	GO:0090175	regulation of establishment of planar polarity	1/67	57/18800	0.184378903701617	0.313764081077926	0.233625203226854	CTHRC1	1
BP	GO:0050953	sensory perception of light stimulus	2/67	221/18800	0.186158712877597	0.313764081077926	0.233625203226854	COL11A1/COL1A1	2
BP	GO:0002011	morphogenesis of an epithelial sheet	1/67	58/18800	0.187294478233549	0.313764081077926	0.233625203226854	COL5A1	1
BP	GO:0006695	cholesterol biosynthetic process	1/67	58/18800	0.187294478233549	0.313764081077926	0.233625203226854	HMGCS2	1
BP	GO:0030514	negative regulation of BMP signaling pathway	1/67	58/18800	0.187294478233549	0.313764081077926	0.233625203226854	GREM1	1
BP	GO:0033619	membrane protein proteolysis	1/67	58/18800	0.187294478233549	0.313764081077926	0.233625203226854	TIMP1	1
BP	GO:0045604	regulation of epidermal cell differentiation	1/67	58/18800	0.187294478233549	0.313764081077926	0.233625203226854	SFRP4	1
BP	GO:0045761	regulation of adenylate cyclase activity	1/67	58/18800	0.187294478233549	0.313764081077926	0.233625203226854	GPR87	1
BP	GO:0048010	vascular endothelial growth factor receptor signaling pathway	1/67	58/18800	0.187294478233549	0.313764081077926	0.233625203226854	SULF1	1
BP	GO:0060038	cardiac muscle cell proliferation	1/67	58/18800	0.187294478233549	0.313764081077926	0.233625203226854	TENM4	1
BP	GO:0060135	maternal process involved in female pregnancy	1/67	58/18800	0.187294478233549	0.313764081077926	0.233625203226854	GJB2	1
BP	GO:0061005	cell differentiation involved in kidney development	1/67	58/18800	0.187294478233549	0.313764081077926	0.233625203226854	GREM1	1
BP	GO:1902653	secondary alcohol biosynthetic process	1/67	58/18800	0.187294478233549	0.313764081077926	0.233625203226854	HMGCS2	1
BP	GO:0050769	positive regulation of neurogenesis	2/67	222/18800	0.187443477007592	0.313764081077926	0.233625203226854	SERPINE2/TENM4	2
BP	GO:0009161	ribonucleoside monophosphate metabolic process	1/67	59/18800	0.190199785562454	0.316542870784776	0.235694258766154	AMPD3	1
BP	GO:0010574	regulation of vascular endothelial growth factor production	1/67	59/18800	0.190199785562454	0.316542870784776	0.235694258766154	SULF1	1
BP	GO:0045599	negative regulation of fat cell differentiation	1/67	59/18800	0.190199785562454	0.316542870784776	0.235694258766154	MMP11	1
BP	GO:0050891	multicellular organismal water homeostasis	1/67	59/18800	0.190199785562454	0.316542870784776	0.235694258766154	KRT16	1
BP	GO:0050920	regulation of chemotaxis	2/67	225/18800	0.191305457273917	0.317924896620682	0.2367232996483	GREM1/TPBG	2
BP	GO:0046888	negative regulation of hormone secretion	1/67	60/18800	0.193094861298398	0.319519433810386	0.237910574092582	BMP8A	1
BP	GO:0055008	cardiac muscle tissue morphogenesis	1/67	60/18800	0.193094861298398	0.319519433810386	0.237910574092582	COL11A1	1
BP	GO:0060113	inner ear receptor cell differentiation	1/67	60/18800	0.193094861298398	0.319519433810386	0.237910574092582	CTHRC1	1
BP	GO:0042445	hormone metabolic process	2/67	230/18800	0.197766232852277	0.326781114369642	0.243317539703803	CTSK/DIO2	2
BP	GO:0048732	gland development	3/67	431/18800	0.198634080887961	0.327641798996732	0.243958395789775	HMGCS2/SERPINE2/SULF1	3
BP	GO:0046579	positive regulation of Ras protein signal transduction	1/67	62/18800	0.198854459823991	0.327641798996732	0.243958395789775	COL3A1	1
BP	GO:0006979	response to oxidative stress	3/67	433/18800	0.200460187259794	0.32861143367781	0.244680374859668	COL1A1/GJB2/MMP3	3
BP	GO:0048608	reproductive structure development	3/67	433/18800	0.200460187259794	0.32861143367781	0.244680374859668	GJB2/SERPINE2/SULF1	3
BP	GO:0033002	muscle cell proliferation	2/67	233/18800	0.201656115079041	0.32861143367781	0.244680374859668	IGFBP3/TENM4	2
BP	GO:0010573	vascular endothelial growth factor production	1/67	63/18800	0.201719053227331	0.32861143367781	0.244680374859668	SULF1	1
BP	GO:0045453	bone resorption	1/67	63/18800	0.201719053227331	0.32861143367781	0.244680374859668	CTSK	1
BP	GO:0051893	regulation of focal adhesion assembly	1/67	63/18800	0.201719053227331	0.32861143367781	0.244680374859668	GREM1	1
BP	GO:0070542	response to fatty acid	1/67	63/18800	0.201719053227331	0.32861143367781	0.244680374859668	HMGCS2	1
BP	GO:0090109	regulation of cell-substrate junction assembly	1/67	63/18800	0.201719053227331	0.32861143367781	0.244680374859668	GREM1	1
BP	GO:0061458	reproductive system development	3/67	436/18800	0.203207133884358	0.330569351600611	0.246138218507814	GJB2/SERPINE2/SULF1	3
BP	GO:0045995	regulation of embryonic development	1/67	64/18800	0.204573556265905	0.331352412942433	0.246721277169258	TENM4	1
BP	GO:0048857	neural nucleus development	1/67	64/18800	0.204573556265905	0.331352412942433	0.246721277169258	INA	1
BP	GO:0009314	response to radiation	3/67	438/18800	0.205043520752573	0.331352412942433	0.246721277169258	COL3A1/MMP3/TIMP1	3
BP	GO:0045444	fat cell differentiation	2/67	237/18800	0.206856950155483	0.331352412942433	0.246721277169258	DIO2/MMP11	2
BP	GO:0006749	glutathione metabolic process	1/67	65/18800	0.207418003945783	0.331352412942433	0.246721277169258	CLIC3	1
BP	GO:0016126	sterol biosynthetic process	1/67	65/18800	0.207418003945783	0.331352412942433	0.246721277169258	HMGCS2	1
BP	GO:0030858	positive regulation of epithelial cell differentiation	1/67	65/18800	0.207418003945783	0.331352412942433	0.246721277169258	SFRP4	1
BP	GO:0042446	hormone biosynthetic process	1/67	65/18800	0.207418003945783	0.331352412942433	0.246721277169258	DIO2	1
BP	GO:0042490	mechanoreceptor differentiation	1/67	65/18800	0.207418003945783	0.331352412942433	0.246721277169258	CTHRC1	1
BP	GO:0045682	regulation of epidermis development	1/67	65/18800	0.207418003945783	0.331352412942433	0.246721277169258	SFRP4	1
BP	GO:0048645	animal organ formation	1/67	65/18800	0.207418003945783	0.331352412942433	0.246721277169258	SULF1	1
BP	GO:0070613	regulation of protein processing	1/67	65/18800	0.207418003945783	0.331352412942433	0.246721277169258	SERPINE2	1
BP	GO:1902017	regulation of cilium assembly	1/67	65/18800	0.207418003945783	0.331352412942433	0.246721277169258	ADAMTS16	1
BP	GO:0050673	epithelial cell proliferation	3/67	443/18800	0.209651790826378	0.334032404377214	0.248716768627189	DLX5/FAP/SULF1	3
BP	GO:0010812	negative regulation of cell-substrate adhesion	1/67	66/18800	0.21025243115345	0.334032404377214	0.248716768627189	COL1A1	1
BP	GO:0030104	water homeostasis	1/67	66/18800	0.21025243115345	0.334032404377214	0.248716768627189	KRT16	1
BP	GO:0032835	glomerulus development	1/67	66/18800	0.21025243115345	0.334032404377214	0.248716768627189	SULF1	1
BP	GO:0031667	response to nutrient levels	3/67	446/18800	0.21242827043232	0.337025621358969	0.250945484301917	BMP8A/COL1A1/HMGCS2	3
BP	GO:0071300	cellular response to retinoic acid	1/67	67/18800	0.21307687265621	0.337128476599894	0.251022069156631	COL1A1	1
BP	GO:1901224	positive regulation of NIK/NF-kappaB signaling	1/67	67/18800	0.21307687265621	0.337128476599894	0.251022069156631	GREM1	1
BP	GO:0003012	muscle system process	3/67	449/18800	0.21521310318687	0.339418630855771	0.252727292238929	COMP/FBXO32/SULF1	3
BP	GO:0050709	negative regulation of protein secretion	1/67	68/18800	0.21589136310259	0.339418630855771	0.252727292238929	BMP8A	1
BP	GO:0150116	regulation of cell-substrate junction organization	1/67	68/18800	0.21589136310259	0.339418630855771	0.252727292238929	GREM1	1
BP	GO:1903317	regulation of protein maturation	1/67	68/18800	0.21589136310259	0.339418630855771	0.252727292238929	SERPINE2	1
BP	GO:0048762	mesenchymal cell differentiation	2/67	244/18800	0.215993674180945	0.339418630855771	0.252727292238929	COL1A1/GREM1	2
BP	GO:0045926	negative regulation of growth	2/67	245/18800	0.217302224876852	0.341010964310821	0.253912925807191	GREM1/SERPINE2	2
BP	GO:0006898	receptor-mediated endocytosis	2/67	246/18800	0.218611535716137	0.34180488127369	0.254504067441882	GREM1/SFRP4	2
BP	GO:0071695	anatomical structure maturation	2/67	246/18800	0.218611535716137	0.34180488127369	0.254504067441882	GREM1/RUNX2	2
BP	GO:0050922	negative regulation of chemotaxis	1/67	69/18800	0.218695937022733	0.34180488127369	0.254504067441882	GREM1	1
BP	GO:0021537	telencephalon development	2/67	247/18800	0.219921585066726	0.343255987502795	0.255584544807276	COL3A1/DLX5	2
BP	GO:0002548	monocyte chemotaxis	1/67	70/18800	0.221490628828802	0.343384800399015	0.255680457439959	GREM1	1
BP	GO:0051057	positive regulation of small GTPase mediated signal transduction	1/67	70/18800	0.221490628828802	0.343384800399015	0.255680457439959	COL3A1	1
BP	GO:0051966	regulation of synaptic transmission, glutamatergic	1/67	70/18800	0.221490628828802	0.343384800399015	0.255680457439959	SERPINE2	1
BP	GO:0071260	cellular response to mechanical stimulus	1/67	70/18800	0.221490628828802	0.343384800399015	0.255680457439959	COL1A1	1
BP	GO:1904888	cranial skeletal system development	1/67	70/18800	0.221490628828802	0.343384800399015	0.255680457439959	RUNX2	1
BP	GO:1904427	positive regulation of calcium ion transmembrane transport	1/67	71/18800	0.224275472815373	0.347236154291898	0.258548132200028	CEMIP	1
BP	GO:0071560	cellular response to transforming growth factor beta stimulus	2/67	252/18800	0.226482162131663	0.348264716002132	0.259313987672583	COL1A1/COL3A1	2
BP	GO:0001736	establishment of planar polarity	1/67	72/18800	0.227050503159832	0.348264716002132	0.259313987672583	CTHRC1	1
BP	GO:0003208	cardiac ventricle morphogenesis	1/67	72/18800	0.227050503159832	0.348264716002132	0.259313987672583	COL11A1	1
BP	GO:0007164	establishment of tissue polarity	1/67	72/18800	0.227050503159832	0.348264716002132	0.259313987672583	CTHRC1	1
BP	GO:0009166	nucleotide catabolic process	1/67	72/18800	0.227050503159832	0.348264716002132	0.259313987672583	AMPD3	1
BP	GO:0014855	striated muscle cell proliferation	1/67	72/18800	0.227050503159832	0.348264716002132	0.259313987672583	TENM4	1
BP	GO:0042246	tissue regeneration	1/67	72/18800	0.227050503159832	0.348264716002132	0.259313987672583	PTGFRN	1
BP	GO:0051051	negative regulation of transport	3/67	464/18800	0.22925449165638	0.349719625534648	0.26039729693489	BMP8A/SERPINE2/SFRP4	3
BP	GO:0033555	multicellular organismal response to stress	1/67	73/18800	0.229815753922769	0.349719625534648	0.26039729693489	HMGCS2	1
BP	GO:0048662	negative regulation of smooth muscle cell proliferation	1/67	73/18800	0.229815753922769	0.349719625534648	0.26039729693489	IGFBP3	1
BP	GO:0051145	smooth muscle cell differentiation	1/67	73/18800	0.229815753922769	0.349719625534648	0.26039729693489	COMP	1
BP	GO:0150076	neuroinflammatory response	1/67	73/18800	0.229815753922769	0.349719625534648	0.26039729693489	MMP3	1
BP	GO:2000573	positive regulation of DNA biosynthetic process	1/67	73/18800	0.229815753922769	0.349719625534648	0.26039729693489	GREM1	1
BP	GO:1901568	fatty acid derivative metabolic process	1/67	74/18800	0.232571259048373	0.353447110790619	0.263172740502106	HMGCS2	1
BP	GO:0043536	positive regulation of blood vessel endothelial cell migration	1/67	75/18800	0.235317052364818	0.356681358899429	0.265580925241133	SRPX2	1
BP	GO:0050848	regulation of calcium-mediated signaling	1/67	75/18800	0.235317052364818	0.356681358899429	0.265580925241133	FHL2	1
BP	GO:0001937	negative regulation of endothelial cell proliferation	1/67	76/18800	0.238053167584661	0.360355712398799	0.268316807500404	SULF1	1
BP	GO:0051149	positive regulation of muscle cell differentiation	1/67	77/18800	0.240779638305224	0.36305545984665	0.270327009063307	GREM1	1
BP	GO:0051339	regulation of lyase activity	1/67	77/18800	0.240779638305224	0.36305545984665	0.270327009063307	GPR87	1
BP	GO:1903201	regulation of oxidative stress-induced cell death	1/67	77/18800	0.240779638305224	0.36305545984665	0.270327009063307	MMP3	1
BP	GO:0050907	detection of chemical stimulus involved in sensory perception	3/67	478/18800	0.242517854894279	0.363827238292859	0.27090166660767	CST1/CST2/CST4	3
BP	GO:0009991	response to extracellular stimulus	3/67	479/18800	0.243470457426612	0.363827238292859	0.27090166660767	BMP8A/COL1A1/HMGCS2	3
BP	GO:0009123	nucleoside monophosphate metabolic process	1/67	78/18800	0.243496498008987	0.363827238292859	0.27090166660767	AMPD3	1
BP	GO:0031279	regulation of cyclase activity	1/67	78/18800	0.243496498008987	0.363827238292859	0.27090166660767	GPR87	1
BP	GO:0090049	regulation of cell migration involved in sprouting angiogenesis	1/67	78/18800	0.243496498008987	0.363827238292859	0.27090166660767	SRPX2	1
BP	GO:1901616	organic hydroxy compound catabolic process	1/67	78/18800	0.243496498008987	0.363827238292859	0.27090166660767	DIO2	1
BP	GO:1903533	regulation of protein targeting	1/67	78/18800	0.243496498008987	0.363827238292859	0.27090166660767	CEMIP	1
BP	GO:0045165	cell fate commitment	2/67	266/18800	0.244925075584706	0.365488969380278	0.272138972871896	RUNX2/TENM4	2
BP	GO:0048708	astrocyte differentiation	1/67	79/18800	0.24620378006397	0.366450213883874	0.27285470471007	SERPINE2	1
BP	GO:0061844	antimicrobial humoral immune response mediated by antimicrobial peptide	1/67	79/18800	0.24620378006397	0.366450213883874	0.27285470471007	KRT6A	1
BP	GO:0001895	retina homeostasis	1/67	80/18800	0.248901517724123	0.369038835650016	0.274782163341137	CST4	1
BP	GO:0008306	associative learning	1/67	80/18800	0.248901517724123	0.369038835650016	0.274782163341137	TPBG	1
BP	GO:0051279	regulation of release of sequestered calcium ion into cytosol	1/67	80/18800	0.248901517724123	0.369038835650016	0.274782163341137	CEMIP	1
BP	GO:0045445	myoblast differentiation	1/67	81/18800	0.251589744129704	0.371593547915356	0.276684373339573	IGFBP3	1
BP	GO:0048144	fibroblast proliferation	1/67	81/18800	0.251589744129704	0.371593547915356	0.276684373339573	COL3A1	1
BP	GO:0055013	cardiac muscle cell development	1/67	81/18800	0.251589744129704	0.371593547915356	0.276684373339573	FHL2	1
BP	GO:0042310	vasoconstriction	1/67	82/18800	0.254268492307668	0.37459197527469	0.278916968602799	COMP	1
BP	GO:1901292	nucleoside phosphate catabolic process	1/67	82/18800	0.254268492307668	0.37459197527469	0.278916968602799	AMPD3	1
BP	GO:0032092	positive regulation of protein binding	1/67	83/18800	0.256937795172044	0.376602986578314	0.280414344984718	CTHRC1	1
BP	GO:0033273	response to vitamin	1/67	83/18800	0.256937795172044	0.376602986578314	0.280414344984718	COL1A1	1
BP	GO:0048041	focal adhesion assembly	1/67	83/18800	0.256937795172044	0.376602986578314	0.280414344984718	GREM1	1
BP	GO:0060395	SMAD protein signal transduction	1/67	83/18800	0.256937795172044	0.376602986578314	0.280414344984718	BMP8A	1
BP	GO:0097194	execution phase of apoptosis	1/67	84/18800	0.259597685524316	0.379772778795137	0.28277453659205	FAP	1
BP	GO:0010817	regulation of hormone levels	3/67	496/18800	0.25975800454386	0.379772778795137	0.28277453659205	BMP8A/CTSK/DIO2	3
BP	GO:0034103	regulation of tissue remodeling	1/67	86/18800	0.264889359338034	0.386785347705979	0.287996016473716	GREM1	1
BP	GO:0072659	protein localization to plasma membrane	2/67	283/18800	0.26740384992372	0.388174616908058	0.289030450684788	LRRC15/TPBG	2
BP	GO:0009791	post-embryonic development	1/67	87/18800	0.267521207843129	0.388174616908058	0.289030450684788	MFAP2	1
BP	GO:0035023	regulation of Rho protein signal transduction	1/67	87/18800	0.267521207843129	0.388174616908058	0.289030450684788	COL3A1	1
BP	GO:0055006	cardiac cell development	1/67	87/18800	0.267521207843129	0.388174616908058	0.289030450684788	FHL2	1
BP	GO:0055017	cardiac muscle tissue growth	1/67	87/18800	0.267521207843129	0.388174616908058	0.289030450684788	TENM4	1
BP	GO:0034599	cellular response to oxidative stress	2/67	284/18800	0.268727241157617	0.389435336934814	0.289969168626788	GJB2/MMP3	2
BP	GO:0000422	autophagy of mitochondrion	1/67	88/18800	0.27014377392417	0.390508208864101	0.29076801698972	CTSK	1
BP	GO:0061726	mitochondrion disassembly	1/67	88/18800	0.27014377392417	0.390508208864101	0.29076801698972	CTSK	1
BP	GO:0044403	biological process involved in symbiotic interaction	2/67	286/18800	0.271374049394671	0.391796283813556	0.291727103099271	KRT6A/LRRC15	2
BP	GO:0044070	regulation of anion transport	1/67	89/18800	0.272757089825575	0.3933014216586	0.292847811797745	SFRP4	1
BP	GO:0001843	neural tube closure	1/67	90/18800	0.275361187681471	0.39459326522593	0.293809703977749	CTHRC1	1
BP	GO:0002028	regulation of sodium ion transport	1/67	90/18800	0.275361187681471	0.39459326522593	0.293809703977749	SERPINE2	1
BP	GO:0030901	midbrain development	1/67	90/18800	0.275361187681471	0.39459326522593	0.293809703977749	INA	1
BP	GO:0042475	odontogenesis of dentin-containing tooth	1/67	90/18800	0.275361187681471	0.39459326522593	0.293809703977749	RUNX2	1
BP	GO:0061097	regulation of protein tyrosine kinase activity	1/67	90/18800	0.275361187681471	0.39459326522593	0.293809703977749	GREM1	1
BP	GO:0060021	roof of mouth development	1/67	91/18800	0.27795609951607	0.396393791050005	0.295150355240696	DLX5	1
BP	GO:0060606	tube closure	1/67	91/18800	0.27795609951607	0.396393791050005	0.295150355240696	CTHRC1	1
BP	GO:0070664	negative regulation of leukocyte proliferation	1/67	91/18800	0.27795609951607	0.396393791050005	0.295150355240696	GREM1	1
BP	GO:0042063	gliogenesis	2/67	291/18800	0.277990450866237	0.396393791050005	0.295150355240696	SERPINE2/TENM4	2
BP	GO:0007044	cell-substrate junction assembly	1/67	92/18800	0.280541857244031	0.398555775051483	0.296760144194178	GREM1	1
BP	GO:0009953	dorsal/ventral pattern formation	1/67	92/18800	0.280541857244031	0.398555775051483	0.296760144194178	GREM1	1
BP	GO:1900407	regulation of cellular response to oxidative stress	1/67	92/18800	0.280541857244031	0.398555775051483	0.296760144194178	MMP3	1
BP	GO:0071375	cellular response to peptide hormone stimulus	2/67	294/18800	0.28195922017169	0.400077271865236	0.297893033596626	GJB2/HMGCS2	2
BP	GO:0006637	acyl-CoA metabolic process	1/67	93/18800	0.283118492670835	0.400737572346586	0.298384685903086	HMGCS2	1
BP	GO:0035383	thioester metabolic process	1/67	93/18800	0.283118492670835	0.400737572346586	0.298384685903086	HMGCS2	1
BP	GO:0021700	developmental maturation	2/67	296/18800	0.284604355885355	0.401758268740819	0.299144684949874	GREM1/RUNX2	2
BP	GO:0001738	morphogenesis of a polarized epithelium	1/67	94/18800	0.28568603749315	0.401758268740819	0.299144684949874	CTHRC1	1
BP	GO:0035249	synaptic transmission, glutamatergic	1/67	94/18800	0.28568603749315	0.401758268740819	0.299144684949874	SERPINE2	1
BP	GO:0048709	oligodendrocyte differentiation	1/67	94/18800	0.28568603749315	0.401758268740819	0.299144684949874	TENM4	1
BP	GO:1904035	regulation of epithelial cell apoptotic process	1/67	94/18800	0.28568603749315	0.401758268740819	0.299144684949874	SFRP4	1
BP	GO:0010720	positive regulation of cell development	2/67	297/18800	0.285926663986973	0.401758268740819	0.299144684949874	SERPINE2/TENM4	2
BP	GO:0003073	regulation of systemic arterial blood pressure	1/67	95/18800	0.2882445232992	0.404032068459437	0.300837730627806	ADAMTS16	1
BP	GO:0043502	regulation of muscle adaptation	1/67	95/18800	0.2882445232992	0.404032068459437	0.300837730627806	FBXO32	1
BP	GO:0001708	cell fate specification	1/67	96/18800	0.290793981569125	0.40563653226128	0.302032396315758	TENM4	1
BP	GO:0014020	primary neural tube formation	1/67	96/18800	0.290793981569125	0.40563653226128	0.302032396315758	CTHRC1	1
BP	GO:0051153	regulation of striated muscle cell differentiation	1/67	96/18800	0.290793981569125	0.40563653226128	0.302032396315758	GREM1	1
BP	GO:0060419	heart growth	1/67	96/18800	0.290793981569125	0.40563653226128	0.302032396315758	TENM4	1
BP	GO:0060485	mesenchyme development	2/67	301/18800	0.291213808530932	0.405732145781937	0.30210358906707	COL1A1/GREM1	2
BP	GO:0006721	terpenoid metabolic process	1/67	98/18800	0.295865940882953	0.409742400143658	0.305089579327745	HMGCS2	1
BP	GO:0021549	cerebellum development	1/67	98/18800	0.295865940882953	0.409742400143658	0.305089579327745	SERPINE2	1
BP	GO:0036473	cell death in response to oxidative stress	1/67	98/18800	0.295865940882953	0.409742400143658	0.305089579327745	MMP3	1
BP	GO:0060291	long-term synaptic potentiation	1/67	98/18800	0.295865940882953	0.409742400143658	0.305089579327745	SERPINE2	1
BP	GO:0150115	cell-substrate junction organization	1/67	98/18800	0.295865940882953	0.409742400143658	0.305089579327745	GREM1	1
BP	GO:0007162	negative regulation of cell adhesion	2/67	305/18800	0.296496893978012	0.410124446161202	0.305374046492324	COL1A1/SERPINE2	2
BP	GO:1990830	cellular response to leukemia inhibitory factor	1/67	99/18800	0.298388504350006	0.412247275746719	0.30695468150838	INA	1
BP	GO:1990823	response to leukemia inhibitory factor	1/67	100/18800	0.300902165127962	0.415223417828909	0.309170683405075	INA	1
BP	GO:0009416	response to light stimulus	2/67	310/18800	0.303093619195473	0.417184561972744	0.310630929261091	MMP3/TIMP1	2
BP	GO:0051702	biological process involved in interaction with symbiont	1/67	101/18800	0.303406954161996	0.417184561972744	0.310630929261091	KRT6A	1
BP	GO:1902882	regulation of response to oxidative stress	1/67	101/18800	0.303406954161996	0.417184561972744	0.310630929261091	MMP3	1
BP	GO:0010522	regulation of calcium ion transport into cytosol	1/67	103/18800	0.308390040249786	0.422527279345792	0.314609056482581	CEMIP	1
BP	GO:1903076	regulation of protein localization to plasma membrane	1/67	103/18800	0.308390040249786	0.422527279345792	0.314609056482581	LRRC15	1
BP	GO:1905477	positive regulation of protein localization to membrane	1/67	103/18800	0.308390040249786	0.422527279345792	0.314609056482581	CEMIP	1
BP	GO:0060326	cell chemotaxis	2/67	315/18800	0.309680771414124	0.423792998795394	0.315551496938562	GREM1/TPBG	2
BP	GO:0001841	neural tube formation	1/67	104/18800	0.310868398665749	0.42441253009331	0.31601279296991	CTHRC1	1
BP	GO:0050830	defense response to Gram-positive bacterium	1/67	104/18800	0.310868398665749	0.42441253009331	0.31601279296991	KRT6A	1
BP	GO:0022037	metencephalon development	1/67	107/18800	0.318251101373352	0.433978774600025	0.323135710957595	SERPINE2	1
BP	GO:0009895	negative regulation of catabolic process	2/67	324/18800	0.321508112619264	0.437387361690518	0.325673706540126	SERPINE2/TIMP1	2
BP	GO:0070482	response to oxygen levels	2/67	324/18800	0.321508112619264	0.437387361690518	0.325673706540126	COL1A1/PLAU	2
BP	GO:1901222	regulation of NIK/NF-kappaB signaling	1/67	110/18800	0.325555880799811	0.442372990969156	0.329385949985692	GREM1	1
BP	GO:0006821	chloride transport	1/67	111/18800	0.327973631253873	0.444612140960356	0.331053195866585	CLIC3	1
BP	GO:0014066	regulation of phosphatidylinositol 3-kinase signaling	1/67	111/18800	0.327973631253873	0.444612140960356	0.331053195866585	SERPINE2	1
BP	GO:0010927	cellular component assembly involved in morphogenesis	1/67	112/18800	0.330382843448533	0.446829255483672	0.33270403438611	TENM4	1
BP	GO:0021987	cerebral cortex development	1/67	112/18800	0.330382843448533	0.446829255483672	0.33270403438611	COL3A1	1
BP	GO:0062197	cellular response to chemical stress	2/67	332/18800	0.331982996065337	0.448468257842648	0.333924417094959	GJB2/MMP3	2
BP	GO:0003014	renal system process	1/67	114/18800	0.335175771747932	0.4522523555711	0.336742013671988	SULF1	1
BP	GO:0018107	peptidyl-threonine phosphorylation	1/67	115/18800	0.337559546942884	0.454407082423114	0.33834639903366	CEMIP	1
BP	GO:0021782	glial cell development	1/67	115/18800	0.337559546942884	0.454407082423114	0.33834639903366	TENM4	1
BP	GO:1990778	protein localization to cell periphery	2/67	337/18800	0.338508566266428	0.455154125771507	0.338902639102594	LRRC15/TPBG	2
BP	GO:0071675	regulation of mononuclear cell migration	1/67	116/18800	0.339934902059546	0.456540478928809	0.339934902059546	GREM1	1
BP	GO:0006720	isoprenoid metabolic process	1/67	117/18800	0.342301866390632	0.459185430524019	0.341904303247322	HMGCS2	1
BP	GO:0001933	negative regulation of protein phosphorylation	2/67	341/18800	0.34371607282865	0.46054763818688	0.34291858774088	GREM1/IGFBP3	2
BP	GO:0043500	muscle adaptation	1/67	118/18800	0.344660469128513	0.460744029911381	0.343064818808474	FBXO32	1
BP	GO:1904019	epithelial cell apoptotic process	1/67	118/18800	0.344660469128513	0.460744029911381	0.343064818808474	SFRP4	1
BP	GO:0045471	response to ethanol	1/67	119/18800	0.347010739365554	0.461748161252551	0.343812483703198	HMGCS2	1
BP	GO:0051897	positive regulation of protein kinase B signaling	1/67	119/18800	0.347010739365554	0.461748161252551	0.343812483703198	TPBG	1
BP	GO:0051928	positive regulation of calcium ion transport	1/67	119/18800	0.347010739365554	0.461748161252551	0.343812483703198	CEMIP	1
BP	GO:2000278	regulation of DNA biosynthetic process	1/67	119/18800	0.347010739365554	0.461748161252551	0.343812483703198	GREM1	1
BP	GO:0051209	release of sequestered calcium ion into cytosol	1/67	121/18800	0.351686398208565	0.466894011414819	0.347644025815363	CEMIP	1
BP	GO:1903008	organelle disassembly	1/67	121/18800	0.351686398208565	0.466894011414819	0.347644025815363	CTSK	1
BP	GO:0019730	antimicrobial humoral response	1/67	122/18800	0.354011844502265	0.468474256433144	0.3488206584697	KRT6A	1
BP	GO:0051283	negative regulation of sequestering of calcium ion	1/67	122/18800	0.354011844502265	0.468474256433144	0.3488206584697	CEMIP	1
BP	GO:0006936	muscle contraction	2/67	349/18800	0.354093528888428	0.468474256433144	0.3488206584697	COMP/SULF1	2
BP	GO:0009306	protein secretion	2/67	350/18800	0.35538698057592	0.469647554422411	0.349694282946557	BMP8A/COMP	2
BP	GO:0022612	gland morphogenesis	1/67	123/18800	0.356329073671252	0.47017823159069	0.350089419193068	SULF1	1
BP	GO:0035592	establishment of protein localization to extracellular region	2/67	351/18800	0.35667956849589	0.47017823159069	0.350089419193068	BMP8A/COMP	2
BP	GO:0002688	regulation of leukocyte chemotaxis	1/67	124/18800	0.358638114312899	0.47017823159069	0.350089419193068	GREM1	1
BP	GO:0018210	peptidyl-threonine modification	1/67	124/18800	0.358638114312899	0.47017823159069	0.350089419193068	CEMIP	1
BP	GO:0051224	negative regulation of protein transport	1/67	124/18800	0.358638114312899	0.47017823159069	0.350089419193068	BMP8A	1
BP	GO:0051282	regulation of sequestering of calcium ion	1/67	124/18800	0.358638114312899	0.47017823159069	0.350089419193068	CEMIP	1
BP	GO:1904375	regulation of protein localization to cell periphery	1/67	124/18800	0.358638114312899	0.47017823159069	0.350089419193068	LRRC15	1
BP	GO:0003002	regionalization	2/67	354/18800	0.36055204790336	0.4710559764296	0.350742978120741	GREM1/HOXB7	2
BP	GO:0033865	nucleoside bisphosphate metabolic process	1/67	125/18800	0.360938994926576	0.4710559764296	0.350742978120741	HMGCS2	1
BP	GO:0033875	ribonucleoside bisphosphate metabolic process	1/67	125/18800	0.360938994926576	0.4710559764296	0.350742978120741	HMGCS2	1
BP	GO:0034032	purine nucleoside bisphosphate metabolic process	1/67	125/18800	0.360938994926576	0.4710559764296	0.350742978120741	HMGCS2	1
BP	GO:0003231	cardiac ventricle development	1/67	126/18800	0.363231743913988	0.473513165034601	0.352572573099357	COL11A1	1
BP	GO:0071692	protein localization to extracellular region	2/67	359/18800	0.366987967368553	0.477304347135604	0.35539544462045	BMP8A/COMP	2
BP	GO:0042542	response to hydrogen peroxide	1/67	128/18800	0.367792960130465	0.477304347135604	0.35539544462045	COL1A1	1
BP	GO:0051208	sequestering of calcium ion	1/67	128/18800	0.367792960130465	0.477304347135604	0.35539544462045	CEMIP	1
BP	GO:1904950	negative regulation of establishment of protein localization	1/67	128/18800	0.367792960130465	0.477304347135604	0.35539544462045	BMP8A	1
BP	GO:0050767	regulation of neurogenesis	2/67	361/18800	0.369555733060768	0.478516672292811	0.356298128287288	SERPINE2/TENM4	2
BP	GO:1901653	cellular response to peptide	2/67	361/18800	0.369555733060768	0.478516672292811	0.356298128287288	GJB2/HMGCS2	2
BP	GO:0010595	positive regulation of endothelial cell migration	1/67	131/18800	0.37457450172133	0.484472059897129	0.360732442867127	SRPX2	1
BP	GO:0009150	purine ribonucleotide metabolic process	2/67	366/18800	0.375957979866883	0.485717524324664	0.361659801661655	AMPD3/HMGCS2	2
BP	GO:0006612	protein targeting to membrane	1/67	132/18800	0.376819051958873	0.486286039120109	0.362083111379475	CEMIP	1
BP	GO:0001889	liver development	1/67	134/18800	0.381284373501532	0.491499387716818	0.365964912066203	HMGCS2	1
BP	GO:0090101	negative regulation of transmembrane receptor protein serine/threonine kinase signaling pathway	1/67	135/18800	0.383505199976159	0.493811043447563	0.367686144904679	GREM1	1
BP	GO:0061008	hepaticobiliary system development	1/67	137/18800	0.387923321547137	0.498943693081229	0.371507858051824	HMGCS2	1
BP	GO:0030900	forebrain development	2/67	376/18800	0.388685056645085	0.498991556246698	0.371543496426113	COL3A1/DLX5	2
BP	GO:0007266	Rho protein signal transduction	1/67	138/18800	0.390120671247418	0.498991556246698	0.371543496426113	COL3A1	1
BP	GO:0009855	determination of bilateral symmetry	1/67	138/18800	0.390120671247418	0.498991556246698	0.371543496426113	GREM1	1
BP	GO:0031644	regulation of nervous system process	1/67	138/18800	0.390120671247418	0.498991556246698	0.371543496426113	TENM4	1
BP	GO:0042552	myelination	1/67	138/18800	0.390120671247418	0.498991556246698	0.371543496426113	TENM4	1
BP	GO:0006986	response to unfolded protein	1/67	139/18800	0.392310249804187	0.499579204546677	0.371981052736054	COMP	1
BP	GO:0008203	cholesterol metabolic process	1/67	139/18800	0.392310249804187	0.499579204546677	0.371981052736054	HMGCS2	1
BP	GO:0009799	specification of symmetry	1/67	139/18800	0.392310249804187	0.499579204546677	0.371981052736054	GREM1	1
BP	GO:0048813	dendrite morphogenesis	1/67	139/18800	0.392310249804187	0.499579204546677	0.371981052736054	TPBG	1
BP	GO:0007272	ensheathment of neurons	1/67	140/18800	0.394492084285893	0.500701491593634	0.372816695039416	TENM4	1
BP	GO:0008366	axon ensheathment	1/67	140/18800	0.394492084285893	0.500701491593634	0.372816695039416	TENM4	1
BP	GO:0050921	positive regulation of chemotaxis	1/67	140/18800	0.394492084285893	0.500701491593634	0.372816695039416	TPBG	1
BP	GO:0042326	negative regulation of phosphorylation	2/67	382/18800	0.396268861327253	0.500709795548316	0.372822878070608	GREM1/IGFBP3	2
BP	GO:0050678	regulation of epithelial cell proliferation	2/67	382/18800	0.396268861327253	0.500709795548316	0.372822878070608	DLX5/SULF1	2
BP	GO:0035296	regulation of tube diameter	1/67	141/18800	0.396666201668147	0.500709795548316	0.372822878070608	COMP	1
BP	GO:0038061	NIK/NF-kappaB signaling	1/67	141/18800	0.396666201668147	0.500709795548316	0.372822878070608	GREM1	1
BP	GO:0097746	blood vessel diameter maintenance	1/67	141/18800	0.396666201668147	0.500709795548316	0.372822878070608	COMP	1
BP	GO:0009259	ribonucleotide metabolic process	2/67	384/18800	0.398787662348376	0.501253195106971	0.373227487265796	AMPD3/HMGCS2	2
BP	GO:0032147	activation of protein kinase activity	1/67	142/18800	0.398832628834031	0.501253195106971	0.373227487265796	GREM1	1
BP	GO:0035150	regulation of tube size	1/67	142/18800	0.398832628834031	0.501253195106971	0.373227487265796	COMP	1
BP	GO:0045598	regulation of fat cell differentiation	1/67	142/18800	0.398832628834031	0.501253195106971	0.373227487265796	MMP11	1
BP	GO:0030010	establishment of cell polarity	1/67	143/18800	0.400991392574417	0.50217071449762	0.373910661877015	KIF26B	1
BP	GO:0046165	alcohol biosynthetic process	1/67	143/18800	0.400991392574417	0.50217071449762	0.373910661877015	HMGCS2	1
BP	GO:1903531	negative regulation of secretion by cell	1/67	143/18800	0.400991392574417	0.50217071449762	0.373910661877015	BMP8A	1
BP	GO:0009100	glycoprotein metabolic process	2/67	386/18800	0.401301791758704	0.50217071449762	0.373910661877015	COL11A1/SULF1	2
BP	GO:0014065	phosphatidylinositol 3-kinase signaling	1/67	144/18800	0.403142519588273	0.503928149485341	0.375219228188219	SERPINE2	1
BP	GO:0007612	learning	1/67	145/18800	0.405286036482976	0.506059861770635	0.376806477162551	TPBG	1
BP	GO:0001890	placenta development	1/67	147/18800	0.409550345888329	0.509731303341617	0.379540191232719	GJB2	1
BP	GO:0050796	regulation of insulin secretion	1/67	147/18800	0.409550345888329	0.509731303341617	0.379540191232719	BMP8A	1
BP	GO:2000377	regulation of reactive oxygen species metabolic process	1/67	147/18800	0.409550345888329	0.509731303341617	0.379540191232719	MMP3	1
BP	GO:0006163	purine nucleotide metabolic process	2/67	394/18800	0.411310386114415	0.510073961479974	0.379795330625782	AMPD3/HMGCS2	2
BP	GO:0019693	ribose phosphate metabolic process	2/67	394/18800	0.411310386114415	0.510073961479974	0.379795330625782	AMPD3/HMGCS2	2
BP	GO:0050727	regulation of inflammatory response	2/67	394/18800	0.411310386114415	0.510073961479974	0.379795330625782	FNDC4/MMP3	2
BP	GO:1904064	positive regulation of cation transmembrane transport	1/67	148/18800	0.411671191158553	0.510073961479974	0.379795330625782	CEMIP	1
BP	GO:0042176	regulation of protein catabolic process	2/67	395/18800	0.412555948116575	0.510073961479974	0.379795330625782	SERPINE2/TIMP1	2
BP	GO:0007043	cell-cell junction assembly	1/67	149/18800	0.413784531829385	0.510073961479974	0.379795330625782	GJB2	1
BP	GO:0044272	sulfur compound biosynthetic process	1/67	149/18800	0.413784531829385	0.510073961479974	0.379795330625782	CHST6	1
BP	GO:1902652	secondary alcohol metabolic process	1/67	149/18800	0.413784531829385	0.510073961479974	0.379795330625782	HMGCS2	1
BP	GO:0045860	positive regulation of protein kinase activity	2/67	396/18800	0.413800261391113	0.510073961479974	0.379795330625782	CEMIP/GREM1	2
BP	GO:0030902	hindbrain development	1/67	150/18800	0.415890394054866	0.511558471920522	0.380900680391038	SERPINE2	1
BP	GO:0043535	regulation of blood vessel endothelial cell migration	1/67	150/18800	0.415890394054866	0.511558471920522	0.380900680391038	SRPX2	1
BP	GO:0050905	neuromuscular process	1/67	152/18800	0.420079787337467	0.516161866356143	0.384328316074704	COMP	1
BP	GO:0044409	entry into host	1/67	153/18800	0.42216337025512	0.517419971603691	0.385265087081536	KRT6A	1
BP	GO:0051147	regulation of muscle cell differentiation	1/67	153/18800	0.42216337025512	0.517419971603691	0.385265087081536	GREM1	1
BP	GO:0010959	regulation of metal ion transport	2/67	403/18800	0.42247491373816	0.517419971603691	0.385265087081536	CEMIP/SERPINE2	2
BP	GO:0016125	sterol metabolic process	1/67	154/18800	0.424239578449087	0.517419971603691	0.385265087081536	HMGCS2	1
BP	GO:0021915	neural tube development	1/67	154/18800	0.424239578449087	0.517419971603691	0.385265087081536	CTHRC1	1
BP	GO:0051092	positive regulation of NF-kappaB transcription factor activity	1/67	154/18800	0.424239578449087	0.517419971603691	0.385265087081536	GREM1	1
BP	GO:0097553	calcium ion transmembrane import into cytosol	1/67	154/18800	0.424239578449087	0.517419971603691	0.385265087081536	CEMIP	1
BP	GO:0007009	plasma membrane organization	1/67	156/18800	0.428369973410936	0.520807704515401	0.387787554877269	COL5A1	1
BP	GO:0090316	positive regulation of intracellular protein transport	1/67	156/18800	0.428369973410936	0.520807704515401	0.387787554877269	CEMIP	1
BP	GO:1903169	regulation of calcium ion transmembrane transport	1/67	156/18800	0.428369973410936	0.520807704515401	0.387787554877269	CEMIP	1
BP	GO:0030856	regulation of epithelial cell differentiation	1/67	157/18800	0.430424211330989	0.522205844629509	0.388828594269591	SFRP4	1
BP	GO:0046434	organophosphate catabolic process	1/67	157/18800	0.430424211330989	0.522205844629509	0.388828594269591	AMPD3	1
BP	GO:0009410	response to xenobiotic stimulus	2/67	411/18800	0.432310533545211	0.523944035933598	0.390122831950558	COL1A1/HMGCS2	2
BP	GO:0035966	response to topologically incorrect protein	1/67	160/18800	0.436543391920035	0.528519515374885	0.393529682443637	COMP	1
BP	GO:0001558	regulation of cell growth	2/67	415/18800	0.437196079972026	0.528755468447843	0.393705370446013	GREM1/SERPINE2	2
BP	GO:0072521	purine-containing compound metabolic process	2/67	416/18800	0.438414040884809	0.529307042020457	0.394116065919994	AMPD3/HMGCS2	2
BP	GO:0050806	positive regulation of synaptic transmission	1/67	161/18800	0.438568691959807	0.529307042020457	0.394116065919994	SERPINE2	1
BP	GO:0034767	positive regulation of ion transmembrane transport	1/67	163/18800	0.442597802515525	0.532500481151491	0.396493864753491	CEMIP	1
BP	GO:0050680	negative regulation of epithelial cell proliferation	1/67	163/18800	0.442597802515525	0.532500481151491	0.396493864753491	SULF1	1
BP	GO:0099173	postsynapse organization	1/67	163/18800	0.442597802515525	0.532500481151491	0.396493864753491	INA	1
BP	GO:0001764	neuron migration	1/67	164/18800	0.444601662966855	0.53435475621927	0.397874537098331	COL3A1	1
BP	GO:0002683	negative regulation of immune system process	2/67	425/18800	0.44931283478366	0.539455638435683	0.401672596584145	COL3A1/GREM1	2
BP	GO:0051048	negative regulation of secretion	1/67	167/18800	0.450570762829514	0.540404185948171	0.402378874385652	BMP8A	1
BP	GO:0021543	pallium development	1/67	169/18800	0.454515007972609	0.544569330091663	0.405480193834485	COL3A1	1
BP	GO:0009152	purine ribonucleotide biosynthetic process	1/67	170/18800	0.456476657613843	0.545787308016551	0.406387086488515	AMPD3	1
BP	GO:0048660	regulation of smooth muscle cell proliferation	1/67	170/18800	0.456476657613843	0.545787308016551	0.406387086488515	IGFBP3	1
BP	GO:0051099	positive regulation of binding	1/67	171/18800	0.458431357771647	0.546991960977533	0.407284057524397	CTHRC1	1
BP	GO:0060402	calcium ion transport into cytosol	1/67	171/18800	0.458431357771647	0.546991960977533	0.407284057524397	CEMIP	1
BP	GO:0048659	smooth muscle cell proliferation	1/67	173/18800	0.462320006545743	0.551062546501892	0.410314969689721	IGFBP3	1
BP	GO:0010634	positive regulation of epithelial cell migration	1/67	174/18800	0.464254003408439	0.552797292718296	0.411606642197173	SRPX2	1
BP	GO:0006694	steroid biosynthetic process	1/67	175/18800	0.466181147281071	0.554520314222077	0.412889584615572	HMGCS2	1
BP	GO:0045936	negative regulation of phosphate metabolic process	2/67	440/18800	0.467218161704579	0.555182074865009	0.413382324141912	GREM1/IGFBP3	2
BP	GO:0010563	negative regulation of phosphorus metabolic process	2/67	441/18800	0.46839999588054	0.556014383599203	0.414002051857415	GREM1/IGFBP3	2
BP	GO:0048015	phosphatidylinositol-mediated signaling	1/67	177/18800	0.470014971639855	0.556216487954951	0.414152536485938	SERPINE2	1
BP	GO:0052126	movement in host environment	1/67	177/18800	0.470014971639855	0.556216487954951	0.414152536485938	KRT6A	1
BP	GO:0090276	regulation of peptide hormone secretion	1/67	177/18800	0.470014971639855	0.556216487954951	0.414152536485938	BMP8A	1
BP	GO:0001936	regulation of endothelial cell proliferation	1/67	178/18800	0.471921699712675	0.557901292904954	0.415407023288537	SULF1	1
BP	GO:0030073	insulin secretion	1/67	179/18800	0.473821669969321	0.55900309378403	0.416227411821875	BMP8A	1
BP	GO:0050777	negative regulation of immune response	1/67	179/18800	0.473821669969321	0.55900309378403	0.416227411821875	COL3A1	1
BP	GO:0002791	regulation of peptide secretion	1/67	180/18800	0.475714905999182	0.560663996356179	0.417464101182956	BMP8A	1
BP	GO:0048017	inositol lipid-mediated signaling	1/67	181/18800	0.477601431310571	0.562313611787675	0.418692386266148	SERPINE2	1
BP	GO:0050728	negative regulation of inflammatory response	1/67	182/18800	0.47948126933099	0.563858399731807	0.419842617982124	FNDC4	1
BP	GO:0051090	regulation of DNA-binding transcription factor activity	2/67	452/18800	0.481299720305059	0.563858399731807	0.419842617982124	GREM1/SFRP4	2
BP	GO:0008217	regulation of blood pressure	1/67	183/18800	0.481354443407412	0.563858399731807	0.419842617982124	ADAMTS16	1
BP	GO:0048469	cell maturation	1/67	183/18800	0.481354443407412	0.563858399731807	0.419842617982124	RUNX2	1
BP	GO:0090087	regulation of peptide transport	1/67	183/18800	0.481354443407412	0.563858399731807	0.419842617982124	BMP8A	1
BP	GO:0009260	ribonucleotide biosynthetic process	1/67	184/18800	0.483220976806548	0.565471355837449	0.421043606943902	AMPD3	1
BP	GO:0022407	regulation of cell-cell adhesion	2/67	456/18800	0.485944215181365	0.568082559245422	0.42298787961131	KIF26B/SERPINE2	2
BP	GO:0046578	regulation of Ras protein signal transduction	1/67	187/18800	0.488780964409138	0.56966903520944	0.424169151757678	COL3A1	1
BP	GO:0051260	protein homooligomerization	1/67	187/18800	0.488780964409138	0.56966903520944	0.424169151757678	COMP	1
BP	GO:0051896	regulation of protein kinase B signaling	1/67	187/18800	0.488780964409138	0.56966903520944	0.424169151757678	TPBG	1
BP	GO:0031099	regeneration	1/67	188/18800	0.490621166170519	0.57123734569249	0.425336898091378	PTGFRN	1
BP	GO:0007389	pattern specification process	2/67	463/18800	0.494011566307261	0.573188482258446	0.426789692417544	GREM1/HOXB7	2
BP	GO:0043433	negative regulation of DNA-binding transcription factor activity	1/67	190/18800	0.494282015869621	0.573188482258446	0.426789692417544	SFRP4	1
BP	GO:0050731	positive regulation of peptidyl-tyrosine phosphorylation	1/67	190/18800	0.494282015869621	0.573188482258446	0.426789692417544	GREM1	1
BP	GO:0060401	cytosolic calcium ion transport	1/67	190/18800	0.494282015869621	0.573188482258446	0.426789692417544	CEMIP	1
BP	GO:0046390	ribose phosphate biosynthetic process	1/67	191/18800	0.496102709310606	0.57414692309995	0.427503336680482	AMPD3	1
BP	GO:0051701	biological process involved in interaction with host	1/67	191/18800	0.496102709310606	0.57414692309995	0.427503336680482	KRT6A	1
BP	GO:0019439	aromatic compound catabolic process	2/67	466/18800	0.497445177667947	0.575094071880436	0.428208573001883	AMPD3/DIO2	2
BP	GO:0006164	purine nucleotide biosynthetic process	1/67	192/18800	0.497916945351026	0.575094071880436	0.428208573001883	AMPD3	1
BP	GO:0001935	endothelial cell proliferation	1/67	194/18800	0.501526135378522	0.577530096073971	0.430022409197935	SULF1	1
BP	GO:0031334	positive regulation of protein-containing complex assembly	1/67	194/18800	0.501526135378522	0.577530096073971	0.430022409197935	MMP3	1
BP	GO:0071897	DNA biosynthetic process	1/67	194/18800	0.501526135378522	0.577530096073971	0.430022409197935	GREM1	1
BP	GO:0120032	regulation of plasma membrane bounded cell projection assembly	1/67	195/18800	0.503321134246072	0.579019830731288	0.431131648856197	ADAMTS16	1
BP	GO:0042594	response to starvation	1/67	196/18800	0.505109765474533	0.579922245649191	0.431803576847016	HMGCS2	1
BP	GO:0043393	regulation of protein binding	1/67	196/18800	0.505109765474533	0.579922245649191	0.431803576847016	CTHRC1	1
BP	GO:0060491	regulation of cell projection assembly	1/67	197/18800	0.506892051311622	0.581253907851555	0.432795117534491	ADAMTS16	1
BP	GO:0032388	positive regulation of intracellular transport	1/67	198/18800	0.508668013928519	0.581253907851555	0.432795117534491	CEMIP	1
BP	GO:0048167	regulation of synaptic plasticity	1/67	198/18800	0.508668013928519	0.581253907851555	0.432795117534491	SERPINE2	1
BP	GO:0033674	positive regulation of kinase activity	2/67	476/18800	0.508785888171361	0.581253907851555	0.432795117534491	CEMIP/GREM1	2
BP	GO:0034765	regulation of ion transmembrane transport	2/67	476/18800	0.508785888171361	0.581253907851555	0.432795117534491	CEMIP/CLIC3	2
BP	GO:0022408	negative regulation of cell-cell adhesion	1/67	199/18800	0.510437675420121	0.5819896496646	0.433342942607408	SERPINE2	1
BP	GO:0071674	mononuclear cell migration	1/67	199/18800	0.510437675420121	0.5819896496646	0.433342942607408	GREM1	1
BP	GO:0007179	transforming growth factor beta receptor signaling pathway	1/67	200/18800	0.512201057805307	0.582849479571557	0.433983162278388	COL3A1	1
BP	GO:0034284	response to monosaccharide	1/67	200/18800	0.512201057805307	0.582849479571557	0.433983162278388	HMGCS2	1
BP	GO:0019722	calcium-mediated signaling	1/67	202/18800	0.51570907295338	0.58511196391076	0.435667782652168	FHL2	1
BP	GO:0072522	purine-containing compound biosynthetic process	1/67	202/18800	0.51570907295338	0.58511196391076	0.435667782652168	AMPD3	1
BP	GO:1902115	regulation of organelle assembly	1/67	202/18800	0.51570907295338	0.58511196391076	0.435667782652168	ADAMTS16	1
BP	GO:0000302	response to reactive oxygen species	1/67	203/18800	0.517453749376228	0.586265567978263	0.436526743256542	COL1A1	1
BP	GO:0016049	cell growth	2/67	484/18800	0.517741021071713	0.586265567978263	0.436526743256542	GREM1/SERPINE2	2
BP	GO:0032869	cellular response to insulin stimulus	1/67	205/18800	0.520924548506593	0.588307059465653	0.438046814840226	HMGCS2	1
BP	GO:0045216	cell-cell junction organization	1/67	205/18800	0.520924548506593	0.588307059465653	0.438046814840226	GJB2	1
BP	GO:0009117	nucleotide metabolic process	2/67	487/18800	0.521071966955292	0.588307059465653	0.438046814840226	AMPD3/HMGCS2	2
BP	GO:0043410	positive regulation of MAPK cascade	2/67	491/18800	0.525489949916245	0.592715714993421	0.441329450124971	DOK5/TPBG	2
BP	GO:0071902	positive regulation of protein serine/threonine kinase activity	1/67	208/18800	0.526084686437233	0.592807622278053	0.441397883254654	CEMIP	1
BP	GO:1901361	organic cyclic compound catabolic process	2/67	494/18800	0.528785896973691	0.595270673493775	0.443231843467227	AMPD3/DIO2	2
BP	GO:0006753	nucleoside phosphate metabolic process	2/67	495/18800	0.529881193129784	0.595343169323833	0.443285823046317	AMPD3/HMGCS2	2
BP	GO:0051223	regulation of protein transport	2/67	495/18800	0.529881193129784	0.595343169323833	0.443285823046317	BMP8A/CEMIP	2
BP	GO:0048863	stem cell differentiation	1/67	211/18800	0.531190065089494	0.595654878813947	0.443517918424238	RUNX2	1
BP	GO:0050679	positive regulation of epithelial cell proliferation	1/67	211/18800	0.531190065089494	0.595654878813947	0.443517918424238	DLX5	1
BP	GO:0031669	cellular response to nutrient levels	1/67	213/18800	0.534563511942113	0.598276023539865	0.445469593285094	COL1A1	1
BP	GO:0034764	positive regulation of transmembrane transport	1/67	213/18800	0.534563511942113	0.598276023539865	0.445469593285094	CEMIP	1
BP	GO:0060284	regulation of cell development	2/67	500/18800	0.535332432478458	0.598556591977366	0.445678501385744	SERPINE2/TENM4	2
BP	GO:0009952	anterior/posterior pattern specification	1/67	214/18800	0.536241256855218	0.598992893295722	0.446003366436641	HOXB7	1
BP	GO:0043491	protein kinase B signaling	1/67	216/18800	0.539578894200165	0.601557550966401	0.447912981671952	TPBG	1
BP	GO:0050866	negative regulation of cell activation	1/67	216/18800	0.539578894200165	0.601557550966401	0.447912981671952	SERPINE2	1
BP	GO:0071222	cellular response to lipopolysaccharide	1/67	217/18800	0.541238828234205	0.602826274455648	0.448857658902041	HMGCS2	1
BP	GO:0002685	regulation of leukocyte migration	1/67	218/18800	0.542892866791397	0.604085993395052	0.449795631445666	GREM1	1
BP	GO:0007163	establishment or maintenance of cell polarity	1/67	219/18800	0.544541030494173	0.604754702135356	0.450293544447105	KIF26B	1
BP	GO:0051651	maintenance of location in cell	1/67	219/18800	0.544541030494173	0.604754702135356	0.450293544447105	CEMIP	1
BP	GO:0030072	peptide hormone secretion	1/67	220/18800	0.54618333989393	0.605414354680892	0.45078471430785	BMP8A	1
BP	GO:0070374	positive regulation of ERK1 and ERK2 cascade	1/67	220/18800	0.54618333989393	0.605414354680892	0.45078471430785	TPBG	1
BP	GO:0071241	cellular response to inorganic substance	1/67	221/18800	0.547819815471277	0.606646104380944	0.45170186127066	MMP3	1
BP	GO:0033157	regulation of intracellular protein transport	1/67	224/18800	0.552694443018112	0.610872805441071	0.454849015306772	CEMIP	1
BP	GO:0046777	protein autophosphorylation	1/67	224/18800	0.552694443018112	0.610872805441071	0.454849015306772	GREM1	1
BP	GO:0002790	peptide secretion	1/67	225/18800	0.55430778670447	0.61207026160962	0.455740627692012	BMP8A	1
BP	GO:0009743	response to carbohydrate	1/67	226/18800	0.555915397917972	0.613259106585729	0.456625828280283	HMGCS2	1
BP	GO:0071219	cellular response to molecule of bacterial origin	1/67	229/18800	0.560704036984715	0.616774440683187	0.459243306482719	HMGCS2	1
BP	GO:0071356	cellular response to tumor necrosis factor	1/67	229/18800	0.560704036984715	0.616774440683187	0.459243306482719	COL1A1	1
BP	GO:0097529	myeloid leukocyte migration	1/67	229/18800	0.560704036984715	0.616774440683187	0.459243306482719	GREM1	1
BP	GO:0010594	regulation of endothelial cell migration	1/67	230/18800	0.562288918225468	0.617901074414791	0.460082185278546	SRPX2	1
BP	GO:0016358	dendrite development	1/67	231/18800	0.563868166608823	0.617901074414791	0.460082185278546	TPBG	1
BP	GO:0046883	regulation of hormone secretion	1/67	231/18800	0.563868166608823	0.617901074414791	0.460082185278546	BMP8A	1
BP	GO:0072593	reactive oxygen species metabolic process	1/67	231/18800	0.563868166608823	0.617901074414791	0.460082185278546	MMP3	1
BP	GO:0007411	axon guidance	1/67	234/18800	0.568572311450708	0.621875965649212	0.46304184455266	DLX5	1
BP	GO:0060560	developmental growth involved in morphogenesis	1/67	234/18800	0.568572311450708	0.621875965649212	0.46304184455266	KIF26B	1
BP	GO:0097305	response to alcohol	1/67	235/18800	0.57012922490179	0.622400051759516	0.463432073171588	HMGCS2	1
BP	GO:0097485	neuron projection guidance	1/67	235/18800	0.57012922490179	0.622400051759516	0.463432073171588	DLX5	1
BP	GO:0030595	leukocyte chemotaxis	1/67	236/18800	0.57168060340605	0.623504340825296	0.46425431438074	GREM1	1
BP	GO:1901617	organic hydroxy compound biosynthetic process	1/67	243/18800	0.582386893959923	0.634581945777086	0.472502574344843	HMGCS2	1
BP	GO:0051259	protein complex oligomerization	1/67	244/18800	0.58389468498782	0.635625222583348	0.473279386512277	COMP	1
BP	GO:0031668	cellular response to extracellular stimulus	1/67	245/18800	0.585397113103029	0.636660702103577	0.474050392908291	COL1A1	1
BP	GO:0006814	sodium ion transport	1/67	249/18800	0.591353571202527	0.641327112430909	0.477524949515656	SERPINE2	1
BP	GO:0015833	peptide transport	1/67	249/18800	0.591353571202527	0.641327112430909	0.477524949515656	BMP8A	1
BP	GO:0034612	response to tumor necrosis factor	1/67	249/18800	0.591353571202527	0.641327112430909	0.477524949515656	COL1A1	1
BP	GO:0090257	regulation of muscle system process	1/67	250/18800	0.592829465263733	0.642324608236033	0.478267673664925	FBXO32	1
BP	GO:0051924	regulation of calcium ion transport	1/67	251/18800	0.594300108165476	0.64331455007603	0.479004773216785	CEMIP	1
BP	GO:0050708	regulation of protein secretion	1/67	252/18800	0.595765518309037	0.644296979070166	0.479736278788176	BMP8A	1
BP	GO:0070663	regulation of leukocyte proliferation	1/67	254/18800	0.598680713609485	0.646843988979378	0.481632753698931	GREM1	1
BP	GO:0009165	nucleotide biosynthetic process	1/67	255/18800	0.600130535252328	0.647804456277046	0.48234790683832	AMPD3	1
BP	GO:0071216	cellular response to biotic stimulus	1/67	256/18800	0.601575197109329	0.648757565510061	0.483057581245587	HMGCS2	1
BP	GO:1901293	nucleoside phosphate biosynthetic process	1/67	257/18800	0.603014717266452	0.649703356756298	0.483761806762265	AMPD3	1
BP	GO:0008654	phospholipid biosynthetic process	1/67	258/18800	0.604449113747234	0.650641869877032	0.484460613068613	HMGCS2	1
BP	GO:0032868	response to insulin	1/67	259/18800	0.605878404513005	0.650967029965136	0.484702723610404	HMGCS2	1
BP	GO:0090150	establishment of protein localization to membrane	1/67	259/18800	0.605878404513005	0.650967029965136	0.484702723610404	CEMIP	1
BP	GO:0050730	regulation of peptidyl-tyrosine phosphorylation	1/67	261/18800	0.608721740435047	0.65341413587591	0.486524811128383	GREM1	1
BP	GO:0003018	vascular process in circulatory system	1/67	263/18800	0.611544867487014	0.654619390127434	0.487422229878436	COMP	1
BP	GO:0030217	T cell differentiation	1/67	263/18800	0.611544867487014	0.654619390127434	0.487422229878436	RUNX2	1
BP	GO:0051054	positive regulation of DNA metabolic process	1/67	263/18800	0.611544867487014	0.654619390127434	0.487422229878436	GREM1	1
BP	GO:0007611	learning or memory	1/67	264/18800	0.612948896935057	0.655514792555547	0.488088936448286	TPBG	1
BP	GO:0031330	negative regulation of cellular catabolic process	1/67	265/18800	0.614347927141431	0.655796539601065	0.4882987221272	TIMP1	1
BP	GO:0051091	positive regulation of DNA-binding transcription factor activity	1/67	265/18800	0.614347927141431	0.655796539601065	0.4882987221272	GREM1	1
BP	GO:0031348	negative regulation of defense response	1/67	268/18800	0.618515197325402	0.659635321247312	0.491157035733929	FNDC4	1
BP	GO:0043270	positive regulation of ion transport	1/67	273/18800	0.625362287239065	0.666322363248265	0.496136131942431	CEMIP	1
BP	GO:0098742	cell-cell adhesion via plasma-membrane adhesion molecules	1/67	279/18800	0.63341913813938	0.674284888987082	0.502064938986053	TENM4	1
BP	GO:0046879	hormone secretion	1/67	281/18800	0.63606663597323	0.676479709529541	0.503699177658359	BMP8A	1
BP	GO:0001666	response to hypoxia	1/67	286/18800	0.642603256134882	0.682802907852611	0.50840735995952	PLAU	1
BP	GO:0042886	amide transport	1/67	287/18800	0.643896633138174	0.683548355950911	0.508962412223189	BMP8A	1
BP	GO:0009914	hormone transport	1/67	290/18800	0.647749163034635	0.686376406701838	0.511068146981455	BMP8A	1
BP	GO:0010632	regulation of epithelial cell migration	1/67	290/18800	0.647749163034635	0.686376406701838	0.511068146981455	SRPX2	1
BP	GO:0022409	positive regulation of cell-cell adhesion	1/67	291/18800	0.649024193076595	0.687097106327651	0.511604771811065	KIF26B	1
BP	GO:0051222	positive regulation of protein transport	1/67	293/18800	0.651560629495974	0.68915066581305	0.513133829090236	CEMIP	1
BP	GO:0034504	protein localization to nucleus	1/67	294/18800	0.652822067753054	0.689853145704279	0.513656887710546	COL1A1	1
BP	GO:0036293	response to decreased oxygen levels	1/67	299/18800	0.659062092159578	0.695175083510788	0.517619542700673	PLAU	1
BP	GO:0051056	regulation of small GTPase mediated signal transduction	1/67	299/18800	0.659062092159578	0.695175083510788	0.517619542700673	COL3A1	1
BP	GO:0019932	second-messenger-mediated signaling	1/67	303/18800	0.663974450596293	0.699717600765254	0.521001849920449	FHL2	1
BP	GO:0016050	vesicle organization	1/67	306/18800	0.667612900512258	0.702270400812074	0.522902636102497	SERPINE2	1
BP	GO:0050890	cognition	1/67	306/18800	0.667612900512258	0.702270400812074	0.522902636102497	TPBG	1
BP	GO:0071496	cellular response to external stimulus	1/67	309/18800	0.671212535401936	0.704773162172033	0.524766164041514	COL1A1	1
BP	GO:1904951	positive regulation of establishment of protein localization	1/67	309/18800	0.671212535401936	0.704773162172033	0.524766164041514	CEMIP	1
BP	GO:0070372	regulation of ERK1 and ERK2 cascade	1/67	311/18800	0.673590929683608	0.70662808699779	0.526147320188831	TPBG	1
BP	GO:0070588	calcium ion transmembrane transport	1/67	314/18800	0.677126777157208	0.709692765532283	0.528429245331397	CEMIP	1
BP	GO:0006605	protein targeting	1/67	317/18800	0.680624887903027	0.711422394142983	0.529717107327243	CEMIP	1
BP	GO:0006959	humoral immune response	1/67	317/18800	0.680624887903027	0.711422394142983	0.529717107327243	KRT6A	1
BP	GO:0019058	viral life cycle	1/67	317/18800	0.680624887903027	0.711422394142983	0.529717107327243	LRRC15	1
BP	GO:0008202	steroid metabolic process	1/67	323/18800	0.687509481949901	0.717968762795783	0.534591459744046	HMGCS2	1
BP	GO:0007204	positive regulation of cytosolic calcium ion concentration	1/67	325/18800	0.689771696525505	0.719680496374849	0.535865997300754	CEMIP	1
BP	GO:0070661	leukocyte proliferation	1/67	330/18800	0.69535689365068	0.724853079572685	0.539717444530311	GREM1	1
BP	GO:0051235	maintenance of location	1/67	331/18800	0.696461987756008	0.725350402036239	0.540087745239105	CEMIP	1
BP	GO:0032386	regulation of intracellular transport	1/67	332/18800	0.69756313274601	0.725842719208686	0.540454319064476	CEMIP	1
BP	GO:0070371	ERK1 and ERK2 cascade	1/67	335/18800	0.700843011776497	0.728599170658734	0.542506741789188	TPBG	1
BP	GO:0007265	Ras protein signal transduction	1/67	347/18800	0.713615751654657	0.741210605360728	0.551897074121408	COL3A1	1
BP	GO:0010038	response to metal ion	1/67	351/18800	0.717752756746061	0.744837766434591	0.554597817431817	HMGCS2	1
BP	GO:1904062	regulation of cation transmembrane transport	1/67	352/18800	0.718777775191398	0.745231894386054	0.554891280668404	CEMIP	1
BP	GO:0060271	cilium assembly	1/67	355/18800	0.721830879387669	0.74772615757198	0.556748480962686	ADAMTS16	1
BP	GO:0051480	regulation of cytosolic calcium ion concentration	1/67	356/18800	0.722841306662325	0.748101889959664	0.557028247069533	CEMIP	1
BP	GO:0006066	alcohol metabolic process	1/67	361/18800	0.727839461549001	0.75260033848621	0.560377741210511	HMGCS2	1
BP	GO:0042742	defense response to bacterium	1/67	364/18800	0.730795624080694	0.754981167990342	0.562150480062073	KRT6A	1
BP	GO:0051098	regulation of binding	1/67	366/18800	0.732748803315339	0.756322491357656	0.563149214344229	CTHRC1	1
BP	GO:0071900	regulation of protein serine/threonine kinase activity	1/67	372/18800	0.738524967163464	0.761603872387322	0.567081671214803	CEMIP	1
BP	GO:0018108	peptidyl-tyrosine phosphorylation	1/67	373/18800	0.739475630675513	0.7619039727299	0.567305122552133	GREM1	1
BP	GO:0018212	peptidyl-tyrosine modification	1/67	376/18800	0.742307239262697	0.764139805123365	0.568969898187094	GREM1	1
BP	GO:0007159	leukocyte cell-cell adhesion	1/67	381/18800	0.746959362781292	0.768244046315577	0.572025869983893	CERCAM	1
BP	GO:0030098	lymphocyte differentiation	1/67	382/18800	0.74787981029167	0.768506388689394	0.572221207162666	RUNX2	1
BP	GO:0044782	cilium organization	1/67	384/18800	0.749710821817975	0.769019537477585	0.572603291974652	ADAMTS16	1
BP	GO:0050900	leukocyte migration	1/67	384/18800	0.749710821817975	0.769019537477585	0.572603291974652	GREM1	1
BP	GO:0001701	in utero embryonic development	1/67	387/18800	0.752432804382177	0.771126787099746	0.574172326325352	COL3A1	1
BP	GO:0006644	phospholipid metabolic process	1/67	388/18800	0.753333635431239	0.771365557555923	0.574350112119562	HMGCS2	1
BP	GO:0030099	myeloid cell differentiation	1/67	391/18800	0.756016799325537	0.773427283632414	0.575885250150542	HOXB7	1
BP	GO:0018205	peptidyl-lysine modification	1/67	392/18800	0.756904782075561	0.773650463094932	0.576051427066356	LOXL1	1
BP	GO:0043254	regulation of protein-containing complex assembly	1/67	401/18800	0.764754698071842	0.78098291447655	0.581511087835353	MMP3	1
BP	GO:0034655	nucleobase-containing compound catabolic process	1/67	405/18800	0.768162888133197	0.783770437980426	0.583586646461616	AMPD3	1
BP	GO:0043161	proteasome-mediated ubiquitin-dependent protein catabolic process	1/67	414/18800	0.775654477633459	0.790715729626342	0.588758032449051	SPSB1	1
BP	GO:0016032	viral process	1/67	418/18800	0.778907039476636	0.793331243911389	0.590705514947008	LRRC15	1
BP	GO:0006816	calcium ion transport	1/67	424/18800	0.783698970844403	0.797508644339458	0.593815960287389	CEMIP	1
BP	GO:0050804	modulation of chemical synaptic transmission	1/67	429/18800	0.787613976719602	0.800165893172269	0.595794517859871	SERPINE2	1
BP	GO:0007409	axonogenesis	1/67	430/18800	0.78838855967969	0.800165893172269	0.595794517859871	DLX5	1
BP	GO:0099177	regulation of trans-synaptic signaling	1/67	430/18800	0.78838855967969	0.800165893172269	0.595794517859871	SERPINE2	1
BP	GO:1903131	mononuclear cell differentiation	1/67	433/18800	0.790695650319314	0.801802876311508	0.59701339708043	RUNX2	1
BP	GO:0032103	positive regulation of response to external stimulus	1/67	442/18800	0.797469278475281	0.807962295297324	0.601599631130475	TPBG	1
BP	GO:0046700	heterocycle catabolic process	1/67	443/18800	0.798208441692525	0.808002410302249	0.601629500311632	AMPD3	1
BP	GO:0045785	positive regulation of cell adhesion	1/67	446/18800	0.800410023612386	0.808813278453461	0.602233263610369	KIF26B	1
BP	GO:1903829	positive regulation of protein localization	1/67	446/18800	0.800410023612386	0.808813278453461	0.602233263610369	CEMIP	1
BP	GO:0044270	cellular nitrogen compound catabolic process	1/67	449/18800	0.802587940526059	0.810305132261887	0.603344081164695	AMPD3	1
BP	GO:0023061	signal release	1/67	451/18800	0.804026861752615	0.81104893041421	0.603897904897161	BMP8A	1
BP	GO:0006874	cellular calcium ion homeostasis	1/67	456/18800	0.807579118678783	0.813921363066313	0.606036685919506	CEMIP	1
BP	GO:0006417	regulation of translation	1/67	463/18800	0.812445941085774	0.818112521320025	0.60915737518201	DIO2	1
BP	GO:0055074	calcium ion homeostasis	1/67	468/18800	0.815847800487836	0.820822482198128	0.611175181550121	CEMIP	1
BP	GO:0051052	regulation of DNA metabolic process	1/67	472/18800	0.818525461411289	0.822799745805082	0.612647429776944	GREM1	1
BP	GO:0001819	positive regulation of cytokine production	1/67	475/18800	0.820508502507282	0.824075930779053	0.613597662744576	SULF1	1
BP	GO:0061564	axon development	1/67	479/18800	0.823119386164845	0.825979922693654	0.615015353693976	DLX5	1
BP	GO:0090066	regulation of anatomical structure size	1/67	487/18800	0.828229424110253	0.830386271568873	0.618296271471196	COMP	1
BP	GO:0006091	generation of precursor metabolites and energy	1/67	494/18800	0.832581221722703	0.833302695918303	0.620467808216226	HMGCS2	1
BP	GO:0072503	cellular divalent inorganic cation homeostasis	1/67	494/18800	0.832581221722703	0.833302695918303	0.620467808216226	CEMIP	1
BP	GO:0010498	proteasomal protein catabolic process	1/67	496/18800	0.833804518585787	0.833804518585787	0.620841459726213	SPSB1	1
CC	GO:0062023	collagen-containing extracellular matrix	18/71	429/19594	1.00565941158206e-14	1.13639513508772e-12	9.7390174595315e-13	COL10A1/COL11A1/COL1A1/COL3A1/COL5A1/COL5A2/COMP/CTHRC1/GREM1/LOXL1/LRRC15/MFAP2/MXRA5/SERPINE2/SRPX2/SULF1/THBS2/TIMP1	18
CC	GO:0098644	complex of collagen trimers	6/71	22/19594	1.30002380827952e-10	7.34513451677927e-09	6.29485212430082e-09	COL10A1/COL11A1/COL1A1/COL3A1/COL5A1/COL5A2	6
CC	GO:0005583	fibrillar collagen trimer	5/71	12/19594	4.2031402993793e-10	1.18738713457465e-08	1.01760238827078e-08	COL11A1/COL1A1/COL3A1/COL5A1/COL5A2	5
CC	GO:0098643	banded collagen fibril	5/71	12/19594	4.2031402993793e-10	1.18738713457465e-08	1.01760238827078e-08	COL11A1/COL1A1/COL3A1/COL5A1/COL5A2	5
CC	GO:0005581	collagen trimer	7/71	86/19594	2.5933123291749e-08	5.86088586393528e-07	5.02283651124402e-07	COL10A1/COL11A1/COL1A1/COL3A1/COL5A1/COL5A2/CTHRC1	7
CC	GO:0005788	endoplasmic reticulum lumen	10/71	311/19594	1.72334084379992e-07	3.24562525582318e-06	2.78153258999285e-06	CERCAM/COL10A1/COL11A1/COL1A1/COL3A1/COL5A1/COL5A2/IGFBP3/P4HA3/TIMP1	10
CC	GO:0005882	intermediate filament	6/71	216/19594	0.000132009701406297	0.00213101375127308	0.00182629962847809	INA/KRT14/KRT15/KRT16/KRT6A/KRT6B	6
CC	GO:0045111	intermediate filament cytoskeleton	6/71	257/19594	0.000337196878151652	0.00476290590389208	0.00408185694604631	INA/KRT14/KRT15/KRT16/KRT6A/KRT6B	6
CC	GO:0005604	basement membrane	4/71	95/19594	0.000392960272057117	0.00493383452693935	0.00422834444786605	COL5A1/LOXL1/THBS2/TIMP1	4
CC	GO:0031091	platelet alpha granule	3/71	91/19594	0.00440960767529167	0.0498285667307958	0.0427035690659825	SERPINE2/THBS2/TIMP1	3
CC	GO:0045095	keratin filament	3/71	102/19594	0.00605838281875755	0.062236114410873	0.0533369587871478	KRT14/KRT6A/KRT6B	3
CC	GO:0031904	endosome lumen	2/71	35/19594	0.00713016398866176	0.0671423775598983	0.0575416742944634	CTSK/PDLIM4	2
CC	GO:0098636	protein complex involved in cell adhesion	2/71	43/19594	0.0106213731177307	0.0890453102948453	0.076312701882867	ITGA11/PLAU	2
CC	GO:0030018	Z disc	3/71	127/19594	0.0110321623374145	0.0890453102948453	0.076312701882867	FBXO32/FHL2/PDLIM4	3
CC	GO:0031674	I band	3/71	139/19594	0.0140558187907915	0.105887168223963	0.090746338859847	FBXO32/FHL2/PDLIM4	3
CC	GO:0019005	SCF ubiquitin ligase complex	2/71	62/19594	0.0212833894986381	0.150313938334131	0.128820515386494	FBXO32/SPSB1	2
CC	GO:1904090	peptidase inhibitor complex	1/71	11/19594	0.0391545868399222	0.239586550324059	0.205328017045304	PLAU	1
CC	GO:1905286	serine-type peptidase complex	1/71	11/19594	0.0391545868399222	0.239586550324059	0.205328017045304	PLAU	1
CC	GO:0030017	sarcomere	3/71	209/19594	0.0402844642137798	0.239586550324059	0.205328017045304	FBXO32/FHL2/PDLIM4	3
CC	GO:0001527	microfibril	1/71	12/19594	0.0426382218465285	0.240905953432886	0.20645875841477	MFAP2	1
CC	GO:0030016	myofibril	3/71	228/19594	0.0499116432548842	0.268572175609615	0.230168981426033	FBXO32/FHL2/PDLIM4	3
CC	GO:0043292	contractile fiber	3/71	238/19594	0.0553906437278724	0.284506488238617	0.243824843204032	FBXO32/FHL2/PDLIM4	3
CC	GO:1905368	peptidase complex	2/71	111/19594	0.0613934550505315	0.301381983300547	0.25828730753284	FAP/PLAU	2
CC	GO:0005925	focal adhesion	4/71	419/19594	0.0655582611710402	0.301381983300547	0.25828730753284	FAP/FHL2/ITGA11/PLAU	4
CC	GO:0097449	astrocyte projection	1/71	19/19594	0.0666774299337494	0.301381983300547	0.25828730753284	GJB2	1
CC	GO:0030055	cell-substrate junction	4/71	428/19594	0.0697238204799411	0.303030450547436	0.25970006008723	FAP/FHL2/ITGA11/PLAU	4
CC	GO:0005922	connexin complex	1/71	21/19594	0.0734357863400346	0.307342365052737	0.263395412993496	GJB2	1
CC	GO:0031258	lamellipodium membrane	1/71	22/19594	0.0767968479642033	0.309930136426963	0.265613158372432	FAP	1
CC	GO:0036019	endolysosome	1/71	28/19594	0.0967122556641312	0.376629208714887	0.322774915712805	CTSK	1
CC	GO:0031941	filamentous actin	1/71	29/19594	0.099990055411032	0.376629208714887	0.322774915712805	PDLIM4	1
CC	GO:0008305	integrin complex	1/71	31/19594	0.106510514157732	0.386885953833029	0.331565046601199	ITGA11	1
CC	GO:0005921	gap junction	1/71	32/19594	0.109753255735957	0.386885953833029	0.331565046601199	GJB2	1
CC	GO:0097386	glial cell projection	1/71	33/19594	0.112984393597256	0.386885953833029	0.331565046601199	GJB2	1
CC	GO:0031461	cullin-RING ubiquitin ligase complex	2/71	175/19594	0.132473749859412	0.440280403944517	0.37732461260266	FBXO32/SPSB1	2
CC	GO:0005871	kinesin complex	1/71	49/19594	0.163137462506028	0.512142476233366	0.438911111443593	KIF26B	1
CC	GO:0030027	lamellipodium	2/71	202/19594	0.166313201480377	0.512142476233366	0.438911111443593	FAP/PDLIM4	2
CC	GO:0060076	excitatory synapse	1/71	51/19594	0.169206619214106	0.512142476233366	0.438911111443593	SRPX2	1
CC	GO:0034707	chloride channel complex	1/71	52/19594	0.172224903512105	0.512142476233366	0.438911111443593	CLIC3	1
CC	GO:0016328	lateral plasma membrane	1/71	64/19594	0.207611835785575	0.560598361425557	0.480438279004669	GJB2	1
CC	GO:0031093	platelet alpha granule lumen	1/71	67/19594	0.2162229171493	0.560598361425557	0.480438279004669	TIMP1	1
CC	GO:0031594	neuromuscular junction	1/71	67/19594	0.2162229171493	0.560598361425557	0.480438279004669	SERPINE2	1
CC	GO:0001725	stress fiber	1/71	69/19594	0.221912313835349	0.560598361425557	0.480438279004669	PDLIM4	1
CC	GO:0097517	contractile actin filament bundle	1/71	69/19594	0.221912313835349	0.560598361425557	0.480438279004669	PDLIM4	1
CC	GO:0005905	clathrin-coated pit	1/71	70/19594	0.224741723603221	0.560598361425557	0.480438279004669	CEMIP	1
CC	GO:0009897	external side of plasma membrane	3/71	455/19594	0.228025839291597	0.560598361425557	0.480438279004669	CTSK/ITGA11/SERPINE2	3
CC	GO:0098685	Schaffer collateral - CA1 synapse	1/71	72/19594	0.230370145881544	0.560598361425557	0.480438279004669	INA	1
CC	GO:0070821	tertiary granule membrane	1/71	73/19594	0.233169229973462	0.560598361425557	0.480438279004669	PLAU	1
CC	GO:0042641	actomyosin	1/71	77/19594	0.244265548672566	0.564444471926535	0.48373443332316	PDLIM4	1
CC	GO:0032432	actin filament bundle	1/71	78/19594	0.247014800404095	0.564444471926535	0.48373443332316	PDLIM4	1
CC	GO:1905369	endopeptidase complex	1/71	79/19594	0.249754191117936	0.564444471926535	0.48373443332316	PLAU	1
CC	GO:0045178	basal part of cell	2/71	269/19594	0.254851359675102	0.564670659672286	0.483928278433631	FAP/KRT14	2
CC	GO:0035579	specific granule membrane	1/71	91/19594	0.281870290745272	0.593158109245417	0.508342301356109	PLAU	1
CC	GO:0045334	clathrin-coated endocytic vesicle	1/71	91/19594	0.281870290745272	0.593158109245417	0.508342301356109	CEMIP	1
CC	GO:0055038	recycling endosome membrane	1/71	96/19594	0.294848416603526	0.593158109245417	0.508342301356109	PDLIM4	1
CC	GO:0032587	ruffle membrane	1/71	97/19594	0.297416154957262	0.593158109245417	0.508342301356109	FAP	1
CC	GO:0043202	lysosomal lumen	1/71	97/19594	0.297416154957262	0.593158109245417	0.508342301356109	CTSK	1
CC	GO:0000151	ubiquitin ligase complex	2/71	302/19594	0.299203648026449	0.593158109245417	0.508342301356109	FBXO32/SPSB1	2
CC	GO:0005796	Golgi lumen	1/71	104/19594	0.315134012295472	0.595489008448042	0.510339904771494	MMP11	1
CC	GO:0034774	secretory granule lumen	2/71	322/19594	0.325932930112719	0.595489008448042	0.510339904771494	AMPD3/TIMP1	2
CC	GO:0060205	cytoplasmic vesicle lumen	2/71	325/19594	0.329923057448568	0.595489008448042	0.510339904771494	AMPD3/TIMP1	2
CC	GO:0030665	clathrin-coated vesicle membrane	1/71	111/19594	0.332411194507803	0.595489008448042	0.510339904771494	CEMIP	1
CC	GO:0031983	vesicle lumen	2/71	327/19594	0.332579803348826	0.595489008448042	0.510339904771494	AMPD3/TIMP1	2
CC	GO:0005884	actin filament	1/71	113/19594	0.337268110979422	0.595489008448042	0.510339904771494	PDLIM4	1
CC	GO:0043679	axon terminus	1/71	113/19594	0.337268110979422	0.595489008448042	0.510339904771494	TPBG	1
CC	GO:0001669	acrosomal vesicle	1/71	124/19594	0.36336492659198	0.622124798558996	0.533167037423639	LOXL1	1
CC	GO:1904813	ficolin-1-rich granule lumen	1/71	124/19594	0.36336492659198	0.622124798558996	0.533167037423639	AMPD3	1
CC	GO:0044306	neuron projection terminus	1/71	129/19594	0.374889631997805	0.630542829346567	0.540381372146104	TPBG	1
CC	GO:0005793	endoplasmic reticulum-Golgi intermediate compartment	1/71	131/19594	0.379441702615633	0.630542829346567	0.540381372146104	GJB2	1
CC	GO:0097060	synaptic membrane	2/71	373/19594	0.392732901584164	0.632228220383125	0.541825768749395	PDLIM4/SRPX2	2
CC	GO:0098791	Golgi apparatus subcompartment	2/71	385/19594	0.408054742880266	0.632228220383125	0.541825768749395	CHST6/SULF1	2
CC	GO:0005795	Golgi stack	1/71	153/19594	0.427407391808816	0.632228220383125	0.541825768749395	SULF1	1
CC	GO:0005875	microtubule associated complex	1/71	160/19594	0.441888256915133	0.632228220383125	0.541825768749395	KIF26B	1
CC	GO:0042581	specific granule	1/71	160/19594	0.441888256915133	0.632228220383125	0.541825768749395	PLAU	1
CC	GO:0031252	cell leading edge	2/71	416/19594	0.446762841768842	0.632228220383125	0.541825768749395	FAP/PDLIM4	2
CC	GO:0070820	tertiary granule	1/71	164/19594	0.450000294394752	0.632228220383125	0.541825768749395	PLAU	1
CC	GO:0045177	apical part of cell	2/71	424/19594	0.456530100978619	0.632228220383125	0.541825768749395	CTSK/FAP	2
CC	GO:0019897	extrinsic component of plasma membrane	1/71	170/19594	0.461950858821799	0.632228220383125	0.541825768749395	SERPINE2	1
CC	GO:0005912	adherens junction	1/71	172/19594	0.465877202564001	0.632228220383125	0.541825768749395	PDLIM4	1
CC	GO:0031901	early endosome membrane	1/71	172/19594	0.465877202564001	0.632228220383125	0.541825768749395	PDLIM4	1
CC	GO:0043197	dendritic spine	1/71	172/19594	0.465877202564001	0.632228220383125	0.541825768749395	PDLIM4	1
CC	GO:0044309	neuron spine	1/71	173/19594	0.467829767625167	0.632228220383125	0.541825768749395	PDLIM4	1
CC	GO:0005775	vacuolar lumen	1/71	174/19594	0.469775294966633	0.632228220383125	0.541825768749395	CTSK	1
CC	GO:0031256	leading edge membrane	1/71	175/19594	0.471713809593686	0.632228220383125	0.541825768749395	FAP	1
CC	GO:0030662	coated vesicle membrane	1/71	176/19594	0.47364533642405	0.632228220383125	0.541825768749395	CEMIP	1
CC	GO:0001726	ruffle	1/71	177/19594	0.475569900288191	0.632228220383125	0.541825768749395	FAP	1
CC	GO:0101002	ficolin-1-rich granule	1/71	185/19594	0.490718695514977	0.644781541781307	0.552584087972802	AMPD3	1
CC	GO:0030136	clathrin-coated vesicle	1/71	192/19594	0.50361942347921	0.654126377622423	0.560592703691317	CEMIP	1
CC	GO:0055037	recycling endosome	1/71	196/19594	0.510846046368776	0.655972764087179	0.562175074951285	PDLIM4	1
CC	GO:0005911	cell-cell junction	2/71	497/19594	0.540918607147088	0.686784298962033	0.588580861709427	GJB2/PDLIM4	2
CC	GO:0036464	cytoplasmic ribonucleoprotein granule	1/71	243/19594	0.58836847863139	0.738729312059412	0.633098246012724	INA	1
CC	GO:0005802	trans-Golgi network	1/71	260/19594	0.61331363341259	0.755053295842995	0.647088059781607	CHST6	1
CC	GO:0035770	ribonucleoprotein granule	1/71	261/19594	0.614733656792527	0.755053295842995	0.647088059781607	INA	1
CC	GO:0150034	distal axon	1/71	270/19594	0.627284685999239	0.755722496294101	0.647661571113715	TPBG	1
CC	GO:0045211	postsynaptic membrane	1/71	271/19594	0.628654111961465	0.755722496294101	0.647661571113715	PDLIM4	1
CC	GO:0030135	coated vesicle	1/71	290/19594	0.653750528004346	0.775482391456932	0.664595994541572	CEMIP	1
CC	GO:0034702	ion channel complex	1/71	294/19594	0.658816898936863	0.775482391456932	0.664595994541572	CLIC3	1
CC	GO:0030667	secretory granule membrane	1/71	312/19594	0.680725803909005	0.779668945186264	0.668183912036668	PLAU	1
CC	GO:0098802	plasma membrane signaling receptor complex	1/71	313/19594	0.681901432366761	0.779668945186264	0.668183912036668	ITGA11	1
CC	GO:0019898	extrinsic component of membrane	1/71	314/19594	0.683072792685311	0.779668945186264	0.668183912036668	SERPINE2	1
CC	GO:0045121	membrane raft	1/71	326/19594	0.696801708184212	0.780840017048424	0.669187532076898	SULF1	1
CC	GO:0098857	membrane microdomain	1/71	327/19594	0.697918953291069	0.780840017048424	0.669187532076898	SULF1	1
CC	GO:0031253	cell projection membrane	1/71	339/19594	0.711013404105783	0.783538251588823	0.671499945469695	FAP	1
CC	GO:0030139	endocytic vesicle	1/71	342/19594	0.714198583306626	0.783538251588823	0.671499945469695	CEMIP	1
CC	GO:0016324	apical plasma membrane	1/71	358/19594	0.730610521904874	0.793836432454334	0.68032558719887	CTSK	1
CC	GO:1902495	transmembrane transporter complex	1/71	377/19594	0.748896153362937	0.805954907904875	0.690711239191882	CLIC3	1
CC	GO:0005769	early endosome	1/71	389/19594	0.759808626586279	0.809984667964619	0.694164782978527	PDLIM4	1
CC	GO:1990351	transporter complex	1/71	399/19594	0.768544124699901	0.811640056926064	0.695583467509994	CLIC3	1
CC	GO:0016607	nuclear speck	1/71	411/19594	0.778614034361861	0.814660980397132	0.698172428472624	FNDC1	1
CC	GO:0005874	microtubule	1/71	435/19594	0.797475535306775	0.826740692565739	0.708524859953871	KIF26B	1
CC	GO:0005759	mitochondrial matrix	1/71	473/19594	0.824148320880299	0.840370620824578	0.720205841787249	HMGCS2	1
CC	GO:0005667	transcription regulator complex	1/71	483/19594	0.830571488999231	0.840370620824578	0.720205841787249	RUNX2	1
CC	GO:0098793	presynapse	1/71	492/19594	0.83615423269867	0.840370620824578	0.720205841787249	TPBG	1
CC	GO:0015629	actin cytoskeleton	1/71	499/19594	0.840370620824578	0.840370620824578	0.720205841787249	PDLIM4	1
MF	GO:0005201	extracellular matrix structural constituent	12/64	172/18410	6.47389280650264e-13	9.0634499291037e-11	6.61018528663954e-11	COL10A1/COL11A1/COL1A1/COL3A1/COL5A1/COL5A2/COMP/CTHRC1/MFAP2/MXRA5/SRPX2/THBS2	12
MF	GO:0030020	extracellular matrix structural constituent conferring tensile strength	6/64	41/18410	5.675851044807e-09	3.9730957313649e-07	2.89767132287515e-07	COL10A1/COL11A1/COL1A1/COL3A1/COL5A1/COL5A2	6
MF	GO:0005539	glycosaminoglycan binding	8/64	234/18410	1.44940597131119e-06	5.65420874980028e-05	4.12374623105735e-05	CEMIP/COL11A1/COL5A1/COMP/EPYC/SERPINE2/SULF1/THBS2	8
MF	GO:0005200	structural constituent of cytoskeleton	6/64	104/18410	1.61548821422865e-06	5.65420874980028e-05	4.12374623105735e-05	INA/KRT14/KRT15/KRT16/KRT6A/KRT6B	6
MF	GO:0048407	platelet-derived growth factor binding	3/64	11/18410	6.48131519284075e-06	0.000181476825399541	0.000132355278674853	COL1A1/COL3A1/COL5A1	3
MF	GO:0004252	serine-type endopeptidase activity	6/64	174/18410	3.11333985962784e-05	0.000726445967246496	0.000529813976112106	CTSK/FAP/MMP10/MMP11/MMP3/PLAU	6
MF	GO:0004222	metalloendopeptidase activity	5/64	111/18410	4.1801661857994e-05	0.00083603323715988	0.000609738526349687	ADAM12/ADAMTS16/MMP10/MMP11/MMP3	5
MF	GO:0008236	serine-type peptidase activity	6/64	191/18410	5.2433065280124e-05	0.00091521591356232	0.000667488297861241	CTSK/FAP/MMP10/MMP11/MMP3/PLAU	6
MF	GO:0017171	serine hydrolase activity	6/64	195/18410	5.88353087290063e-05	0.00091521591356232	0.000667488297861241	CTSK/FAP/MMP10/MMP11/MMP3/PLAU	6
MF	GO:0005518	collagen binding	4/64	68/18410	9.15310849579434e-05	0.00128143518941121	0.000934580551675843	COMP/CTSK/ITGA11/LRRC15	4
MF	GO:0002020	protease binding	5/64	136/18410	0.000109829331223081	0.00131074282566245	0.000955955293904195	COL1A1/COL3A1/COMP/FAP/TIMP1	5
MF	GO:0004175	endopeptidase activity	8/64	432/18410	0.000120714219721816	0.00131074282566245	0.000955955293904195	ADAM12/ADAMTS16/CTSK/FAP/MMP10/MMP11/MMP3/PLAU	8
MF	GO:0019838	growth factor binding	5/64	139/18410	0.000121711833811514	0.00131074282566245	0.000955955293904195	COL1A1/COL3A1/COL5A1/IGFBP3/SRPX2	5
MF	GO:0001968	fibronectin binding	3/64	31/18410	0.000168012046702021	0.00168012046702021	0.00122535101730045	CTSK/IGFBP3/LRRC15	3
MF	GO:0005178	integrin binding	5/64	156/18410	0.000208787291693545	0.00194868138913975	0.0014212187574929	COL3A1/COL5A1/COMP/FAP/ITGA11	5
MF	GO:0043394	proteoglycan binding	3/64	36/18410	0.000263587798413229	0.00230639323611575	0.00168210634513705	COL5A1/COMP/CTSK	3
MF	GO:0008201	heparin binding	5/64	168/18410	0.000294298677686899	0.00242363616918623	0.00176761434895537	COL11A1/COL5A1/COMP/SERPINE2/THBS2	5
MF	GO:0004866	endopeptidase inhibitor activity	5/64	180/18410	0.000404109829317254	0.00314307645024531	0.00229231891484056	CST1/CST2/CST4/SERPINE2/TIMP1	5
MF	GO:0030414	peptidase inhibitor activity	5/64	187/18410	0.000481040866699815	0.00353445352646119	0.00257775933884764	CST1/CST2/CST4/SERPINE2/TIMP1	5
MF	GO:0008237	metallopeptidase activity	5/64	189/18410	0.000504921932351599	0.00353445352646119	0.00257775933884764	ADAM12/ADAMTS16/MMP10/MMP11/MMP3	5
MF	GO:0061135	endopeptidase regulator activity	5/64	194/18410	0.000568532340431762	0.00379021560287842	0.00276429258255042	CST1/CST2/CST4/SERPINE2/TIMP1	5
MF	GO:0004869	cysteine-type endopeptidase inhibitor activity	3/64	56/18410	0.000973913114338792	0.00619762890942867	0.00452007521965851	CST1/CST2/CST4	3
MF	GO:0061134	peptidase regulator activity	5/64	230/18410	0.00122019603737417	0.00742728022749492	0.00541688858696998	CST1/CST2/CST4/SERPINE2/TIMP1	5
MF	GO:0036122	BMP binding	2/64	17/18410	0.00156443056846386	0.00912584498270584	0.00665569145355238	COMP/GREM1	2
MF	GO:1901681	sulfur compound binding	5/64	267/18410	0.00234638850374502	0.0131397756209721	0.00958314462582177	COL11A1/COL5A1/COMP/SERPINE2/THBS2	5
MF	GO:0017147	Wnt-protein binding	2/64	30/18410	0.00486048860382005	0.0261718617128772	0.0190877487680383	CTHRC1/SFRP4	2
MF	GO:0043425	bHLH transcription factor binding	2/64	31/18410	0.00518410767672474	0.0268805583237579	0.019604617724846	FHL2/RUNX2	2
MF	GO:0030280	structural constituent of skin epidermis	2/64	37/18410	0.00732626571267272	0.0366313285633636	0.0267160817341825	KRT6A/KRT6B	2
MF	GO:0004857	enzyme inhibitor activity	5/64	390/18410	0.0114101187588864	0.0550833319394517	0.0401735578806528	CST1/CST2/CST4/SERPINE2/TIMP1	5
MF	GO:0050840	extracellular matrix binding	2/64	55/18410	0.0156945629881969	0.0732412939449188	0.0534165828019332	COL11A1/LRRC15	2
MF	GO:0016782	transferase activity, transferring sulphur-containing groups	2/64	69/18410	0.0240371639174042	0.108554933820535	0.0791716434630971	CHST6/SUGCT	2
MF	GO:0046332	SMAD binding	2/64	78/18410	0.0301632625431514	0.131964273626288	0.0962446206146609	COL3A1/COL5A2	2
MF	GO:0008239	dipeptidyl-peptidase activity	1/64	10/18410	0.0342331321595023	0.145231469767585	0.105920695995908	FAP	1
MF	GO:0031543	peptidyl-proline dioxygenase activity	1/64	12/18410	0.0409400081740534	0.157786302847953	0.115077228392868	P4HA3	1
MF	GO:0019215	intermediate filament binding	1/64	13/18410	0.0442762316481734	0.157786302847953	0.115077228392868	KRT14	1
MF	GO:0031994	insulin-like growth factor I binding	1/64	13/18410	0.0442762316481734	0.157786302847953	0.115077228392868	IGFBP3	1
MF	GO:0099186	structural constituent of postsynapse	1/64	13/18410	0.0442762316481734	0.157786302847953	0.115077228392868	INA	1
MF	GO:0004065	arylsulfatase activity	1/64	14/18410	0.0476010303204852	0.157786302847953	0.115077228392868	SULF1	1
MF	GO:0005172	vascular endothelial growth factor receptor binding	1/64	14/18410	0.0476010303204852	0.157786302847953	0.115077228392868	GREM1	1
MF	GO:0045028	G protein-coupled purinergic nucleotide receptor activity	1/64	14/18410	0.0476010303204852	0.157786302847953	0.115077228392868	GPR87	1
MF	GO:0070700	BMP receptor binding	1/64	14/18410	0.0476010303204852	0.157786302847953	0.115077228392868	BMP8A	1
MF	GO:0071837	HMG box domain binding	1/64	14/18410	0.0476010303204852	0.157786302847953	0.115077228392868	DLX5	1
MF	GO:0005125	cytokine activity	3/64	235/18410	0.0484629358747285	0.157786302847953	0.115077228392868	BMP8A/GREM1/TIMP1	3
MF	GO:0015929	hexosaminidase activity	1/64	15/18410	0.0509144426959739	0.158131479193152	0.115328973546885	CEMIP	1
MF	GO:0051371	muscle alpha-actinin binding	1/64	15/18410	0.0509144426959739	0.158131479193152	0.115328973546885	PDLIM4	1
MF	GO:0008191	metalloendopeptidase inhibitor activity	1/64	16/18410	0.0542165071519378	0.158131479193152	0.115328973546885	TIMP1	1
MF	GO:0016641	oxidoreductase activity, acting on the CH-NH2 group of donors, oxygen as acceptor	1/64	16/18410	0.0542165071519378	0.158131479193152	0.115328973546885	LOXL1	1
MF	GO:0072542	protein phosphatase activator activity	1/64	16/18410	0.0542165071519378	0.158131479193152	0.115328973546885	IGFBP3	1
MF	GO:0008484	sulfuric ester hydrolase activity	1/64	17/18410	0.0575072619384046	0.164306462681156	0.119832532932873	SULF1	1
MF	GO:0043395	heparan sulfate proteoglycan binding	1/64	18/18410	0.0607867451785474	0.170202886499933	0.124132932259349	COMP	1
MF	GO:0098918	structural constituent of synapse	1/64	19/18410	0.0640549948690958	0.173300215687793	0.126391886629443	INA	1
MF	GO:0016638	oxidoreductase activity, acting on the CH-NH2 group of donors	1/64	20/18410	0.0673120488807527	0.173300215687793	0.126391886629443	LOXL1	1
MF	GO:0030296	protein tyrosine kinase activator activity	1/64	20/18410	0.0673120488807527	0.173300215687793	0.126391886629443	GREM1	1
MF	GO:0031418	L-ascorbic acid binding	1/64	20/18410	0.0673120488807527	0.173300215687793	0.126391886629443	P4HA3	1
MF	GO:0001614	purinergic nucleotide receptor activity	1/64	21/18410	0.0705579449586016	0.173300215687793	0.126391886629443	GPR87	1
MF	GO:0005243	gap junction channel activity	1/64	21/18410	0.0705579449586016	0.173300215687793	0.126391886629443	GJB2	1
MF	GO:0016502	nucleotide receptor activity	1/64	21/18410	0.0705579449586016	0.173300215687793	0.126391886629443	GPR87	1
MF	GO:0019211	phosphatase activator activity	1/64	23/18410	0.0770164136675767	0.185901688163116	0.135582434224228	IGFBP3	1
MF	GO:0005540	hyaluronic acid binding	1/64	24/18410	0.0802290611644647	0.190374043441103	0.138844227171331	CEMIP	1
MF	GO:0070696	transmembrane receptor protein serine/threonine kinase binding	1/64	25/18410	0.0834307004598782	0.194671634406383	0.141978560431723	BMP8A	1
MF	GO:0019955	cytokine binding	2/64	141/18410	0.0863741269329566	0.198235701157605	0.144577917385622	COMP/GREM1	2
MF	GO:0043236	laminin binding	1/64	27/18410	0.0898011028155691	0.202776683777091	0.147889761852465	LRRC15	1
MF	GO:0051393	alpha-actinin binding	1/64	28/18410	0.0929699397529464	0.204389847778722	0.149066279958918	PDLIM4	1
MF	GO:0005520	insulin-like growth factor binding	1/64	29/18410	0.0961279162438516	0.204389847778722	0.149066279958918	IGFBP3	1
MF	GO:0033612	receptor serine/threonine kinase binding	1/64	29/18410	0.0961279162438516	0.204389847778722	0.149066279958918	BMP8A	1
MF	GO:0022829	wide pore channel activity	1/64	30/18410	0.0992750689210937	0.204389847778722	0.149066279958918	GJB2	1
MF	GO:0140767	enzyme-substrate adaptor activity	1/64	30/18410	0.0992750689210937	0.204389847778722	0.149066279958918	SPSB1	1
MF	GO:1990756	ubiquitin ligase-substrate adaptor activity	1/64	30/18410	0.0992750689210937	0.204389847778722	0.149066279958918	SPSB1	1
MF	GO:0019239	deaminase activity	1/64	33/18410	0.108651948577659	0.21811276629588	0.15907472429098	AMPD3	1
MF	GO:0008083	growth factor activity	2/64	162/18410	0.10905638314794	0.21811276629588	0.15907472429098	BMP8A/TIMP1	2
MF	GO:0016814	hydrolase activity, acting on carbon-nitrogen (but not peptide) bonds, in cyclic amidines	1/64	36/18410	0.117932721066092	0.229313624295179	0.167243771102499	AMPD3	1
MF	GO:0042805	actinin binding	1/64	36/18410	0.117932721066092	0.229313624295179	0.167243771102499	PDLIM4	1
MF	GO:0005109	frizzled binding	1/64	38/18410	0.124066989046476	0.237936691322009	0.173532774873947	CTHRC1	1
MF	GO:0005048	signal sequence binding	1/64	50/18410	0.160000472779925	0.302703597151209	0.220768788899754	CEMIP	1
MF	GO:0008146	sulfotransferase activity	1/64	52/18410	0.165846630674904	0.30958037725982	0.225784184918816	CHST6	1
MF	GO:0016706	2-oxoglutarate-dependent dioxygenase activity	1/64	59/18410	0.185994508944003	0.342621463844217	0.249881819495406	P4HA3	1
MF	GO:0005507	copper ion binding	1/64	61/18410	0.191662529403215	0.348477326187665	0.254152636392507	LOXL1	1
MF	GO:0098631	cell adhesion mediator activity	1/64	64/18410	0.200091789558253	0.35913910946353	0.261928523443327	ITGA11	1
MF	GO:0097110	scaffold protein binding	1/64	67/18410	0.208434509571283	0.369377611898476	0.269395701910918	KRT15	1
MF	GO:0030276	clathrin binding	1/64	69/18410	0.213948677275153	0.371664470226682	0.271063560992392	CEMIP	1
MF	GO:0001228	DNA-binding transcription activator activity, RNA polymerase II-specific	3/64	462/18410	0.216702912290895	0.371664470226682	0.271063560992392	DLX5/HOXB7/RUNX2	3
MF	GO:0048029	monosaccharide binding	1/64	71/18410	0.219425028511488	0.371664470226682	0.271063560992392	P4HA3	1
MF	GO:0001216	DNA-binding transcription activator activity	3/64	466/18410	0.220343935920104	0.371664470226682	0.271063560992392	DLX5/HOXB7/RUNX2	3
MF	GO:0005254	chloride channel activity	1/64	74/18410	0.227569207403671	0.379282012339452	0.276619212006969	CLIC3	1
MF	GO:0048018	receptor ligand activity	3/64	489/18410	0.241518150186637	0.397794600307402	0.290120873908406	BMP8A/GREM1/TIMP1	3
MF	GO:0030546	signaling receptor activator activity	3/64	496/18410	0.248033908944765	0.403776130840316	0.294483343545193	BMP8A/GREM1/TIMP1	3
MF	GO:0005253	anion channel activity	1/64	87/18410	0.261904723351327	0.416666605331656	0.303884667046396	CLIC3	1
MF	GO:0048306	calcium-dependent protein binding	1/64	87/18410	0.261904723351327	0.416666605331656	0.303884667046396	S100A2	1
MF	GO:0019888	protein phosphatase regulator activity	1/64	93/18410	0.277240811157018	0.430409457884776	0.313907649735514	IGFBP3	1
MF	GO:0051213	dioxygenase activity	1/64	93/18410	0.277240811157018	0.430409457884776	0.313907649735514	P4HA3	1
MF	GO:0004553	hydrolase activity, hydrolyzing O-glycosyl compounds	1/64	94/18410	0.279766147625105	0.430409457884776	0.313907649735514	CEMIP	1
MF	GO:0030674	protein-macromolecule adaptor activity	2/64	305/18410	0.286614294256768	0.435285503511797	0.317463863463491	COL11A1/SPSB1	2
MF	GO:0004867	serine-type endopeptidase inhibitor activity	1/64	98/18410	0.28978092518513	0.435285503511797	0.317463863463491	SERPINE2	1
MF	GO:0015108	chloride transmembrane transporter activity	1/64	99/18410	0.292263123786492	0.435285503511797	0.317463863463491	CLIC3	1
MF	GO:0008238	exopeptidase activity	1/64	102/18410	0.299658594323528	0.441602139003093	0.322070732957143	FAP	1
MF	GO:0030295	protein kinase activator activity	1/64	104/18410	0.304546591603313	0.444130446088164	0.323914686244751	GREM1	1
MF	GO:0019209	kinase activator activity	1/64	110/18410	0.31900997365082	0.459130825877936	0.334854812858344	GREM1	1
MF	GO:0019208	phosphatase regulator activity	1/64	111/18410	0.321391578114555	0.459130825877936	0.334854812858344	IGFBP3	1
MF	GO:0004197	cysteine-type endopeptidase activity	1/64	120/18410	0.342460359169404	0.484287376603198	0.353202071657971	CTSK	1
MF	GO:0017124	SH3 domain binding	1/64	125/18410	0.353885617612746	0.493669256244261	0.360044495155589	ADAM12	1
MF	GO:0016810	hydrolase activity, acting on carbon-nitrogen (but not peptide) bonds	1/64	126/18410	0.356147106290503	0.493669256244261	0.360044495155589	AMPD3	1
MF	GO:0060090	molecular adaptor activity	2/64	379/18410	0.38072540427854	0.52256428038231	0.381118309752512	COL11A1/SPSB1	2
MF	GO:0070851	growth factor receptor binding	1/64	139/18410	0.384846893783913	0.523092865337358	0.38150381908063	GREM1	1
MF	GO:0043177	organic acid binding	1/64	141/18410	0.389149003119405	0.523854427276122	0.382059243953262	P4HA3	1
MF	GO:0016798	hydrolase activity, acting on glycosyl bonds	1/64	144/18410	0.395546692059138	0.526887099126148	0.384271042219822	CEMIP	1
MF	GO:0019842	vitamin binding	1/64	148/18410	0.403974440800158	0.526887099126148	0.384271042219822	P4HA3	1
MF	GO:0019903	protein phosphatase binding	1/64	148/18410	0.403974440800158	0.526887099126148	0.384271042219822	PDLIM4	1
MF	GO:0005506	iron ion binding	1/64	151/18410	0.410219241462501	0.526887099126148	0.384271042219822	P4HA3	1
MF	GO:0015103	inorganic anion transmembrane transporter activity	1/64	151/18410	0.410219241462501	0.526887099126148	0.384271042219822	CLIC3	1
MF	GO:0031406	carboxylic acid binding	1/64	173/18410	0.454087766221019	0.577929884281297	0.421497735152525	P4HA3	1
MF	GO:0016705	oxidoreductase activity, acting on paired donors, with incorporation or reduction of molecular oxygen	1/64	177/18410	0.461711331566856	0.579500986071835	0.42264357630803	P4HA3	1
MF	GO:0008234	cysteine-type peptidase activity	1/64	178/18410	0.463600788857468	0.579500986071835	0.42264357630803	CTSK	1
MF	GO:0003714	transcription corepressor activity	1/64	191/18410	0.48757760746859	0.597947881578575	0.436097327166329	FHL2	1
MF	GO:0140297	DNA-binding transcription factor binding	2/64	470/18410	0.488904411733563	0.597947881578575	0.436097327166329	FHL2/RUNX2	2
MF	GO:0019902	phosphatase binding	1/64	193/18410	0.49117147415383	0.597947881578575	0.436097327166329	PDLIM4	1
MF	GO:0005244	voltage-gated ion channel activity	1/64	201/18410	0.505300477466243	0.601329831319593	0.438563861939854	CLIC3	1
MF	GO:0022832	voltage-gated channel activity	1/64	201/18410	0.505300477466243	0.601329831319593	0.438563861939854	CLIC3	1
MF	GO:0015267	channel activity	2/64	489/18410	0.51003369032592	0.601329831319593	0.438563861939854	CLIC3/GJB2	2
MF	GO:0022803	passive transmembrane transporter activity	2/64	490/18410	0.511130356621654	0.601329831319593	0.438563861939854	CLIC3/GJB2	2
MF	GO:0019887	protein kinase regulator activity	1/64	207/18410	0.515643102344539	0.601583619401962	0.438748955503686	GREM1	1
MF	GO:0019207	kinase regulator activity	1/64	235/18410	0.561162184268645	0.649278560310828	0.473533987595116	GREM1	1
MF	GO:0016746	acyltransferase activity	1/64	244/18410	0.57487846682016	0.659696601269036	0.481132107692455	HMGCS2	1
MF	GO:0030246	carbohydrate binding	1/64	270/18410	0.612176496171279	0.688697313305047	0.502283002936763	P4HA3	1
MF	GO:0005126	cytokine receptor binding	1/64	272/18410	0.614908315450935	0.688697313305047	0.502283002936763	GREM1	1
MF	GO:0008017	microtubule binding	1/64	272/18410	0.614908315450935	0.688697313305047	0.502283002936763	KIF26B	1
MF	GO:0001664	G protein-coupled receptor binding	1/64	288/18410	0.636091628075241	0.706768475639157	0.515462722834573	CTHRC1	1
MF	GO:0031625	ubiquitin protein ligase binding	1/64	298/18410	0.648744244053786	0.715151135177401	0.521576391821112	DIO2	1
MF	GO:0008509	anion transmembrane transporter activity	1/64	315/18410	0.669267163070123	0.72887106110683	0.531582653589192	CLIC3	1
MF	GO:0044389	ubiquitin-like protein ligase binding	1/64	317/18410	0.671602620591294	0.72887106110683	0.531582653589192	DIO2	1
MF	GO:0042277	peptide binding	1/64	322/18410	0.677370475337568	0.729475896517381	0.532023774151774	CEMIP	1
MF	GO:0046982	protein heterodimerization activity	1/64	332/18410	0.688608635736033	0.73591762597744	0.536721877592569	TENM4	1
MF	GO:0022836	gated channel activity	1/64	340/18410	0.69732093441588	0.739582809228963	0.539394981166988	CLIC3	1
MF	GO:0106310	protein serine kinase activity	1/64	360/18410	0.718065640433712	0.755858568877591	0.551265272038544	NRK	1
MF	GO:0015631	tubulin binding	1/64	376/18410	0.733648067255548	0.766497980714752	0.559024843077676	KIF26B	1
MF	GO:0033218	amide binding	1/64	402/18410	0.757180110204912	0.785223817990279	0.572682032669602	CEMIP	1
MF	GO:0004674	protein serine/threonine kinase activity	1/64	430/18410	0.780235514477876	0.798128804015405	0.582093939770634	NRK	1
MF	GO:0003779	actin binding	1/64	439/18410	0.787177911454119	0.798128804015405	0.582093939770634	PDLIM4	1
MF	GO:0005216	ion channel activity	1/64	442/18410	0.789443714723864	0.798128804015405	0.582093939770634	CLIC3	1
MF	GO:0004712	protein serine/threonine/tyrosine kinase activity	1/64	446/18410	0.792427883986724	0.798128804015405	0.582093939770634	NRK	1
MF	GO:0003712	transcription coregulator activity	1/64	497/18410	0.827015253308191	0.827015253308191	0.603161500533042	FHL2	1
