# Supplementary material for: A comprehensive prognostic and immunological implications of Gremlin 1 in lung adenocarcinoma
Source: Front Immunol. 2025 Feb 24;16:1529195. doi: 10.3389/fimmu.2025.1529195 (PMC11891240; doi:10.3389/fimmu.2025.1529195)
Supplement: Supplementary file 9 [file Table9.xlsx]

## Sheet: KEGG
ID	Description	GeneRatio	BgRatio	pvalue	p.adjust	qvalue	geneID	Count
hsa04974	Protein digestion and absorption	6/34	103/8190	3.45478702292772e-06	0.000193468073283952	0.000167284424268079	COL10A1/COL11A1/COL1A1/COL3A1/COL5A1/COL5A2	6
hsa04512	ECM-receptor interaction	4/34	88/8190	0.000451221763348787	0.012634209373766	0.0109243163758127	COL1A1/COMP/ITGA11/THBS2	4
hsa04970	Salivary secretion	3/34	92/8190	0.00638148291509881	0.0856578368736251	0.0740650469208037	CST1/CST2/CST4	3
hsa05150	Staphylococcus aureus infection	3/34	96/8190	0.00717922298123211	0.0856578368736251	0.0740650469208037	KRT14/KRT15/KRT16	3
hsa05202	Transcriptional misregulation in cancer	4/34	193/8190	0.00797567976207714	0.0856578368736251	0.0740650469208037	IGFBP3/MMP3/PLAU/RUNX2	4
hsa04510	Focal adhesion	4/34	201/8190	0.00917762537931698	0.0856578368736251	0.0740650469208037	COL1A1/COMP/ITGA11/THBS2	4
hsa05144	Malaria	2/34	50/8190	0.0180940816278438	0.133945364124042	0.115817420107254	COMP/THBS2	2
hsa04915	Estrogen signaling pathway	3/34	138/8190	0.0191350520177202	0.133945364124042	0.115817420107254	KRT14/KRT15/KRT16	3
hsa05165	Human papillomavirus infection	4/34	331/8190	0.046804705550441	0.21937258259235	0.189683060136242	COL1A1/COMP/ITGA11/THBS2	4
hsa04610	Complement and coagulation cascades	2/34	86/8190	0.0492214673896531	0.21937258259235	0.189683060136242	PLAU/SERPINE2	2
hsa05323	Rheumatoid arthritis	2/34	93/8190	0.0565910927413497	0.21937258259235	0.189683060136242	CTSK/MMP3	2
hsa00533	Glycosaminoglycan biosynthesis - keratan sulfate	1/34	14/8190	0.0566208433227054	0.21937258259235	0.189683060136242	CHST6	1
hsa04151	PI3K-Akt signaling pathway	4/34	354/8190	0.0573598856200733	0.21937258259235	0.189683060136242	COL1A1/COMP/ITGA11/THBS2	4
hsa04350	TGF-beta signaling pathway	2/34	94/8190	0.0576740881131491	0.21937258259235	0.189683060136242	BMP8A/GREM1	2
hsa05215	Prostate cancer	2/34	97/8190	0.0609666842665353	0.21937258259235	0.189683060136242	MMP3/PLAU	2
hsa04933	AGE-RAGE signaling pathway in diabetic complications	2/34	100/8190	0.0643231285779777	0.21937258259235	0.189683060136242	COL1A1/COL3A1	2
hsa05146	Amoebiasis	2/34	102/8190	0.0665952482869634	0.21937258259235	0.189683060136242	COL1A1/COL3A1	2
hsa00900	Terpenoid backbone biosynthesis	1/34	23/8190	0.0913634069403213	0.265809112307881	0.229834946732378	HMGCS2	1
hsa04611	Platelet activation	2/34	124/8190	0.09324278231688	0.265809112307881	0.229834946732378	COL1A1/COL3A1	2
hsa04380	Osteoclast differentiation	2/34	128/8190	0.0983811563334505	0.265809112307881	0.229834946732378	CTSK/FHL2	2
hsa04926	Relaxin signaling pathway	2/34	129/8190	0.0996784171154553	0.265809112307881	0.229834946732378	COL1A1/COL3A1	2
hsa00650	Butanoate metabolism	1/34	27/8190	0.106402889928459	0.270843719817896	0.23418817878991	HMGCS2	1
hsa04145	Phagosome	2/34	152/8190	0.130762090948311	0.318377264917628	0.275288612522761	COMP/THBS2	2
hsa00280	Valine, leucine and isoleucine degradation	1/34	48/8190	0.181480905409905	0.421798993806008	0.364713415696924	HMGCS2	1
hsa00330	Arginine and proline metabolism	1/34	50/8190	0.188303122234825	0.421798993806008	0.364713415696924	P4HA3	1
hsa05415	Diabetic cardiomyopathy	2/34	203/8190	0.205761881403892	0.433092466976819	0.374478448889731	COL1A1/COL3A1	2
hsa05205	Proteoglycans in cancer	2/34	205/8190	0.208812439435252	0.433092466976819	0.374478448889731	COL1A1/PLAU	2
hsa04115	p53 signaling pathway	1/34	73/8190	0.262897936878636	0.513656127076004	0.44413875649429	IGFBP3	1
hsa03320	PPAR signaling pathway	1/34	75/8190	0.269060440179412	0.513656127076004	0.44413875649429	HMGCS2	1
hsa05412	Arrhythmogenic right ventricular cardiomyopathy	1/34	77/8190	0.275172925219288	0.513656127076004	0.44413875649429	ITGA11	1
hsa01232	Nucleotide metabolism	1/34	85/8190	0.299130513250854	0.537661461327029	0.464895248515852	AMPD3	1
hsa05410	Hypertrophic cardiomyopathy	1/34	90/8190	0.313711794270065	0.537661461327029	0.464895248515852	ITGA11	1
hsa04657	IL-17 signaling pathway	1/34	94/8190	0.325164417129081	0.537661461327029	0.464895248515852	MMP3	1
hsa05414	Dilated cardiomyopathy	1/34	96/8190	0.33082094932676	0.537661461327029	0.464895248515852	ITGA11	1
hsa04064	NF-kappa B signaling pathway	1/34	104/8190	0.352990393423293	0.537661461327029	0.464895248515852	PLAU	1
hsa04620	Toll-like receptor signaling pathway	1/34	104/8190	0.352990393423293	0.537661461327029	0.464895248515852	CTSK	1
hsa04928	Parathyroid hormone synthesis, secretion and action	1/34	106/8190	0.358420379097168	0.537661461327029	0.464895248515852	RUNX2	1
hsa04066	HIF-1 signaling pathway	1/34	109/8190	0.366482514332127	0.537661461327029	0.464895248515852	TIMP1	1
hsa04668	TNF signaling pathway	1/34	112/8190	0.374446283498456	0.537661461327029	0.464895248515852	MMP3	1
hsa04935	Growth hormone synthesis, secretion and action	1/34	120/8190	0.39521091211168	0.537661461327029	0.464895248515852	IGFBP3	1
hsa04919	Thyroid hormone signaling pathway	1/34	121/8190	0.397758970226699	0.537661461327029	0.464895248515852	DIO2	1
hsa00230	Purine metabolism	1/34	128/8190	0.415305896470501	0.537661461327029	0.464895248515852	AMPD3	1
hsa04068	FoxO signaling pathway	1/34	131/8190	0.422673171744069	0.537661461327029	0.464895248515852	FBXO32	1
hsa04142	Lysosome	1/34	132/8190	0.425108847654318	0.537661461327029	0.464895248515852	CTSK	1
hsa04210	Apoptosis	1/34	136/8190	0.434752198249741	0.537661461327029	0.464895248515852	CTSK	1
hsa04550	Signaling pathways regulating pluripotency of stem cells	1/34	143/8190	0.451251583613756	0.537661461327029	0.464895248515852	DLX5	1
hsa05017	Spinocerebellar ataxia	1/34	143/8190	0.451251583613756	0.537661461327029	0.464895248515852	BEAN1	1
hsa04218	Cellular senescence	1/34	156/8190	0.480661836529226	0.551839637573713	0.477154573841932	IGFBP3	1
hsa04390	Hippo signaling pathway	1/34	157/8190	0.482859682876999	0.551839637573713	0.477154573841932	BMP8A	1
hsa04310	Wnt signaling pathway	1/34	170/8190	0.510623013743389	0.571897775392596	0.494498076467282	SFRP4	1
hsa05417	Lipid and atherosclerosis	1/34	215/8190	0.595995091419314	0.647448896552701	0.559824233861358	MMP3	1
hsa04810	Regulation of actin cytoskeleton	1/34	229/8190	0.619470386436314	0.647448896552701	0.559824233861358	ITGA11	1
hsa04714	Thermogenesis	1/34	232/8190	0.624325721675819	0.647448896552701	0.559824233861358	BMP8A	1
hsa05171	Coronavirus disease - COVID-19	1/34	232/8190	0.624325721675819	0.647448896552701	0.559824233861358	MMP3	1
hsa04060	Cytokine-cytokine receptor interaction	1/34	295/8190	0.713446808494801	0.726418568649252	0.628106281162887	BMP8A	1
hsa05206	MicroRNAs in cancer	1/34	310/8190	0.731425258534843	0.731425258534843	0.632435373921105	PLAU	1
