# Supplementary material for: A comprehensive prognostic and immunological implications of Gremlin 1 in lung adenocarcinoma
Source: Front Immunol. 2025 Feb 24;16:1529195. doi: 10.3389/fimmu.2025.1529195 (PMC11891240; doi:10.3389/fimmu.2025.1529195)
Supplement: Supplementary file 10 [file Table10.xlsx]

## Sheet: Sheet1
id	logFC	AveExpr	t	P.Value	adj.P.Val	B
SERTM1	3.627	0.733035	36.4151	9.69079e-154	1.63551e-149	340.601
SLC6A4	5.1189	1.16158	34.3801	1.21785e-143	1.02768e-139	317.478
GPM6A	3.90079	1.20843	33.3309	2.35111e-138	1.32266e-134	305.372
CD300LG	3.03971	0.663256	32.9044	3.42396e-136	1.44466e-132	300.417
SGCG	2.75196	0.957741	31.8228	1.14011e-130	3.84833e-127	287.765
WNT3A	3.28689	1.03491	30.2184	2.17426e-122	6.11584e-119	268.792
ITLN2	5.02843	1.45696	29.9441	5.79617e-121	1.39746e-117	265.524
SCUBE1	2.72684	1.07164	28.1991	7.75669e-112	1.63637e-108	244.606
LANCL1-AS1	2.84244	1.13283	27.9814	1.08352e-110	2.03183e-107	241.981
RTKN2	4.05251	2.73923	27.7426	1.95949e-109	3.30704e-106	239.099
LINC00968	2.38645	0.97706	27.691	3.6626e-109	5.61943e-106	238.476
SPAAR	2.05387	1.54574	27.1419	2.89043e-106	4.06515e-103	231.835
LGI3	4.75229	1.65242	26.4194	1.91452e-102	2.48548e-99	223.075
FABP4	5.58703	3.10739	26.3365	5.26605e-102	6.34822e-99	222.067
MYZAP	2.91878	1.87393	26.2768	1.0898e-101	1.22617e-98	221.343
FAM107A	4.48506	2.83709	26.0948	1.00411e-100	1.05915e-97	219.132
GRIA1	2.63674	0.853484	26.0425	1.90239e-100	1.88863e-97	218.496
CA4	4.29728	1.7675	26.0355	2.07296e-100	1.94363e-97	218.41
RSPO1	2.30049	0.856775	26.0108	2.80201e-100	2.48892e-97	218.11
FXYD1	2.16602	1.14162	25.8373	2.32868e-99	1.91904e-96	216.002
FENDRR	3.37021	1.58935	25.8353	2.38785e-99	1.91904e-96	215.977
HBA1	2.50973	0.75974	25.6102	3.73285e-98	2.86361e-95	213.239
PYCR1	-3.43057	6.44305	-24.9857	7.72268e-95	5.66677e-92	205.637
STX11	3.05406	3.68766	24.8749	2.99196e-94	2.10397e-91	204.288
NCKAP5	3.19919	1.48602	24.8266	5.40545e-94	3.64911e-91	203.699
CNTN6	2.70816	0.966338	24.7902	8.43592e-94	5.47588e-91	203.256
KANK3	2.61957	2.37795	24.7753	1.01194e-93	6.3254e-91	203.075
TAL1	2.10781	1.39643	24.6202	6.74527e-93	4.06571e-90	201.186
MIR3945HG	2.71206	1.35362	24.5948	9.20316e-93	5.35592e-90	200.876
GPD1	3.88188	2.10964	24.4099	8.8372e-92	4.97152e-89	198.624
TEK	3.1586	3.09984	24.3867	1.17342e-91	6.38835e-89	198.341
NECAB1	2.58738	1.34017	24.3083	3.06428e-91	1.61612e-88	197.385
STXBP6	3.01079	1.56759	24.1027	3.78903e-90	1.9378e-87	194.881
ST8SIA6	2.53281	1.17078	23.8872	5.28681e-89	2.62428e-86	192.257
ACVRL1	2.5289	4.48029	23.8499	8.34141e-89	3.9461e-86	191.802
RGCC	2.95144	7.1374	23.8492	8.41736e-89	3.9461e-86	191.793
EDNRB	3.56222	3.44329	23.8368	9.79634e-89	4.46846e-86	191.642
HSPA12B	2.57397	2.8532	23.8198	1.20541e-88	5.35363e-86	191.436
RAMP2	2.9386	5.20733	23.7494	2.85223e-88	1.23428e-85	190.578
LIMS2	2.69774	2.88639	23.7265	3.77684e-88	1.59354e-85	190.298
ECSCR	2.28517	3.31838	23.5939	1.91075e-87	7.86528e-85	188.684
OTUD1	1.99975	4.47129	23.5563	3.02653e-87	1.21616e-84	188.226
LINC02154	2.72889	1.04158	23.5085	5.42485e-87	2.12919e-84	187.645
ADAMTS7P3	2.68027	0.917075	23.4951	6.39358e-87	2.45237e-84	187.481
UPK3B	5.10969	2.86804	23.4121	1.76419e-86	6.6165e-84	186.471
RPL13AP17	3.38045	1.20846	23.398	2.09616e-86	7.69063e-84	186.299
GPIHBP1	3.88249	2.43906	23.3879	2.37142e-86	8.51541e-84	186.176
AGER	6.51059	5.82178	23.3804	2.5981e-86	9.13503e-84	186.085
PECAM1	2.35688	6.34045	23.344	4.05507e-86	1.39668e-83	185.642
ANKRD1	4.59979	2.15727	23.2713	9.85819e-86	3.32753e-83	184.757
CCM2L	2.25516	2.18226	23.2235	1.76911e-85	5.85436e-83	184.175
SEMA3G	2.7856	2.72868	23.0936	8.64281e-85	2.80509e-82	182.595
S1PR1	2.83792	4.69227	23.0657	1.2155e-84	3.87055e-82	182.256
PRX	3.18523	2.95568	22.9325	6.18545e-84	1.93318e-81	180.635
CLEC3B	4.20217	4.43778	22.8974	9.49425e-84	2.91335e-81	180.209
FGFBP2	2.73382	1.26045	22.895	9.78018e-84	2.9475e-81	180.179
EPAS1	2.69362	7.43813	22.8061	2.89464e-83	8.50307e-81	179.099
NOVA2	1.78867	1.38214	22.8054	2.92219e-83	8.50307e-81	179.089
ROBO4	2.75453	3.40361	22.7638	4.85565e-83	1.38896e-80	178.583
JAM2	2.39119	2.86005	22.7547	5.42431e-83	1.52577e-80	178.473
RAMP3	3.1354	4.89055	22.7312	7.22546e-83	1.99908e-80	178.188
USHBP1	1.7385	1.45307	22.6495	1.95863e-82	5.33157e-80	177.195
CLEC1A	1.95058	2.02939	22.5716	5.06569e-82	1.35704e-79	176.248
EMP2	2.88435	6.5321	22.4511	2.20157e-81	5.80562e-79	174.785
LDB2	2.50973	3.41057	22.3161	1.14203e-80	2.96523e-78	173.146
TMEM100	4.44912	2.93482	22.282	1.73058e-80	4.42531e-78	172.732
NMUR1	1.83129	1.12028	22.2425	2.79937e-80	7.05148e-78	172.253
ADAMTS8	3.52137	2.0109	22.2084	4.24231e-80	1.0529e-77	171.839
SPOCK2	3.46689	5.10937	22.1908	5.25569e-80	1.28551e-77	171.626
FHL1	3.77548	4.08118	22.1519	8.44699e-80	2.03657e-77	171.153
CAV1	4.01707	6.46126	22.1201	1.24423e-79	2.95758e-77	170.768
BTNL9	3.27021	2.05218	22.0538	2.78836e-79	6.53599e-77	169.964
FCN3	4.52262	3.58539	21.9798	6.86431e-79	1.58697e-76	169.067
ADRB2	3.01829	2.59906	21.839	3.80641e-78	8.68118e-76	167.361
ARHGAP6	1.87895	1.53162	21.7389	1.28484e-77	2.89123e-75	166.15
PCAT19	2.26536	2.31336	21.6086	6.2619e-77	1.39055e-74	164.573
CD101	2.25854	2.1668	21.6069	6.39295e-77	1.40122e-74	164.552
GRK5	2.49239	3.44595	21.4851	2.80415e-76	6.06738e-74	163.08
FOXF1	2.59765	3.09103	21.4763	3.12349e-76	6.67281e-74	162.972
RGS9	1.7003	1.24755	21.4456	4.53319e-76	9.56333e-74	162.601
CLIC5	4.17028	3.40419	21.396	8.2705e-76	1.72322e-73	162.003
GSTM5	1.89703	1.42024	21.3696	1.14e-75	2.34631e-73	161.683
SH2D3C	2.23013	3.73766	21.3608	1.26759e-75	2.57747e-73	161.577
TCF21	3.14478	2.31198	21.3296	1.85094e-75	3.71884e-73	161.2
CDH5	2.56886	4.68017	21.2216	6.85882e-75	1.36184e-72	159.896
ACADL	3.0346	1.69081	21.2158	7.35665e-75	1.4437e-72	159.826
SLC19A3	2.6462	1.62211	21.2075	8.13613e-75	1.57832e-72	159.726
PLAC9	2.61722	3.47479	21.1938	9.60237e-75	1.84158e-72	159.561
MGAT3	3.27232	2.35336	21.1278	2.13715e-74	4.05267e-72	158.764
LIN7A	2.2876	1.51993	21.1262	2.17877e-74	4.08568e-72	158.745
GPR146	1.62018	1.35539	21.1245	2.22384e-74	4.12436e-72	158.725
PTPN21	2.33657	3.27512	21.0022	9.77362e-74	1.79293e-71	157.251
ARHGEF15	2.30299	2.84977	20.8781	4.38835e-73	7.96368e-71	155.755
ECEL1P2	3.11281	1.43941	20.8729	4.66888e-73	8.38263e-71	155.693
PRKG2	2.04502	1.30369	20.8557	5.74822e-73	1.02119e-70	155.486
MCEMP1	4.65988	3.53468	20.7719	1.58405e-72	2.78479e-70	154.477
LYVE1	3.09322	2.85713	20.727	2.72266e-72	4.73715e-70	153.938
PTPRN2-AS1	1.84712	1.56056	20.7209	2.93304e-72	5.05112e-70	153.864
SIRPB1	2.48213	1.85138	20.7176	3.05236e-72	5.20351e-70	153.824
ALKAL2	2.30883	1.15313	20.6797	4.82407e-72	8.14159e-70	153.368
NXPH3	1.8119	1.34372	20.5895	1.43285e-71	2.39427e-69	152.284
SOX17	2.23948	2.04238	20.5884	1.45094e-71	2.40074e-69	152.272
HIGD1B	2.79672	3.3204	20.5835	1.54034e-71	2.52392e-69	152.212
CAVIN2	3.63472	5.20452	20.5729	1.75098e-71	2.84148e-69	152.084
TNNC1	4.08803	3.92591	20.567	1.87868e-71	3.01966e-69	152.014
CHIAP2	3.12069	0.963418	20.5079	3.83034e-71	6.09856e-69	151.305
RASIP1	2.2712	3.17349	20.4962	4.41456e-71	6.96304e-69	151.164
WWC2	2.27487	3.59159	20.4748	5.71363e-71	8.92861e-69	150.907
FGD5	2.17971	3.26415	20.4078	1.28046e-70	1.98259e-68	150.103
EMCN	2.70659	3.07476	20.3833	1.72115e-70	2.64072e-68	149.809
FRMD3	1.9904	1.53699	20.3329	3.15709e-70	4.80021e-68	149.205
SOX7	2.61273	2.42557	20.3216	3.61735e-70	5.45089e-68	149.069
CALCRL	2.73505	4.13389	20.3204	3.66787e-70	5.4781e-68	149.055
CYYR1	2.18098	3.73025	20.2858	5.56148e-70	8.23343e-68	148.641
GDF10	3.37364	2.08404	20.2799	5.97565e-70	8.76965e-68	148.569
FMO2	3.46013	3.99279	20.2564	7.9253e-70	1.15306e-67	148.288
EFCC1	2.44465	2.46038	20.2373	9.97928e-70	1.43949e-67	148.059
MYCT1	2.16598	3.2641	20.23	1.08914e-69	1.55775e-67	147.972
LRRC36	3.00063	1.67931	20.2165	1.2801e-69	1.81548e-67	147.811
CD36	3.28175	2.97158	20.1987	1.58679e-69	2.23169e-67	147.597
PDLIM2	1.83534	2.81812	20.1772	2.05356e-69	2.86429e-67	147.34
CDO1	2.42758	1.83021	20.1383	3.27792e-69	4.53454e-67	146.875
ARC	2.36046	1.17771	20.1292	3.65972e-69	5.02155e-67	146.765
ADGRE3	1.86436	1.04257	20.1191	4.13247e-69	5.62449e-67	146.644
ARHGEF26	2.68916	3.35278	20.1044	4.92874e-69	6.65459e-67	146.469
GIMAP8	2.44555	3.7674	20.0082	1.56464e-68	2.09575e-66	145.318
SCN4B	2.60717	2.10696	19.9501	3.14204e-68	4.17544e-66	144.624
THSD1	1.95521	2.39064	19.9343	3.7991e-68	5.00918e-66	144.435
FAM110D	1.93316	1.90654	19.9111	5.01385e-68	6.55959e-66	144.159
VEGFD	4.06601	2.55824	19.8761	7.63318e-68	9.90963e-66	143.74
FHL5	2.56327	2.10331	19.8448	1.11098e-67	1.43129e-65	143.367
C14orf132	2.65505	2.82408	19.7898	2.14733e-67	2.74549e-65	142.711
AGRP	2.47155	1.51115	19.7719	2.65885e-67	3.37395e-65	142.498
GPA33	2.8371	1.41685	19.7548	3.26603e-67	4.11349e-65	142.293
SOSTDC1	3.78487	1.67814	19.7481	3.53757e-67	4.42248e-65	142.213
FEZ1	1.89677	2.28839	19.7288	4.45612e-67	5.52984e-65	141.984
TENT5B	2.89363	3.01746	19.7159	5.20402e-67	6.41082e-65	141.829
CLEC14A	2.32478	5.09141	19.7126	5.40867e-67	6.61465e-65	141.791
TGM1	1.89258	1.47823	19.6915	6.96174e-67	8.45275e-65	141.539
ABCA8	2.68191	1.75484	19.6859	7.44295e-67	8.97247e-65	141.473
RBP2	2.61179	1.12329	19.662	9.9109e-67	1.18629e-64	141.188
HBA2	4.54972	4.18926	19.5302	4.78977e-66	5.69275e-64	139.619
DNASE1L3	2.81136	1.65629	19.5064	6.36849e-66	7.51615e-64	139.336
INMT	3.97432	4.3429	19.4962	7.18927e-66	8.42387e-64	139.215
TMEM177	-1.3992	3.71829	-19.4956	7.23743e-66	8.42387e-64	139.208
SLC39A8	2.73728	5.84131	19.3824	2.79542e-65	3.23139e-63	137.863
PTPRB	2.52744	3.27809	19.369	3.28059e-65	3.76643e-63	137.704
ALDH18A1	-1.55245	6.3554	-19.3363	4.84192e-65	5.52142e-63	137.316
SEMA6A	2.17656	1.84206	19.2853	8.89186e-65	1.00717e-62	136.711
NPR1	2.78883	3.11594	19.2447	1.4416e-64	1.62199e-62	136.23
KIF17	1.46966	1.33624	19.2378	1.56524e-64	1.74944e-62	136.148
STARD8	1.99259	2.93408	19.1651	3.71969e-64	4.13008e-62	135.286
PTCRA	1.75103	1.19516	19.1382	5.11899e-64	5.64662e-62	134.968
STARD13	1.84081	2.72139	19.112	6.99078e-64	7.66126e-62	134.658
SMAD6	2.1064	2.54722	19.1025	7.8288e-64	8.5243e-62	134.545
VIPR1	2.96578	2.89757	19.0999	8.07815e-64	8.73942e-62	134.514
UBE2T	-2.83761	5.20567	-19.0667	1.19788e-63	1.28769e-61	134.122
GOLM1	-2.42335	7.35401	-19.0593	1.30798e-63	1.39714e-61	134.034
CAT	2.00179	6.5389	19.0239	1.99155e-63	2.11393e-61	133.616
ERG	2.00184	3.00201	19.021	2.06043e-63	2.17337e-61	133.582
TAMALIN	2.23714	3.43653	19.0104	2.33757e-63	2.45039e-61	133.456
LMO2	1.86007	3.7033	18.971	3.73288e-63	3.88888e-61	132.99
DPEP2	2.13673	2.53077	18.9273	6.26947e-63	6.4914e-61	132.474
FAM189A2	3.1275	3.22032	18.8729	1.19372e-62	1.22844e-60	131.833
PKNOX2	1.95676	1.44727	18.8152	2.36649e-62	2.42056e-60	131.152
IGSF10	2.44826	1.46221	18.807	2.60858e-62	2.6521e-60	131.055
ADRB1	3.14119	2.11129	18.7752	3.79869e-62	3.83895e-60	130.68
LRRN3	2.39357	1.44449	18.5767	3.97016e-61	3.98836e-59	128.344
PHACTR1	2.22396	2.38922	18.5287	6.99188e-61	6.98236e-59	127.781
PARAL1	2.83005	1.55199	18.5228	7.49116e-61	7.43696e-59	127.712
TGFBR3	2.56439	2.72414	18.5206	7.68904e-61	7.58877e-59	127.686
MMRN2	2.08043	3.87835	18.461	1.55386e-60	1.52468e-58	126.986
TCEAL2	2.52196	1.32037	18.4109	2.80136e-60	2.73286e-58	126.399
SLC14A1	1.86404	1.00552	18.3968	3.30997e-60	3.21048e-58	126.233
NLRC4	1.84916	2.3125	18.3906	3.55757e-60	3.43092e-58	126.161
NME1	-2.03602	5.4639	-18.3895	3.60639e-60	3.45825e-58	126.148
CLDN5	2.88898	4.3422	18.3664	4.73229e-60	4.51225e-58	125.877
PPP1R14B	-1.97247	7.13973	-18.3517	5.62613e-60	5.3344e-58	125.705
FPR2	2.47826	1.72825	18.339	6.53404e-60	6.16061e-58	125.556
FOLR3	2.32449	0.926099	18.3335	6.96679e-60	6.53214e-58	125.492
KL	2.25114	1.57794	18.3251	7.68789e-60	7.16842e-58	125.394
ACKR4	2.02847	1.338	18.2992	1.04284e-59	9.67031e-58	125.091
SBSPON	2.3023	1.75417	18.295	1.09622e-59	1.01098e-57	125.041
ADGRE1	2.23255	1.50131	18.2721	1.43396e-59	1.31527e-57	124.774
B3GNT3	-3.66032	5.10384	-18.2538	1.77891e-59	1.62285e-57	124.559
F11	2.33716	0.988214	18.2261	2.46043e-59	2.23251e-57	124.236
DACH1	2.22	1.65858	18.2055	3.13595e-59	2.83024e-57	123.995
ETV4	-3.10228	4.72791	-18.1771	4.37808e-59	3.93026e-57	123.663
FAM83A	-4.50985	4.74005	-18.1428	6.54043e-59	5.84036e-57	123.263
CFP	1.79644	1.78481	18.1253	8.03493e-59	7.13714e-57	123.058
CTHRC1	-3.53388	6.12311	-18.099	1.09301e-58	9.658e-57	122.752
GIMAP1	1.84911	2.61121	18.0823	1.32899e-58	1.1682e-56	122.557
CSRNP1	2.22637	5.62497	18.081	1.35045e-58	1.1809e-56	122.542
AOC3	2.86896	5.10737	18.0358	2.29129e-58	1.99331e-56	122.015
GLIPR2	2.30242	5.17516	18.0121	3.02431e-58	2.6175e-56	121.739
LRRC32	2.20579	4.6182	18.0066	3.22485e-58	2.77683e-56	121.675
EFNA4	-1.98451	5.31682	-17.9736	4.74448e-58	4.0646e-56	121.291
TMEM88	2.0838	3.01093	17.966	5.19004e-58	4.42386e-56	121.201
TOP2A	-3.23379	5.15958	-17.9077	1.02603e-57	8.7017e-56	120.523
RSPO2	2.07309	0.991489	17.9012	1.10645e-57	9.3368e-56	120.448
PLPP2	-2.44083	4.8947	-17.8987	1.13907e-57	9.5642e-56	120.419
COL6A6	2.59429	1.75096	17.8966	1.16744e-57	9.75387e-56	120.395
PI16	2.50106	1.17412	17.8908	1.24919e-57	1.03855e-55	120.327
PELATON	2.57363	3.76822	17.8774	1.46033e-57	1.20814e-55	120.172
CLDN18	6.20865	4.15188	17.8722	1.55216e-57	1.27785e-55	120.111
ANOS1	3.00413	3.84479	17.8646	1.69686e-57	1.39019e-55	120.022
CASQ2	1.88059	1.05454	17.8237	2.73329e-57	2.22849e-55	119.548
HBB	4.74908	5.94537	17.8206	2.83571e-57	2.30088e-55	119.511
PRKCE	1.64542	2.83567	17.8011	3.55816e-57	2.87326e-55	119.285
SPAG4	-2.3016	4.01875	-17.7203	9.128e-57	7.33587e-55	118.348
COX7A1	1.86063	4.00477	17.6276	2.68351e-56	2.14643e-54	117.274
SLIT2	2.41767	3.09899	17.5518	6.47598e-56	5.15543e-54	116.397
GLDN	2.18883	1.84033	17.519	9.48387e-56	7.51452e-54	116.018
GIMAP6	2.13629	4.25905	17.5162	9.78999e-56	7.72082e-54	115.986
TMEM184A	-2.41689	3.75872	-17.4917	1.3019e-55	1.02196e-53	115.702
ADAMTSL3	1.98973	1.6558	17.4555	1.97928e-55	1.54635e-53	115.286
RASGRP4	1.60335	1.7512	17.4551	1.98826e-55	1.54635e-53	115.281
CORO2B	1.90131	1.77494	17.4507	2.09443e-55	1.62145e-53	115.229
THBD	2.54156	4.96511	17.4482	2.1546e-55	1.66042e-53	115.201
CAMP	2.36785	1.41168	17.437	2.45375e-55	1.88236e-53	115.072
ADM2	-2.4599	3.2334	-17.4316	2.61148e-55	1.9943e-53	115.01
TIE1	1.97208	3.71123	17.4184	3.04289e-55	2.31328e-53	114.858
PLA2G4F	3.02835	2.78628	17.4161	3.1255e-55	2.36543e-53	114.831
MME	2.89942	2.42972	17.3857	4.44632e-55	3.35002e-53	114.48
CXCR2	1.91678	1.40725	17.3846	4.50127e-55	3.37635e-53	114.468
HHIP	3.3008	1.89	17.3649	5.65201e-55	4.22075e-53	114.241
RADIL	1.7623	1.21756	17.3645	5.67763e-55	4.22121e-53	114.237
RHOJ	1.79014	3.35145	17.3623	5.825e-55	4.31178e-53	114.211
SNX22	1.61179	2.13173	17.3594	6.02452e-55	4.43999e-53	114.178
SULT1C4	1.95988	1.72691	17.3539	6.42348e-55	4.71344e-53	114.114
ODF3L1	1.66425	1.27553	17.3408	7.47025e-55	5.45781e-53	113.964
SEMA5A	2.57238	2.7164	17.2952	1.26546e-54	9.20569e-53	113.439
PAICS	-1.69791	5.53009	-17.2854	1.4177e-54	1.02689e-52	113.326
CDC20	-3.16132	4.95903	-17.2626	1.8456e-54	1.33112e-52	113.064
CAVIN1	2.22373	7.26477	17.2598	1.90662e-54	1.36927e-52	113.031
DNASE2B	1.99952	1.13581	17.2321	2.62299e-54	1.87577e-52	112.714
RAI2	2.22446	3.64154	17.1908	4.22691e-54	3.01002e-52	112.239
PEAR1	1.81188	2.3253	17.1888	4.3264e-54	3.06792e-52	112.216
COX4I2	2.35345	4.11345	17.1862	4.45759e-54	3.14773e-52	112.186
TEDC2	-2.11082	2.56244	-17.17	5.36974e-54	3.77604e-52	112.001
OR7E47P	2.13954	2.6253	17.1561	6.30431e-54	4.41485e-52	111.841
IQGAP3	-2.5843	3.39722	-17.1556	6.34264e-54	4.42333e-52	111.835
GYPC	1.82273	4.25729	17.1545	6.42696e-54	4.46369e-52	111.822
HSPB2	1.34095	1.40773	17.1277	8.75012e-54	6.05229e-52	111.515
IL3RA	1.68631	4.4005	17.1142	1.02201e-53	7.04016e-52	111.36
SYNC	1.49403	1.66268	17.0758	1.59091e-53	1.09146e-51	110.92
RCC1	-1.60015	5.51128	-17.0669	1.76274e-53	1.20444e-51	110.818
PPP1R14BP3	-1.92162	6.33925	-17.0575	1.96357e-53	1.33408e-51	110.71
ADPRH	1.56326	3.58859	17.0573	1.96828e-53	1.33408e-51	110.708
CPB2	4.09126	2.32925	17.013	3.27641e-53	2.21184e-51	110.201
ARHGAP31	2.20178	3.81704	17.0052	3.5825e-53	2.40884e-51	110.112
HBEGF	2.57973	4.69347	16.9512	6.65924e-53	4.45984e-51	109.495
OCIAD2	-1.97619	6.77332	-16.9463	7.04497e-53	4.69953e-51	109.439
FAM162B	2.2144	2.8812	16.9363	7.90325e-53	5.2513e-51	109.325
SPRYD7	1.22543	3.89877	16.917	9.86071e-53	6.52624e-51	109.104
MYO16-AS1	2.7076	1.22335	16.9124	1.0396e-52	6.85366e-51	109.052
VEPH1	2.99321	2.74183	16.9062	1.11591e-52	7.32808e-51	108.981
DKK2	1.94842	1.96814	16.8611	1.87321e-52	1.22535e-50	108.466
DES	3.52829	3.45489	16.855	2.00853e-52	1.3088e-50	108.397
SFXN1	-1.35463	4.22113	-16.8535	2.04351e-52	1.32648e-50	108.379
CCL23	2.5295	2.32967	16.8498	2.13136e-52	1.3782e-50	108.337
CGNL1	2.32084	3.84322	16.8325	2.59739e-52	1.67314e-50	108.141
ST6GALNAC3	1.39769	1.19269	16.8266	2.78065e-52	1.78437e-50	108.073
INKA2	1.243	1.63336	16.812	3.28416e-52	2.0995e-50	107.907
LINC01936	2.14014	1.93882	16.7925	4.10634e-52	2.6152e-50	107.685
CAV2	2.69107	5.16493	16.7852	4.46297e-52	2.83164e-50	107.602
SAPCD2	-2.54366	3.25648	-16.7561	6.22778e-52	3.93657e-50	107.271
AFF3	2.12054	1.42618	16.7174	9.68705e-52	6.10031e-50	106.831
SPN	2.32041	3.44256	16.7137	1.01134e-51	6.34515e-50	106.788
ANGPTL1	2.17204	1.69245	16.7071	1.0899e-51	6.81268e-50	106.714
CD93	2.24859	5.41437	16.6952	1.24868e-51	7.77634e-50	106.578
PIP5K1B	2.4012	2.5265	16.6919	1.29737e-51	8.0499e-50	106.54
FUT2	-2.51394	3.89841	-16.6767	1.54325e-51	9.54043e-50	106.368
PALMD	1.91448	2.47406	16.6524	2.03486e-51	1.25337e-49	106.092
RXRG	2.14118	1.13531	16.6398	2.34934e-51	1.44181e-49	105.949
LAMP3	3.333	6.10131	16.6213	2.90198e-51	1.77452e-49	105.739
RMI2	-1.93644	3.86979	-16.6087	3.35024e-51	2.04123e-49	105.596
GPX3	2.63138	7.42536	16.5954	3.89811e-51	2.36649e-49	105.446
ABI3BP	2.62433	3.05588	16.5768	4.81846e-51	2.91473e-49	105.235
TRPV2	1.92234	4.59012	16.563	5.64088e-51	3.40004e-49	105.078
SELP	2.27981	2.90748	16.5452	6.90854e-51	4.1493e-49	104.876
COL10A1	-3.7159	4.57808	-16.538	7.4963e-51	4.48635e-49	104.795
KANK2	1.61876	5.21756	16.5108	1.02144e-50	6.09149e-49	104.487
TNXB	2.71044	2.33951	16.506	1.07927e-50	6.41369e-49	104.432
PLCL1	1.32974	1.50072	16.4942	1.23405e-50	7.30776e-49	104.299
SESN1	1.61884	3.74264	16.4711	1.60433e-50	9.46723e-49	104.038
ABCG2	1.73205	2.04037	16.4678	1.66654e-50	9.8001e-49	104
SRPK1	-1.48546	5.25763	-16.4345	2.43045e-50	1.42426e-48	103.625
TBX2-AS1	1.76864	1.84689	16.4154	3.02025e-50	1.76376e-48	103.408
DENND3	1.66624	3.48585	16.412	3.13983e-50	1.82727e-48	103.37
BCHE	2.27333	1.76964	16.4105	3.1911e-50	1.85073e-48	103.354
TMEM204	1.7819	4.76869	16.3889	4.08054e-50	2.35847e-48	103.109
KIF20A	-2.37451	3.52213	-16.3877	4.13726e-50	2.38309e-48	103.095
VSIR	1.64408	5.00609	16.351	6.26702e-50	3.59757e-48	102.682
C1QTNF7	2.11299	1.56408	16.3326	7.72103e-50	4.41721e-48	102.475
RETN	3.63276	2.93393	16.3155	9.37815e-50	5.34713e-48	102.281
HSPB6	2.86634	3.51513	16.2994	1.12425e-49	6.38855e-48	102.101
LINC00987	1.28685	1.50622	16.2886	1.27123e-49	7.19951e-48	101.978
FXYD6	1.91461	3.4347	16.2708	1.55447e-49	8.7742e-48	101.778
FGR	2.16362	4.3004	16.2587	1.78347e-49	1.00332e-47	101.642
PNPLA6	1.5013	5.00371	16.2556	1.84617e-49	1.03514e-47	101.607
TNS1	2.2842	5.65378	16.2451	2.07847e-49	1.16153e-47	101.489
CDCA8	-2.43869	4.12347	-16.2132	2.9801e-49	1.65991e-47	101.131
LGR4	-2.31433	4.72507	-16.2075	3.17807e-49	1.76435e-47	101.067
CXCR1	1.81431	1.06486	16.1973	3.56694e-49	1.97375e-47	100.952
MFAP3L	1.59946	1.26697	16.1892	3.9087e-49	2.15579e-47	100.861
LGI4	1.1369	1.2827	16.1831	4.1894e-49	2.30308e-47	100.792
RAPGEF4	1.50021	1.76396	16.1699	4.86162e-49	2.65805e-47	100.644
SLIT3	2.53527	2.82077	16.1698	4.86661e-49	2.65805e-47	100.643
PLK1	-2.42391	3.61626	-16.1441	6.50338e-49	3.54057e-47	100.354
FFAR4	1.95529	1.5696	16.1409	6.74091e-49	3.65808e-47	100.319
SPP1	-4.49203	8.09146	-16.1313	7.51443e-49	4.06478e-47	100.211
CCNB1	-2.48179	5.08418	-16.1282	7.78306e-49	4.19664e-47	100.176
UBE2C	-3.41754	5.53224	-16.1262	7.95485e-49	4.27561e-47	100.154
NIM1K	1.69402	1.12541	16.1088	9.68324e-49	5.18806e-47	99.9584
ESAM	2.17062	5.54223	16.0997	1.0732e-48	5.73175e-47	99.8561
SLC5A9	2.02127	1.21719	16.0892	1.20689e-48	6.42543e-47	99.7393
ADH1B	4.22405	3.81339	16.0786	1.36095e-48	7.22289e-47	99.6198
SASH1	1.7493	3.66444	16.0774	1.37839e-48	7.29251e-47	99.6071
WFS1	1.77144	5.43269	16.0648	1.58853e-48	8.37803e-47	99.466
PRAM1	1.97879	2.43734	16.0558	1.75837e-48	9.24484e-47	99.3649
ST6GALNAC5	2.25634	2.587	16.0549	1.77696e-48	9.3136e-47	99.3545
TBX3	1.9993	2.73614	16.0435	2.02035e-48	1.05565e-46	99.2268
HEG1	2.17026	4.65229	16.0327	2.28187e-48	1.18861e-46	99.1057
ZNF423	1.25758	1.22133	16.0309	2.32865e-48	1.20925e-46	99.0855
LINC01290	1.61472	1.26054	16.0219	2.5764e-48	1.3338e-46	98.9849
TSPAN18	1.98566	3.27052	16.015	2.78194e-48	1.4358e-46	98.9085
EZH2	-1.99583	3.57154	-16.0018	3.2289e-48	1.66141e-46	98.7603
NOTCH4	1.6802	3.13544	15.9934	3.54916e-48	1.82064e-46	98.6662
SFTPC	8.1089	7.28802	15.9664	4.80634e-48	2.45808e-46	98.3646
SPAG5	-2.34407	3.71229	-15.95	5.77649e-48	2.94531e-46	98.1817
DUOX1	3.14399	3.59433	15.9492	5.82948e-48	2.96338e-46	98.1726
DAPK2	1.86715	2.46651	15.939	6.53829e-48	3.31371e-46	98.0584
MAMDC2	2.9465	2.96609	15.922	7.90861e-48	3.99518e-46	97.8692
FAM136A	-1.12627	5.50561	-15.9218	7.93024e-48	3.99518e-46	97.8664
LTBP4	2.29888	5.22396	15.9154	8.51567e-48	4.27735e-46	97.7956
PPP1R15A	1.77459	6.43607	15.9126	8.78606e-48	4.40007e-46	97.7645
SFXN4	-1.27818	5.27779	-15.9095	9.102e-48	4.5448e-46	97.7293
LMCD1	1.6189	3.57474	15.9038	9.6965e-48	4.82737e-46	97.6664
ZWINT	-2.24193	4.90578	-15.8951	1.06982e-47	5.31037e-46	97.5686
FAM124B	1.26167	1.33632	15.8821	1.23758e-47	6.1251e-46	97.4237
CCNB2	-2.39376	3.97302	-15.8607	1.57176e-47	7.75631e-46	97.1859
BIRC5	-2.89605	4.31898	-15.853	1.71311e-47	8.42919e-46	97.1003
FGFR4	2.79416	3.0875	15.8433	1.90975e-47	9.36945e-46	96.9922
SYNM	1.63247	2.53123	15.8326	2.15414e-47	1.05378e-45	96.8724
GPM6B	1.96407	2.5312	15.8231	2.39552e-47	1.16848e-45	96.7667
CD52	2.5418	6.88476	15.8224	2.41452e-47	1.17435e-45	96.7589
LHFPL6	1.72185	5.29557	15.8189	2.50964e-47	1.2171e-45	96.7204
EFNA3	-2.00978	2.92473	-15.8175	2.55101e-47	1.23362e-45	96.7042
ADCY4	1.46321	2.14284	15.7756	4.07653e-47	1.9657e-45	96.2379
PDIA4	-1.6362	8.55572	-15.7393	6.1147e-47	2.94011e-45	95.8346
CD300C	2.07965	2.94642	15.7314	6.67288e-47	3.19938e-45	95.7477
RILPL2	1.30516	3.84717	15.7209	7.50828e-47	3.58972e-45	95.6303
KIF2C	-2.62745	3.72601	-15.6907	1.05135e-46	5.01234e-45	95.2955
JCAD	2.06248	4.00042	15.6734	1.27476e-46	6.06034e-45	95.1038
CRYAB	2.12624	3.42397	15.6688	1.34196e-46	6.36189e-45	95.0527
NEK2	-2.59973	3.41215	-15.6543	1.57799e-46	7.45987e-45	94.8916
TPX2	-2.94033	4.84889	-15.643	1.78938e-46	8.43556e-45	94.7665
GPT2	-2.54533	4.4169	-15.6422	1.80585e-46	8.48953e-45	94.7574
ANGPT1	2.25608	2.50781	15.6337	1.98315e-46	9.29712e-45	94.6642
LINC00511	-2.10872	2.83898	-15.6317	2.02859e-46	9.48381e-45	94.6417
MBNL1-AS1	1.42497	1.3288	15.624	2.21126e-46	1.03092e-44	94.5559
NUSAP1	-2.19056	4.59543	-15.6091	2.608e-46	1.21254e-44	94.3918
INPP5K	1.07361	4.68742	15.5983	2.94269e-46	1.36439e-44	94.2717
PPP1R14B-AS1	-2.09415	2.58266	-15.5921	3.15131e-46	1.45711e-44	94.2036
ZNF366	1.41606	1.41233	15.5874	3.32255e-46	1.53209e-44	94.1509
PTH1R	1.70804	1.87042	15.5866	3.35062e-46	1.54083e-44	94.1426
CNOT11	-1.09816	6.36729	-15.5854	3.39581e-46	1.55737e-44	94.1293
C1QTNF2	1.43934	1.49153	15.5628	4.3679e-46	1.99775e-44	93.8789
C8B	2.73156	1.30997	15.5478	5.15818e-46	2.35283e-44	93.7134
PGM5P4	1.70734	1.02942	15.5383	5.73318e-46	2.60806e-44	93.6083
MIR22HG	1.54648	4.44305	15.5376	5.77641e-46	2.62066e-44	93.6009
CCL14	1.68848	1.16398	15.5339	6.01763e-46	2.72277e-44	93.5602
BMPER	1.90834	1.1442	15.5278	6.44118e-46	2.90663e-44	93.4925
ST6GALNAC6	1.37288	5.15403	15.5253	6.62245e-46	2.98046e-44	93.4649
BCL6B	1.64205	3.38152	15.5203	6.99978e-46	3.1419e-44	93.4098
PDZD2	2.29316	2.50098	15.519	7.09949e-46	3.1782e-44	93.3957
PCLAF	-2.13313	3.45162	-15.5188	7.11962e-46	3.17878e-44	93.3929
CEP55	-2.50919	3.91753	-15.499	8.87193e-46	3.9507e-44	93.174
METTL7A	2.09976	5.78983	15.4973	9.03633e-46	4.01332e-44	93.1558
UHRF1	-2.21666	2.90946	-15.4927	9.51462e-46	4.21465e-44	93.1045
RRM2	-2.64441	4.43889	-15.4876	1.00678e-45	4.44802e-44	93.0483
SPTBN2	-2.08319	3.91614	-15.484	1.04793e-45	4.61772e-44	93.0084
CBLC	-2.583	4.68653	-15.4813	1.07929e-45	4.74353e-44	92.9791
HMGB3	-2.91963	6.97145	-15.4734	1.17864e-45	5.16673e-44	92.8915
ATP1A2	1.58842	1.08804	15.464	1.30674e-45	5.71342e-44	92.7889
SPTBN1	1.74192	6.16857	15.4513	1.50471e-45	6.56202e-44	92.6486
EPN3	-2.30944	3.30978	-15.4469	1.58057e-45	6.87509e-44	92.5997
KDELR3	-1.99862	6.00579	-15.4341	1.8207e-45	7.89922e-44	92.459
ELAPOR2	2.09721	3.01655	15.416	2.2244e-45	9.62596e-44	92.2598
MND1	-1.86838	2.57498	-15.409	2.40492e-45	1.03805e-43	92.1822
CPED1	1.93376	2.40975	15.4081	2.4292e-45	1.04586e-43	92.1722
MSTO1	-1.23219	3.49517	-15.4066	2.46786e-45	1.0598e-43	92.1565
GGCT	-1.53234	6.43648	-15.4023	2.58864e-45	1.10884e-43	92.109
KIF4A	-2.56331	3.2386	-15.3972	2.74077e-45	1.17104e-43	92.0522
FGF2	1.71135	1.56096	15.3969	2.74851e-45	1.17138e-43	92.0494
NDST1	1.55208	5.15643	15.388	3.03463e-45	1.29006e-43	91.9509
VWF	2.47901	5.83534	15.3804	3.29779e-45	1.39841e-43	91.8682
MS4A7	2.29436	4.59026	15.3746	3.51621e-45	1.4873e-43	91.8044
PPAT	-1.56211	3.47831	-15.3736	3.55743e-45	1.50097e-43	91.7928
FLI1	1.63236	3.25563	15.359	4.18069e-45	1.75954e-43	91.6323
ANLN	-2.77332	3.92924	-15.3437	4.95247e-45	2.07917e-43	91.4638
RECQL4	-2.25315	3.70628	-15.3363	5.3733e-45	2.25025e-43	91.3827
F8	1.54016	2.76603	15.3357	5.40973e-45	2.2599e-43	91.3759
ADARB1	1.59907	3.06725	15.3274	5.92651e-45	2.46967e-43	91.2852
CASKIN2	1.56037	4.39232	15.3245	6.11774e-45	2.54308e-43	91.2536
SFRP5	2.42057	1.28643	15.3114	7.06821e-45	2.93096e-43	91.11
LILRA5	2.03519	2.81602	15.3097	7.20316e-45	2.9796e-43	91.0912
DLGAP5	-2.52311	3.28867	-15.3071	7.41743e-45	3.06073e-43	91.062
FLAD1	-1.26856	5.24076	-15.3065	7.4643e-45	3.07256e-43	91.0558
BUB1B	-2.26757	3.00765	-15.3057	7.53244e-45	3.09307e-43	91.0467
KIF26B	-2.19035	3.03235	-15.2966	8.32796e-45	3.41143e-43	90.9469
MFAP4	3.11201	6.68217	15.2762	1.04298e-44	4.26207e-43	90.7231
IL17D	1.12676	1.21285	15.2692	1.12614e-44	4.5908e-43	90.6468
RCAN1	1.66511	4.16047	15.2684	1.13604e-44	4.61998e-43	90.6381
ITIH5	2.17699	2.12815	15.2586	1.26566e-44	5.13476e-43	90.5306
PLEKHN1	-2.03321	2.78498	-15.2563	1.29865e-44	5.25595e-43	90.505
S100A3	2.13456	2.57642	15.2465	1.44717e-44	5.84303e-43	90.3973
OSCAR	2.33627	4.05854	15.2363	1.6184e-44	6.51881e-43	90.2861
GINS1	-2.13694	3.20158	-15.2361	1.62228e-44	6.51887e-43	90.2837
AURKB	-2.56099	3.65679	-15.2331	1.67764e-44	6.72531e-43	90.2504
HJURP	-2.53343	3.14277	-15.2307	1.72218e-44	6.8875e-43	90.2243
MFNG	1.56782	4.18289	15.229	1.75353e-44	6.99628e-43	90.2064
ECRG4	2.74993	1.83137	15.223	1.87488e-44	7.46281e-43	90.1398
TMPRSS4	-3.49152	4.21276	-15.2193	1.95195e-44	7.75132e-43	90.0998
WIF1	4.68703	3.50455	15.212	2.11471e-44	8.36549e-43	90.0201
CBX7	1.67496	3.58029	15.2119	2.11653e-44	8.36549e-43	90.0193
ITM2A	2.08217	4.76619	15.1985	2.45306e-44	9.67298e-43	89.8725
ADTRP	2.02815	2.01822	15.1943	2.56973e-44	1.01094e-42	89.8263
WNT7A	2.38749	1.2329	15.1826	2.92418e-44	1.14771e-42	89.6978
GIMAP7	1.92756	5.00699	15.1311	5.14855e-44	2.01606e-42	89.1352
KRT4	3.42312	2.06713	15.1163	6.05948e-44	2.36726e-42	88.9732
STX12	0.976203	5.83516	15.079	9.12412e-44	3.5563e-42	88.5662
IQANK1	-2.01716	4.90155	-15.0681	1.02752e-43	3.99574e-42	88.448
CDC6	-2.34885	3.25723	-15.0666	1.04512e-43	4.05483e-42	88.4312
MYBL2	-3.2581	4.88938	-15.0638	1.07699e-43	4.16891e-42	88.4013
GFOD1	1.47384	1.87479	15.0484	1.27537e-43	4.92551e-42	88.2332
ORC6	-1.79629	2.34977	-15.0454	1.31867e-43	5.08109e-42	88.2
SLC50A1	-1.59567	6.87818	-15.0446	1.32962e-43	5.11161e-42	88.1917
MYO19	-1.38409	3.50057	-15.0357	1.46528e-43	5.62034e-42	88.0951
TACC1	1.90312	4.74774	15.0312	1.53914e-43	5.89028e-42	88.0462
CFD	2.77025	5.62086	15.0282	1.59088e-43	6.0745e-42	88.0133
P2RY1	1.50106	2.00294	15.0171	1.79658e-43	6.83341e-42	87.8924
SEPTIN4	1.29095	2.21823	15.0171	1.79773e-43	6.83341e-42	87.8918
MANF	-1.28293	6.78998	-15.0139	1.86103e-43	7.05813e-42	87.8574
MARCO	3.88757	5.80527	15.0082	1.97971e-43	7.49139e-42	87.7959
KAT2A	-1.55623	5.5796	-14.9878	2.47555e-43	9.34674e-42	87.5736
OLR1	2.86451	4.9137	14.9822	2.63216e-43	9.91585e-42	87.5126
FERMT1	-2.37081	3.64993	-14.959	3.39113e-43	1.27466e-41	87.2607
LGALSL	1.83551	4.0572	14.9527	3.63201e-43	1.36217e-41	87.1925
NUF2	-2.38943	3.05397	-14.9485	3.80615e-43	1.42431e-41	87.1459
SSTR1	2.32852	1.65912	14.9385	4.24394e-43	1.58462e-41	87.0376
KLF6	1.7513	6.50983	14.9294	4.68751e-43	1.74638e-41	86.9388
SEMA6D	1.84954	1.53357	14.927	4.81233e-43	1.78894e-41	86.9127
MELK	-2.53172	3.42159	-14.9265	4.83859e-43	1.79474e-41	86.9073
SLC25A10	-1.77795	4.09954	-14.9096	5.81547e-43	2.15236e-41	86.7244
TBX4	2.26875	2.98508	14.9057	6.07099e-43	2.24202e-41	86.6816
CCBE1	2.41333	1.83124	14.9054	6.09006e-43	2.24415e-41	86.6785
ITGA8	2.15633	2.91689	14.8899	7.20981e-43	2.6485e-41	86.5107
IGSF9	-2.3825	3.27242	-14.8898	7.21877e-43	2.6485e-41	86.5095
PEAK1	1.49919	2.88248	14.8844	7.65538e-43	2.8026e-41	86.4511
LINC02014	-1.81068	1.95671	-14.8829	7.78746e-43	2.84478e-41	86.4341
MSR1	2.50461	4.51031	14.8804	7.99545e-43	2.91445e-41	86.4078
PLEK2	-2.19446	4.66883	-14.8774	8.26912e-43	3.00771e-41	86.3744
GPER1	1.89079	1.96174	14.8716	8.8003e-43	3.19404e-41	86.3125
AFAP1L1	1.59442	3.26295	14.8667	9.29074e-43	3.3648e-41	86.2585
IL1RL1	2.65127	1.7254	14.8113	1.69772e-42	6.13541e-41	85.6591
ATIC	-1.17272	6.16622	-14.8095	1.73176e-42	6.24508e-41	85.6394
SCN7A	2.53698	2.68668	14.806	1.79835e-42	6.47137e-41	85.6019
LDLR	1.99285	5.34925	14.8022	1.87318e-42	6.72629e-41	85.5613
RNU6-529P	1.81346	2.23215	14.8012	1.89396e-42	6.7865e-41	85.5504
GKN2	4.27339	2.71608	14.7957	2.01181e-42	7.19352e-41	85.4903
NHSL1	1.78101	3.24754	14.7952	2.02156e-42	7.21306e-41	85.4855
C1orf162	1.87507	4.531	14.7816	2.34441e-42	8.34738e-41	85.3382
DENND2A	1.7148	2.6504	14.777	2.46561e-42	8.76044e-41	85.2881
KIF1C	1.33665	5.74928	14.7744	2.53665e-42	8.99393e-41	85.2598
DLC1	2.49251	4.37526	14.7698	2.66409e-42	9.42596e-41	85.2111
C1orf131	-0.86592	3.08016	-14.7585	3.0125e-42	1.06177e-40	85.0889
AGTR2	3.31152	1.90687	14.7585	3.0135e-42	1.06177e-40	85.0886
E2F8	-1.90171	2.41238	-14.7562	3.08966e-42	1.08634e-40	85.0638
PCOLCE2	2.6216	2.49588	14.7501	3.3015e-42	1.15841e-40	84.9978
KIF11	-2.07748	3.70764	-14.7482	3.36865e-42	1.17952e-40	84.9778
FKBP11	-1.55363	4.72959	-14.743	3.56568e-42	1.24592e-40	84.9213
CCN5	2.11725	2.80549	14.7413	3.63126e-42	1.26621e-40	84.9032
KCNK3	2.68057	2.49457	14.7355	3.86975e-42	1.34659e-40	84.8399
H2BC5	-2.24888	5.69649	-14.7203	4.56236e-42	1.58434e-40	84.6762
CRTAC1	3.60297	3.95728	14.7152	4.82187e-42	1.67102e-40	84.6212
PSAT1	-2.72255	4.54711	-14.7127	4.9535e-42	1.71312e-40	84.5944
PPP1R14A	2.02998	3.9413	14.6918	6.21361e-42	2.14452e-40	84.3691
LEPR	1.96208	2.58023	14.683	6.83637e-42	2.35464e-40	84.2741
MSRB3	1.91581	3.74179	14.6799	7.06575e-42	2.42869e-40	84.2413
SYNDIG1L	1.65039	0.938469	14.6635	8.44683e-42	2.8975e-40	84.0638
PVT1	-1.84467	2.82021	-14.6526	9.50238e-42	3.25298e-40	83.9467
TINCR	2.12401	1.39906	14.6497	9.80324e-42	3.34917e-40	83.9157
STX1A	-2.15378	3.42541	-14.6447	1.03434e-41	3.52659e-40	83.8624
S1PR4	1.7882	3.54988	14.6409	1.07786e-41	3.66753e-40	83.8214
ADAMTS1	2.25415	4.11146	14.6391	1.09987e-41	3.7349e-40	83.8013
AGTR1	1.76336	1.36889	14.633	1.17482e-41	3.98142e-40	83.7358
CD34	1.64722	4.10835	14.6285	1.23318e-41	4.1708e-40	83.6876
CENPF	-2.40138	3.34032	-14.6241	1.29287e-41	4.36395e-40	83.6406
GAS6	1.96368	5.64769	14.6184	1.37614e-41	4.63575e-40	83.5785
PCDHGB7	1.43979	1.73691	14.6114	1.48428e-41	4.99009e-40	83.5033
ANKRD29	2.56749	2.92375	14.6039	1.60926e-41	5.39949e-40	83.423
CNRIP1	1.40791	2.91061	14.5999	1.67936e-41	5.62353e-40	83.3806
GMPPA	-0.952041	4.92347	-14.5984	1.7074e-41	5.70608e-40	83.3641
MYL9	1.89705	7.37155	14.592	1.8288e-41	6.09973e-40	83.2958
TGFBR2	1.78581	6.93596	14.5828	2.02104e-41	6.72765e-40	83.1964
WASF3	1.86721	2.63862	14.5753	2.19213e-41	7.28278e-40	83.1157
EPM2A	0.934552	1.75983	14.5705	2.30818e-41	7.65329e-40	83.0644
MEX3A	-2.63982	3.24351	-14.5602	2.57882e-41	8.53386e-40	82.9541
PAFAH1B3	-1.9462	5.91128	-14.5574	2.65741e-41	8.77675e-40	82.9243
REM1	1.32321	1.73107	14.556	2.69924e-41	8.89521e-40	82.9088
ASF1B	-2.00437	4.29391	-14.5558	2.70382e-41	8.89521e-40	82.9071
TBX2	1.89333	3.74536	14.5545	2.74201e-41	9.00328e-40	82.8931
EML1	1.58638	2.41922	14.5425	3.12236e-41	1.02322e-39	82.764
SPARCL1	2.0774	7.13794	14.5353	3.37282e-41	1.10316e-39	82.6873
NLN	-1.23403	3.463	-14.5302	3.56539e-41	1.16296e-39	82.6321
HSD17B6	3.12933	4.34888	14.5301	3.56944e-41	1.16296e-39	82.631
CASS4	1.73776	2.55125	14.5083	4.51442e-41	1.46801e-39	82.3975
SLC2A1	-2.85271	5.90411	-14.495	5.209e-41	1.69062e-39	82.2552
SYNPO	1.82548	5.20731	14.4855	5.77316e-41	1.87013e-39	82.153
ZBED2	2.29194	2.63935	14.4843	5.84569e-41	1.88999e-39	82.1405
MMP11	-3.68185	4.27463	-14.4832	5.91852e-41	1.90988e-39	82.1282
CCT3	-1.25798	7.81393	-14.4811	6.05083e-41	1.94885e-39	82.1063
PCDH12	1.56306	3.28498	14.4614	7.48302e-41	2.40554e-39	81.8951
C11orf80	-1.27311	4.16017	-14.461	7.51319e-41	2.41065e-39	81.8911
PEBP4	4.27642	4.41932	14.4583	7.73308e-41	2.47649e-39	81.8624
RSPO4	2.18134	1.62825	14.4513	8.34167e-41	2.66633e-39	81.7871
POLR2H	-1.09233	5.56992	-14.4486	8.58004e-41	2.73734e-39	81.7591
C5AR1	2.03697	4.74688	14.4311	1.03656e-40	3.30076e-39	81.5711
SKA3	-1.96897	2.57979	-14.4299	1.04952e-40	3.33575e-39	81.5588
SLC1A1	2.50116	3.77669	14.4252	1.10365e-40	3.5012e-39	81.5088
HMMR	-2.12893	3.16048	-14.4059	1.35779e-40	4.29933e-39	81.3028
GUCY1A2	1.70898	1.73172	14.4024	1.41033e-40	4.4499e-39	81.265
SLC35F2	-1.69611	4.90154	-14.4024	1.41062e-40	4.4499e-39	81.2648
GINS2	-2.00295	3.12591	-14.3955	1.51838e-40	4.78092e-39	81.1916
MMRN1	2.17403	2.47775	14.3799	1.79552e-40	5.64301e-39	81.025
ABHD6	1.15303	3.01651	14.3672	2.05839e-40	6.45715e-39	80.8892
HSPB8	2.22601	4.77731	14.362	2.17552e-40	6.81193e-39	80.8341
PLPP3	1.37986	5.36148	14.3596	2.23334e-40	6.98e-39	80.8081
CCNA2	-2.25916	3.99382	-14.3492	2.49638e-40	7.7877e-39	80.6974
SYNE3	1.2822	1.4765	14.3416	2.70657e-40	8.42781e-39	80.617
MARCKSL1	-1.84392	8.18792	-14.3347	2.91394e-40	9.05681e-39	80.5436
CDH13	1.63544	2.01028	14.3343	2.9273e-40	9.08164e-39	80.5391
NARF	-1.13494	4.74049	-14.321	3.37606e-40	1.04547e-38	80.3973
ACE	1.79207	3.92067	14.3201	3.40934e-40	1.05384e-38	80.3876
MYADM	1.94361	6.8502	14.3134	3.66094e-40	1.12954e-38	80.3168
ARHGEF39	-1.34378	1.92396	-14.3104	3.78273e-40	1.16498e-38	80.2843
RASGRF1	2.59147	2.20014	14.2985	4.29315e-40	1.31977e-38	80.1584
CDC45	-2.16668	3.09596	-14.298	4.32013e-40	1.32565e-38	80.1522
KLF4	2.46425	4.68739	14.2972	4.35475e-40	1.33385e-38	80.1443
RNF144B	1.77465	4.44569	14.2927	4.57058e-40	1.39742e-38	80.0962
PPM1F	1.14356	3.47219	14.2923	4.59079e-40	1.40106e-38	80.0918
PSMG3	-1.39161	5.79411	-14.2896	4.72217e-40	1.43856e-38	80.0638
VSIG4	2.69678	5.89188	14.2845	4.99166e-40	1.51791e-38	80.0086
RECK	1.44693	2.75842	14.2833	5.05291e-40	1.53378e-38	79.9965
AMOTL1	1.81169	3.76232	14.2787	5.30694e-40	1.60799e-38	79.9477
UQCC2	-1.28104	4.6317	-14.2695	5.85566e-40	1.77107e-38	79.8499
ITLN1	2.89933	1.34251	14.2604	6.45275e-40	1.94818e-38	79.7534
CDC25C	-1.82124	2.07343	-14.2575	6.65534e-40	2.00575e-38	79.7227
SERINC1	1.16741	7.63682	14.2509	7.14879e-40	2.15062e-38	79.6516
FOXM1	-2.49334	3.84798	-14.2459	7.53968e-40	2.26418e-38	79.5986
TMEM182	-1.13832	2.54681	-14.2455	7.57226e-40	2.26993e-38	79.5944
PDE2A	1.39729	1.88441	14.2302	8.90883e-40	2.66586e-38	79.4328
MDK	-2.64446	8.06668	-14.228	9.12491e-40	2.72568e-38	79.409
SPC24	-1.86127	2.94917	-14.2179	1.01599e-39	3.02948e-38	79.3022
TK1	-2.31319	6.07314	-14.2039	1.18053e-39	3.51391e-38	79.153
PRC1	-1.97069	3.84153	-14.1775	1.5639e-39	4.64682e-38	78.8734
TROAP	-2.34807	2.91406	-14.1695	1.70288e-39	5.05087e-38	78.7888
FAM13C	1.16869	1.19591	14.1669	1.75083e-39	5.184e-38	78.7612
TMOD1	1.59811	1.93802	14.166	1.76729e-39	5.22357e-38	78.7519
STIL	-1.62889	2.44002	-14.1637	1.81148e-39	5.34482e-38	78.7274
JDP2	1.30448	4.00671	14.1525	2.04154e-39	6.01311e-38	78.6085
HPS5	1.07325	4.08297	14.1463	2.18129e-39	6.41352e-38	78.5427
LHFPL3	1.93496	1.10006	14.144	2.23504e-39	6.56013e-38	78.5185
BZW2	-1.25053	6.19323	-14.1396	2.3407e-39	6.85833e-38	78.4726
GTSE1	-2.00348	2.70507	-14.1309	2.56709e-39	7.50861e-38	78.3808
TMEM273	1.59815	3.24901	14.1293	2.61116e-39	7.62431e-38	78.3639
SEC14L6	2.41825	2.48581	14.128	2.64978e-39	7.72206e-38	78.3493
MDGA1	1.267	1.27622	14.1278	2.65379e-39	7.72206e-38	78.3478
PCAT6	-2.02385	3.60072	-14.1109	3.17661e-39	9.22749e-38	78.1691
SGCA	2.03963	2.49833	14.1063	3.33568e-39	9.6729e-38	78.1205
GNL3	-1.06308	6.18415	-14.1061	3.34335e-39	9.67852e-38	78.1182
ENG	1.67351	6.83323	14.092	3.8855e-39	1.12287e-37	77.9689
LINC02471	2.67056	1.60611	14.0817	4.33235e-39	1.24986e-37	77.8607
DOK2	2.02421	4.48599	14.0709	4.86027e-39	1.39977e-37	77.7464
HYAL2	1.19166	5.67776	14.0562	5.67943e-39	1.63291e-37	77.5916
MKI67	-2.35423	3.70277	-14.0547	5.7719e-39	1.65667e-37	77.5755
NPM3	-1.53005	5.96044	-14.0541	5.80927e-39	1.66457e-37	77.5691
AQP4	4.13783	4.66767	14.052	5.93867e-39	1.69876e-37	77.5472
MCM4	-1.86845	4.98778	-14.05	6.06912e-39	1.73314e-37	77.5256
FABP5	2.14602	4.32004	14.0495	6.10082e-39	1.73925e-37	77.5205
ITPRIP	1.55007	4.03508	14.0488	6.14357e-39	1.74848e-37	77.5135
WFDC1	1.4429	1.50743	14.0236	8.02838e-39	2.28106e-37	77.2476
CBX8	-1.11872	3.242	-14.0215	8.21014e-39	2.32878e-37	77.2253
ACP5	1.87846	6.86989	14.0181	8.5073e-39	2.40902e-37	77.19
CRABP2	-4.37139	7.22385	-14.012	9.07589e-39	2.56572e-37	77.1257
SVEP1	2.07124	2.4652	14.0023	1.00636e-38	2.84019e-37	77.023
IQCN	1.79756	1.61184	13.9939	1.09908e-38	3.09668e-37	76.9354
PGM5	1.90989	2.24675	13.9743	1.35377e-38	3.80246e-37	76.7283
FBLN5	2.06738	4.79698	13.9742	1.35408e-38	3.80246e-37	76.7281
TNFRSF21	-1.81663	7.10048	-13.9651	1.49172e-38	4.18201e-37	76.6318
NDRG4	1.78521	1.89648	13.9646	1.49942e-38	4.19641e-37	76.6267
RMDN3	0.933916	5.07144	13.9644	1.50183e-38	4.19641e-37	76.6251
TOM1L2	1.35802	4.31885	13.9596	1.58069e-38	4.40948e-37	76.5743
EXO1	-2.05348	2.51371	-13.9561	1.64012e-38	4.56772e-37	76.5376
NCAPH	-2.15282	3.28968	-13.9554	1.65334e-38	4.59693e-37	76.5296
CDCA5	-2.23715	3.67241	-13.9486	1.77478e-38	4.92646e-37	76.4592
CCDC69	1.68587	4.8518	13.9478	1.7914e-38	4.95964e-37	76.4499
KCNAB1	1.18118	1.30369	13.9477	1.79261e-38	4.95964e-37	76.4492
RHBDL2	-1.93559	3.2443	-13.9362	2.0244e-38	5.59179e-37	76.3284
CSF3	2.90395	1.61456	13.9353	2.04357e-38	5.6355e-37	76.319
PID1	2.1896	3.77184	13.928	2.20797e-38	6.07895e-37	76.2421
MIR4653	-2.31569	2.92412	-13.9258	2.26025e-38	6.21275e-37	76.2189
ICAM2	1.38511	3.57955	13.9189	2.42982e-38	6.66797e-37	76.147
PDE1B	1.22736	1.50536	13.9159	2.50965e-38	6.87586e-37	76.1148
TFAP4	-1.00712	2.71297	-13.8969	3.06644e-38	8.38774e-37	75.9157
PDK4	2.66354	4.71797	13.8871	3.40053e-38	9.28653e-37	75.8129
SNRK	1.11604	4.23706	13.8868	3.41083e-38	9.29962e-37	75.8099
EPCAM	-1.49381	8.91659	-13.8845	3.49508e-38	9.51395e-37	75.7857
TMEM150B	1.82353	2.66556	13.869	4.1133e-38	1.11788e-36	75.6238
EP300-AS1	1.66486	2.23977	13.866	4.24736e-38	1.15246e-36	75.592
CDCA3	-1.83634	2.40544	-13.8648	4.30241e-38	1.16552e-36	75.5792
TRAF4	-1.25304	6.07375	-13.8633	4.36784e-38	1.18135e-36	75.5642
NDC80	-2.07244	2.96354	-13.8517	4.93916e-38	1.33373e-36	75.442
GMFG	1.58321	5.49941	13.8471	5.18493e-38	1.39786e-36	75.3937
TBX5-AS1	1.62582	2.31074	13.8384	5.67921e-38	1.52868e-36	75.3032
ACOXL	1.8685	1.78666	13.8355	5.85586e-38	1.57372e-36	75.2728
ROR1	1.77751	2.40077	13.8322	6.06071e-38	1.62618e-36	75.2386
ANXA3	2.18779	4.96003	13.8093	7.71484e-38	2.06672e-36	74.9988
MRPL3	-1.0102	6.61927	-13.7966	8.81987e-38	2.359e-36	74.8658
TMEM47	1.78118	3.9455	13.7942	9.04522e-38	2.41545e-36	74.8407
CAB39L	1.3287	3.14625	13.7931	9.1497e-38	2.43949e-36	74.8293
TRAP1	-1.07049	5.08955	-13.7898	9.47017e-38	2.52095e-36	74.7951
CALCOCO1	1.23287	4.82062	13.766	1.21679e-37	3.23399e-36	74.546
ZNF22-AS1	0.952968	1.75843	13.7531	1.39267e-37	3.69561e-36	74.4119
DIPK2B	1.45465	2.809	13.7489	1.45582e-37	3.85712e-36	74.3678
FERMT2	1.37205	4.23282	13.7459	1.50111e-37	3.97089e-36	74.3374
IL33	2.53433	4.41339	13.7424	1.55849e-37	4.11621e-36	74.3001
STAC	2.19942	2.42693	13.7226	1.91772e-37	5.05708e-36	74.094
CDCA7	-2.35644	3.79455	-13.7115	2.15391e-37	5.67106e-36	73.9786
NECTIN4	-2.07483	5.48555	-13.7085	2.22326e-37	5.84453e-36	73.9471
PKMYT1	-1.89897	2.60403	-13.7048	2.31018e-37	6.0636e-36	73.909
TUBB3	-2.13602	2.1992	-13.7038	2.33517e-37	6.11967e-36	73.8983
PLA2G1B	3.57287	3.2047	13.7026	2.36613e-37	6.19118e-36	73.8852
KIF18B	-2.2244	2.67942	-13.7016	2.38954e-37	6.24276e-36	73.8754
CTNNAL1	1.39172	5.23294	13.6972	2.50262e-37	6.52807e-36	73.8295
ADAMTSL4	2.02326	3.62909	13.6942	2.58238e-37	6.72574e-36	73.7983
ACSS3	1.56918	1.70433	13.6886	2.73884e-37	7.12225e-36	73.7398
PHKA1	-1.35867	3.54113	-13.6826	2.91707e-37	7.57406e-36	73.6772
P3H4	-1.73882	4.745	-13.6822	2.92883e-37	7.59291e-36	73.6732
CENPA	-2.24001	2.83903	-13.6727	3.23549e-37	8.36247e-36	73.5742
KNOP1	-0.965938	3.08362	-13.6727	3.23558e-37	8.36247e-36	73.5742
ADGRL2	1.93871	3.96206	13.6655	3.48904e-37	9.00375e-36	73.4993
HLA-E	1.41739	9.86443	13.6565	3.83338e-37	9.87724e-36	73.4057
RASAL1	-2.11765	2.3814	-13.6553	3.88041e-37	9.98319e-36	73.3936
DEPDC1B	-1.9796	2.37484	-13.6519	4.01951e-37	1.03253e-35	73.3586
CENPU	-1.87315	3.73098	-13.6461	4.27186e-37	1.09569e-35	73.2981
LHFPL3-AS2	3.01761	2.39508	13.6449	4.32611e-37	1.10792e-35	73.2856
FIBIN	2.26229	3.64079	13.6446	4.34037e-37	1.10989e-35	73.2823
GJB2	-3.17769	4.30361	-13.6244	5.35784e-37	1.36799e-35	73.0731
SRPX	2.04774	3.62405	13.6232	5.42699e-37	1.38355e-35	73.0603
FZD4	1.61264	3.78247	13.6214	5.52927e-37	1.4075e-35	73.0418
TFB2M	-1.10782	5.23674	-13.6206	5.57613e-37	1.41729e-35	73.0334
DOCK4	1.52528	3.22346	13.6184	5.70666e-37	1.44829e-35	73.0104
DCAF13	-1.17605	4.1613	-13.6108	6.17581e-37	1.565e-35	72.9319
C1orf74	-0.876692	2.27761	-13.6028	6.715e-37	1.69909e-35	72.8487
NXF3	1.59929	0.828825	13.5959	7.21388e-37	1.82258e-35	72.7775
QKI	1.34114	4.33758	13.5912	7.57962e-37	1.91213e-35	72.7284
SLC31A2	1.24862	1.98964	13.5854	8.0496e-37	2.02766e-35	72.6686
GPC3	2.87292	4.6416	13.5791	8.60277e-37	2.16377e-35	72.6026
A2M	2.11673	8.93305	13.5735	9.11873e-37	2.29013e-35	72.5447
TPPP3	2.92651	5.10176	13.5697	9.48185e-37	2.37779e-35	72.5059
MT1M	2.65575	3.01196	13.554	1.11684e-36	2.79658e-35	72.3432
MAGI2-AS3	1.44667	2.13775	13.5533	1.12508e-36	2.81304e-35	72.3359
RBP4	2.89931	3.08987	13.5495	1.17081e-36	2.92303e-35	72.2964
CDT1	-2.06543	3.51823	-13.5347	1.36544e-36	3.40391e-35	72.1436
AGTPBP1	1.16019	3.72256	13.519	1.60909e-36	4.00539e-35	71.9804
CFL2	1.38974	3.74534	13.5182	1.62189e-36	4.03131e-35	71.9726
C1orf112	-1.21052	2.42011	-13.5165	1.65034e-36	4.09599e-35	71.9553
SNRPE	-1.07703	6.60205	-13.5047	1.86546e-36	4.62312e-35	71.8335
CHAF1B	-1.41972	2.93161	-13.5002	1.95604e-36	4.84047e-35	71.7864
GATA6	2.04526	3.44673	13.4967	2.02734e-36	5.00957e-35	71.7509
HS6ST2	-2.84117	4.02405	-13.4962	2.03859e-36	5.03001e-35	71.7454
JAML	1.81277	3.24486	13.4909	2.15382e-36	5.30657e-35	71.6907
PREX2	1.60502	1.65338	13.4902	2.17013e-36	5.33897e-35	71.6832
KIAA0040	1.20796	5.06659	13.4867	2.24953e-36	5.52625e-35	71.6475
ERO1A	-1.72603	6.18802	-13.4824	2.35254e-36	5.77091e-35	71.603
UNC5CL	-2.23725	3.4891	-13.477	2.48864e-36	6.0959e-35	71.5472
OLFML1	1.61226	3.24942	13.475	2.54006e-36	6.21285e-35	71.5269
MS4A15	4.03618	3.15129	13.4741	2.56628e-36	6.26788e-35	71.5166
RAD54L	-1.87635	2.38175	-13.472	2.62098e-36	6.39223e-35	71.4957
MYO7A	-1.3766	2.44316	-13.4658	2.79636e-36	6.81013e-35	71.4313
NCAPG	-2.08102	2.85433	-13.4561	3.09114e-36	7.51716e-35	71.3318
ECE2	-1.41259	2.52615	-13.4471	3.39413e-36	8.24212e-35	71.2389
XRCC2	-1.6824	2.07662	-13.4293	4.08368e-36	9.90233e-35	71.0551
AURKA	-2.04869	4.15428	-13.4242	4.30508e-36	1.04242e-34	71.0027
PDE5A	1.58865	2.93039	13.413	4.83499e-36	1.16906e-34	70.8873
GATA2	1.77251	3.24349	13.4093	5.02451e-36	1.21314e-34	70.8491
LINC00857	-1.50748	2.50883	-13.4081	5.0868e-36	1.22643e-34	70.8369
CYBRD1	2.07063	6.21165	13.3998	5.54606e-36	1.33525e-34	70.751
SCARA5	2.4908	1.80131	13.3973	5.68639e-36	1.36708e-34	70.7262
CCNF	-1.46328	3.14808	-13.3818	6.67852e-36	1.60332e-34	70.5664
KLF9	1.61899	5.09415	13.3787	6.893e-36	1.65246e-34	70.535
SLC46A2	2.62701	2.37608	13.3725	7.35319e-36	1.76028e-34	70.4708
SYNPO2	1.65858	2.23307	13.3718	7.40319e-36	1.76974e-34	70.4641
JPT1	-1.49726	6.84436	-13.3607	8.31041e-36	1.9838e-34	70.3493
SOX4	-1.59763	6.72526	-13.3588	8.47394e-36	2.01998e-34	70.3299
ARHGEF16	-1.48934	4.25499	-13.3517	9.11432e-36	2.16957e-34	70.2575
EEF1A1P6	1.77612	4.79067	13.3475	9.52747e-36	2.26472e-34	70.2135
SAMD10	-1.42404	3.83774	-13.3348	1.08547e-35	2.57657e-34	70.0839
ASPM	-2.0063	2.37469	-13.33	1.14075e-35	2.704e-34	70.0346
KLF2	1.91035	5.12479	13.3288	1.15554e-35	2.73521e-34	70.0218
LPL	2.98498	4.62876	13.3255	1.19471e-35	2.82396e-34	69.9887
CASP4LP	1.2539	1.90446	13.3179	1.29322e-35	3.05255e-34	69.9099
CD300LF	1.92293	3.66465	13.3146	1.33736e-35	3.15231e-34	69.8766
KLHDC7B-DT	-2.13078	3.70397	-13.3122	1.37185e-35	3.22911e-34	69.8513
DONSON	-1.26466	3.68984	-13.3061	1.46095e-35	3.43405e-34	69.7888
NRN1	2.00272	3.23992	13.3051	1.47495e-35	3.46214e-34	69.7793
CBX3	-1.01515	7.01799	-13.2978	1.59092e-35	3.72916e-34	69.7041
RASL12	1.57276	3.8384	13.295	1.63806e-35	3.83432e-34	69.6751
PDE8B	1.24828	1.82602	13.2922	1.6846e-35	3.93781e-34	69.6473
RASGEF1B	1.35486	3.01731	13.2918	1.69223e-35	3.95017e-34	69.6428
MRC1	2.82077	5.4371	13.289	1.74154e-35	4.05966e-34	69.6143
DPYSL2	1.72419	6.09476	13.287	1.77751e-35	4.1378e-34	69.594
FRY	1.45011	2.68827	13.2749	2.01522e-35	4.6847e-34	69.4693
FRMD4A	1.09646	2.0968	13.2722	2.07216e-35	4.81044e-34	69.4416
CACNA2D2	3.46319	4.12003	13.2664	2.1992e-35	5.09833e-34	69.3825
OTX1	-1.62968	1.90032	-13.2572	2.41821e-35	5.59837e-34	69.2882
HACD4	1.42202	3.01692	13.2568	2.42625e-35	5.60928e-34	69.2849
CCRL2	1.60783	3.0731	13.2548	2.47685e-35	5.71845e-34	69.2644
E2F3	-1.25172	4.08473	-13.2489	2.63194e-35	6.06819e-34	69.2041
HYAL1	2.55152	3.79449	13.2469	2.6868e-35	6.18623e-34	69.1836
PBK	-2.26666	3.16828	-13.2415	2.84169e-35	6.53395e-34	69.1279
TIMM8A	-1.00244	3.22604	-13.2251	3.36519e-35	7.72711e-34	68.9599
TONSL	-1.56792	3.13862	-13.2229	3.44177e-35	7.89222e-34	68.9376
SLC39A11	-1.20854	5.15442	-13.22	3.54346e-35	8.11439e-34	68.9087
CDKN3	-2.12025	3.42947	-13.2077	4.02458e-35	9.20363e-34	68.7822
MTARC2	1.61623	4.35119	13.2073	4.04076e-35	9.22813e-34	68.7782
SLC11A1	1.84048	3.55986	13.2039	4.1807e-35	9.53482e-34	68.7444
B4GALT2	-1.13802	5.54981	-13.2023	4.25245e-35	9.68538e-34	68.7275
GIMAP4	1.59544	5.44527	13.1989	4.40205e-35	1.00126e-33	68.6931
CLEC12A	1.8756	2.28634	13.1966	4.50841e-35	1.02407e-33	68.6694
KIFC1	-2.1249	4.03777	-13.1958	4.54657e-35	1.03135e-33	68.6611
CHRDL1	2.81675	3.60808	13.1767	5.53144e-35	1.25308e-33	68.4663
PTTG1	-1.91916	4.74287	-13.1687	6.00131e-35	1.3577e-33	68.3853
DKC1	-1.05343	5.70747	-13.1683	6.03071e-35	1.36252e-33	68.3804
FAM111B	-1.91134	2.96724	-13.164	6.29838e-35	1.42109e-33	68.3373
SNCA	1.26417	1.63564	13.1516	7.15574e-35	1.61238e-33	68.2105
GNAQ	1.188	5.49243	13.147	7.4982e-35	1.68729e-33	68.1641
PDCD2L	-1.24775	4.06747	-13.1422	7.8784e-35	1.77049e-33	68.115
CSTF2	-1.01058	4.90915	-13.133	8.66156e-35	1.9439e-33	68.0208
CSRP1	0.972126	6.29661	13.1293	8.99673e-35	2.01644e-33	67.9831
AGMAT	-1.48937	2.0922	-13.1266	9.24349e-35	2.069e-33	67.9563
MCTS1	-0.868694	5.2275	-13.1231	9.57852e-35	2.14115e-33	67.9209
ERCC6L	-1.5373	1.81639	-13.1208	9.80946e-35	2.18987e-33	67.8972
KCNJ5	1.87907	2.12785	13.1196	9.93309e-35	2.21454e-33	67.8848
SIGLEC17P	1.331	1.33592	13.1172	1.01741e-34	2.26527e-33	67.861
ALOX5	1.98052	5.33206	13.114	1.05206e-34	2.33935e-33	67.8277
DBNDD1	-1.63306	4.12963	-13.1109	1.08568e-34	2.41092e-33	67.7965
HROB	-1.69777	2.56264	-13.1086	1.11131e-34	2.4646e-33	67.7733
EIF2AK1	-0.950379	7.00096	-13.0963	1.26022e-34	2.79117e-33	67.6484
GALNT7	-1.49132	4.95951	-13.0892	1.35502e-34	2.9972e-33	67.5764
CCDC152	1.03001	1.47117	13.084	1.42918e-34	3.15711e-33	67.5234
STARD9	1.24869	1.37042	13.0761	1.54935e-34	3.41808e-33	67.4432
OGN	2.4787	2.29105	13.0743	1.57822e-34	3.47724e-33	67.4249
BMX	1.51159	1.13807	13.0727	1.60494e-34	3.53151e-33	67.4082
FANCF	-0.910085	3.92259	-13.0697	1.65493e-34	3.63675e-33	67.3778
LINC02185	1.5391	1.15919	13.0666	1.70846e-34	3.7495e-33	67.3461
FANCI	-1.53715	3.42986	-13.0644	1.74674e-34	3.82854e-33	67.3241
GIPC2	1.70026	1.59563	13.0632	1.76889e-34	3.87205e-33	67.3116
SHC3	1.68651	1.88073	13.0613	1.80334e-34	3.94236e-33	67.2925
TRAIP	-1.22066	2.36783	-13.0579	1.866e-34	4.07405e-33	67.2585
DUOXA1	2.48356	3.31221	13.0577	1.87097e-34	4.07964e-33	67.2559
LMOD1	1.86506	3.75906	13.0538	1.94705e-34	4.24004e-33	67.2163
AARD	2.02054	1.50689	13.0434	2.16392e-34	4.70625e-33	67.1114
RCCD1	-1.04837	3.04863	-13.0292	2.50262e-34	5.43587e-33	66.967
CKAP2L	-1.85525	2.43762	-13.0283	2.52476e-34	5.4769e-33	66.9582
ARHGAP24	1.298	2.79814	13.0237	2.64711e-34	5.73496e-33	66.9112
FAM83A-AS1	-2.47338	2.3645	-13.023	2.66474e-34	5.76575e-33	66.9047
MVB12B	1.47769	3.44011	13.0222	2.68654e-34	5.80546e-33	66.8966
GNG11	1.98049	4.983	13.0179	2.8093e-34	6.06299e-33	66.8522
HSPE1	-1.18011	6.8919	-13.0129	2.95333e-34	6.36569e-33	66.8025
RPP40	-1.24571	3.21641	-13.012	2.98098e-34	6.4171e-33	66.7933
RBMS2	1.23941	4.71037	13.0059	3.17382e-34	6.82352e-33	66.731
ECT2	-1.77602	4.53935	-13.0047	3.2125e-34	6.89788e-33	66.719
JPT2	-1.08054	6.64451	-13.0019	3.30387e-34	7.08506e-33	66.6911
LINC01852	0.913245	1.60895	12.9985	3.42043e-34	7.3257e-33	66.6567
C1QTNF6	-1.72461	3.45797	-12.9959	3.51226e-34	7.51286e-33	66.6304
KLF13	1.37716	5.05389	12.9908	3.69934e-34	7.903e-33	66.5788
C12orf45	-0.909357	4.39578	-12.9849	3.92899e-34	8.38301e-33	66.519
EPHA10	-1.81122	2.0739	-12.982	4.04771e-34	8.62541e-33	66.4895
KNTC1	-1.53246	2.92405	-12.9805	4.11136e-34	8.74999e-33	66.474
KHDC4	-1.35572	4.79008	-12.9793	4.16287e-34	8.84845e-33	66.4616
BMPR2	1.24191	4.9243	12.9712	4.51858e-34	9.59246e-33	66.3802
POLE2	-1.54895	2.61453	-12.9699	4.57887e-34	9.70823e-33	66.367
CNPY2	-0.92724	5.03688	-12.9636	4.88387e-34	1.03419e-32	66.303
NAT9	-0.980956	4.78903	-12.9461	5.83462e-34	1.23397e-32	66.1263
LINC02555	2.17493	1.31883	12.9383	6.31368e-34	1.33362e-32	66.0479
FABP5P7	1.5047	1.25981	12.9302	6.85713e-34	1.4466e-32	65.9659
AHNAK	2.15064	6.60262	12.9288	6.95608e-34	1.46564e-32	65.9517
PTRH2	-0.904973	3.95572	-12.9252	7.21444e-34	1.51818e-32	65.9155
TARS2	-0.959632	4.89927	-12.9192	7.66333e-34	1.61063e-32	65.8556
ORC1	-1.76012	2.60729	-12.9145	8.03797e-34	1.68727e-32	65.8081
SGO1	-1.58744	1.90263	-12.9092	8.48217e-34	1.77831e-32	65.7547
CTIF	1.14425	3.61446	12.9065	8.72111e-34	1.82613e-32	65.7271
DEPDC1	-1.95467	2.24195	-12.9038	8.96193e-34	1.87423e-32	65.7001
CYP4B1	4.06208	5.27778	12.902	9.13036e-34	1.90709e-32	65.6816
KIF14	-1.76599	1.99059	-12.8981	9.49367e-34	1.98053e-32	65.6428
FGF14-AS2	1.49719	1.98126	12.8946	9.83582e-34	2.04937e-32	65.6077
RTN1	1.54196	2.11066	12.886	1.07349e-33	2.23394e-32	65.5208
SPATS2	-1.04492	3.91532	-12.879	1.1531e-33	2.39666e-32	65.4498
TMEM69	-0.816236	5.06684	-12.872	1.23761e-33	2.56914e-32	65.3795
ALOX5AP	2.1768	6.04204	12.8702	1.26005e-33	2.61251e-32	65.3617
DAP3	-0.865358	6.24548	-12.8612	1.37988e-33	2.85744e-32	65.2715
FIG4	0.906431	4.27869	12.8585	1.41929e-33	2.93546e-32	65.2435
PHACTR2	1.48891	3.55995	12.8559	1.45615e-33	3.00801e-32	65.2181
SIX4	-1.63128	2.95789	-12.8391	1.72686e-33	3.56286e-32	65.0487
GPRIN1	-1.7618	2.70611	-12.8322	1.85194e-33	3.81626e-32	64.9793
ANKRD33B	1.313	1.23286	12.8315	1.86409e-33	3.83661e-32	64.9728
CCNE1	-2.05291	2.92552	-12.8306	1.88184e-33	3.86843e-32	64.9634
MAPK4	1.89857	1.00439	12.8238	2.01596e-33	4.13909e-32	64.895
KPNA2	-1.75043	6.33922	-12.8019	2.5145e-33	5.15641e-32	64.6756
PCDH17	1.57458	3.12151	12.7906	2.81827e-33	5.77233e-32	64.5623
HOXA4	1.40635	1.39624	12.7868	2.92875e-33	5.99134e-32	64.5241
IHH	2.12028	1.09784	12.7848	2.98817e-33	6.10549e-32	64.5042
CYP27A1	1.95545	5.94473	12.7819	3.07851e-33	6.28246e-32	64.4746
TTK	-1.92239	2.51216	-12.7789	3.17445e-33	6.47043e-32	64.4442
TMEM139	2.40497	2.61294	12.7726	3.37967e-33	6.88043e-32	64.3819
P3H2	2.60946	3.68403	12.7711	3.43398e-33	6.98257e-32	64.3661
SOCS2	1.94278	3.26464	12.7665	3.59411e-33	7.29936e-32	64.3209
DNA2	-1.45844	2.46579	-12.7616	3.77989e-33	7.66746e-32	64.2708
F10	1.58096	2.25958	12.7537	4.09128e-33	8.28914e-32	64.1922
ARHGAP44	1.75368	3.04824	12.7493	4.27493e-33	8.65085e-32	64.1486
BUB1	-1.91668	3.27311	-12.7353	4.92372e-33	9.95182e-32	64.0083
MYOZ1	1.87779	2.06126	12.7334	5.01855e-33	1.01313e-31	63.9894
JUND	1.42311	7.75532	12.7313	5.12594e-33	1.03358e-31	63.9683
PRKCQ	1.57559	2.4358	12.7278	5.30922e-33	1.06926e-31	63.9335
MRM1	-1.10834	3.82667	-12.7168	5.93439e-33	1.19374e-31	63.8229
PERM1	-1.35887	1.66322	-12.7164	5.95836e-33	1.19713e-31	63.8189
MTMR10	1.07034	3.27616	12.7145	6.07109e-33	1.21833e-31	63.8003
C1orf198	1.23677	6.15431	12.7117	6.24606e-33	1.25196e-31	63.7721
ID4	2.25697	4.29762	12.7105	6.32287e-33	1.26585e-31	63.76
SECISBP2L	1.49143	4.78889	12.7006	6.9839e-33	1.39653e-31	63.6612
HMGN2P15	1.78265	1.96184	12.7	7.02524e-33	1.40314e-31	63.6554
LMNB1	-1.65744	4.98476	-12.6975	7.20678e-33	1.43769e-31	63.63
MIR27A	1.92834	1.37925	12.6933	7.51623e-33	1.49766e-31	63.5883
TNS2	1.49906	4.91181	12.6929	7.54915e-33	1.50244e-31	63.584
INTS8	-1.03067	4.14276	-12.6822	8.40032e-33	1.66847e-31	63.4779
TLCD1	-1.51874	5.3641	-12.6822	8.40314e-33	1.66847e-31	63.4775
SMUG1	-0.921118	4.31938	-12.6808	8.52573e-33	1.69082e-31	63.4632
PRDX4	-1.29481	7.3855	-12.6623	1.02646e-32	2.03329e-31	63.2789
LRP2BP	1.39051	1.57257	12.661	1.03941e-32	2.05653e-31	63.2664
NCF2	1.80337	5.45669	12.6476	1.18972e-32	2.35116e-31	63.1323
TIMP3	1.95906	2.95084	12.6466	1.20099e-32	2.37065e-31	63.123
PTGER4	1.69281	3.56022	12.6444	1.22803e-32	2.42119e-31	63.1008
SORBS1	1.55463	2.99321	12.6318	1.39352e-32	2.74427e-31	62.9753
MCM10	-1.82232	2.17108	-12.6277	1.45235e-32	2.85679e-31	62.9343
TSPAN7	2.59853	4.07518	12.6258	1.48063e-32	2.90903e-31	62.9151
ARAP3	1.24289	3.4664	12.6192	1.58187e-32	3.10433e-31	62.8495
SMTNL2	1.37889	1.28392	12.6121	1.69754e-32	3.32746e-31	62.7794
PAPSS1	0.90372	5.87662	12.6104	1.72721e-32	3.38168e-31	62.7622
TOX2	1.60648	2.86412	12.6079	1.77181e-32	3.46499e-31	62.7369
RRAS	1.47777	6.95404	12.6002	1.91363e-32	3.73801e-31	62.6604
EME1	-1.49786	2.03759	-12.5999	1.91872e-32	3.74362e-31	62.6578
SLC7A7	1.54852	4.47143	12.5991	1.93513e-32	3.77127e-31	62.6493
REEP1	1.61642	1.43146	12.5974	1.96682e-32	3.82861e-31	62.6332
DCSTAMP	1.61059	1.50516	12.5937	2.04138e-32	3.96917e-31	62.5963
FANCA	-1.27051	2.39059	-12.5927	2.06263e-32	4.00587e-31	62.586
LRRK2-DT	2.80776	2.73094	12.5869	2.18557e-32	4.23975e-31	62.5285
SHCBP1	-1.60183	2.79065	-12.5848	2.23163e-32	4.32413e-31	62.5078
ACKR1	2.63032	3.86386	12.5795	2.35436e-32	4.55671e-31	62.4546
CCDC167	-1.29974	6.10844	-12.5775	2.4e-32	4.63972e-31	62.4356
GPR4	1.37442	2.94028	12.5719	2.53924e-32	4.90329e-31	62.3796
THBS2	-2.48225	5.89378	-12.5569	2.94952e-32	5.68486e-31	62.2309
MAD2L1	-1.76778	3.07971	-12.5569	2.95072e-32	5.68486e-31	62.2305
SLC16A11	1.75416	2.04993	12.5545	3.02133e-32	5.81424e-31	62.207
FRMD5	-1.66559	1.87324	-12.5537	3.04704e-32	5.85705e-31	62.1986
AFAP1-AS1	-3.64536	3.73601	-12.552	3.09902e-32	5.95019e-31	62.1818
TXNDC17	-1.42272	5.65554	-12.5465	3.27299e-32	6.27708e-31	62.1276
CDCA2	-1.64469	2.15133	-12.541	3.45784e-32	6.62406e-31	62.073
LIMCH1	1.77055	5.39859	12.5327	3.75564e-32	7.18638e-31	61.991
ATP1B2	1.30484	1.59667	12.5308	3.83014e-32	7.32065e-31	61.9715
PAK1	-1.08338	5.31869	-12.5273	3.96622e-32	7.57216e-31	61.9368
HSPD1	-1.17706	7.73479	-12.5225	4.16069e-32	7.93447e-31	61.8893
NTN4	1.8542	5.2398	12.5183	4.33845e-32	8.26411e-31	61.8478
FGFR2	2.05692	3.31675	12.514	4.52627e-32	8.61217e-31	61.8057
CDK1	-1.92516	4.28583	-12.5125	4.5957e-32	8.73441e-31	61.7906
PRICKLE2	1.2985	2.68345	12.5093	4.74457e-32	9.00721e-31	61.759
SLC27A3	1.36807	4.32689	12.5034	5.03286e-32	9.54377e-31	61.7004
HMGA1	-1.93722	7.91322	-12.4899	5.75699e-32	1.09047e-30	61.5669
SLC25A25	1.33653	4.021	12.4821	6.22307e-32	1.17743e-30	61.4897
SIDT2	1.03703	4.46826	12.4808	6.30162e-32	1.19096e-30	61.4772
CA3	1.95785	2.06129	12.4627	7.54844e-32	1.425e-30	61.298
UBASH3B	1.51995	2.50958	12.4561	8.06217e-32	1.52028e-30	61.2326
TIMELESS	-1.43427	4.40809	-12.4503	8.54058e-32	1.6087e-30	61.1754
RAD51	-1.49916	2.6574	-12.4483	8.71465e-32	1.63966e-30	61.1554
TLR8	1.79925	2.5604	12.4471	8.81088e-32	1.65592e-30	61.1445
EXOC3L1	1.09973	2.62622	12.445	8.99767e-32	1.68781e-30	61.1236
SNX1	0.811615	5.21586	12.445	9.0006e-32	1.68781e-30	61.1233
ARHGEF6	1.47758	3.73971	12.4446	9.03594e-32	1.69256e-30	61.1194
HOXA5	1.54051	3.33792	12.4325	1.01872e-31	1.9061e-30	61.0004
TBRG4	-0.978708	5.00578	-12.4233	1.11695e-31	2.08757e-30	60.909
PHLDA2	-2.21142	5.97724	-12.4222	1.12869e-31	2.10719e-30	60.8986
SLC35B1	-0.774725	5.17923	-12.4213	1.13909e-31	2.12424e-30	60.8895
LATS2	1.12615	4.09042	12.4167	1.19256e-31	2.2215e-30	60.844
PROS1	1.71795	4.94849	12.4115	1.25536e-31	2.33592e-30	60.793
PILRA	1.62858	4.11174	12.409	1.28736e-31	2.39258e-30	60.768
ITPRID2	1.20656	5.31542	12.4089	1.28865e-31	2.39258e-30	60.7671
DDX56	-0.829697	5.88955	-12.4062	1.32309e-31	2.45383e-30	60.7409
TNFSF12	1.27919	5.43939	12.404	1.35234e-31	2.50532e-30	60.7192
VAMP2	1.20242	5.83388	12.4034	1.36086e-31	2.51833e-30	60.7129
IL7R	2.15197	4.73124	12.4013	1.39e-31	2.56944e-30	60.6919
C20orf194	1.18208	3.26788	12.4006	1.39875e-31	2.58279e-30	60.6857
SERINC2	-1.78817	6.99848	-12.4004	1.40235e-31	2.5866e-30	60.6831
FAM167A	2.20027	2.83425	12.3981	1.43438e-31	2.6428e-30	60.6607
CARD16	1.40323	3.87961	12.3953	1.47413e-31	2.71307e-30	60.6336
LDHA	-1.23949	8.47547	-12.3943	1.48864e-31	2.7368e-30	60.6238
PF4	1.62067	1.10646	12.3911	1.53657e-31	2.82185e-30	60.5924
GAPDH	-1.51399	10.8025	-12.3901	1.55335e-31	2.84955e-30	60.5816
SHMT2	-1.29573	5.89372	-12.3895	1.56188e-31	2.86209e-30	60.5762
SENCR	1.05182	1.3296	12.3892	1.56707e-31	2.86849e-30	60.5729
SYNJ2	-1.25955	3.19058	-12.3879	1.58738e-31	2.90252e-30	60.5601
PIMREG	-1.86038	2.47742	-12.3785	1.74205e-31	3.18189e-30	60.4678
MNX1-AS1	-1.96667	1.94234	-12.3777	1.75606e-31	3.204e-30	60.4599
METTL1	-1.18538	4.66772	-12.3775	1.75908e-31	3.20604e-30	60.4581
GJA4	1.44484	3.99464	12.372	1.85744e-31	3.38166e-30	60.4041
FANCD2	-1.13826	2.62276	-12.3719	1.86023e-31	3.3831e-30	60.4026
TMEM74B	1.41994	2.05492	12.3704	1.88684e-31	3.4278e-30	60.3885
MTX2	-0.814232	6.07851	-12.3699	1.89656e-31	3.44175e-30	60.3834
CD68	1.32526	2.14426	12.3627	2.03811e-31	3.69465e-30	60.312
TRGJP2	2.29158	1.54426	12.3614	2.06362e-31	3.73688e-30	60.2996
FAM167B	1.34922	3.87742	12.3559	2.17992e-31	3.94325e-30	60.2452
C3orf86	1.3592	1.02916	12.3503	2.30399e-31	4.16321e-30	60.1903
SRPRB	-0.894688	5.83823	-12.35	2.30989e-31	4.16942e-30	60.1877
SHROOM4	1.7342	3.00955	12.3496	2.31973e-31	4.18269e-30	60.1835
MMACHC	-0.839443	2.7526	-12.3482	2.35271e-31	4.23765e-30	60.1695
AATK	2.04738	2.55096	12.3434	2.46555e-31	4.43169e-30	60.123
GAB1	1.2908	3.11761	12.3434	2.4657e-31	4.43169e-30	60.1229
FOSB	3.60987	4.54573	12.3371	2.62398e-31	4.71116e-30	60.0612
GIMAP5	1.16564	1.23748	12.333	2.73345e-31	4.9025e-30	60.0206
SNHG1	-1.38402	4.74811	-12.3285	2.85639e-31	5.11755e-30	59.977
SPC25	-1.62565	2.79014	-12.3271	2.89873e-31	5.18789e-30	59.9623
SELPLG	1.62139	5.51981	12.3229	3.02129e-31	5.40151e-30	59.9212
LEFTY2	1.4503	1.0918	12.3219	3.05093e-31	5.44874e-30	59.9116
COL1A1	-2.74079	8.95809	-12.3211	3.07574e-31	5.48724e-30	59.9035
MOCS1	1.33378	3.11149	12.3207	3.08692e-31	5.50137e-30	59.8999
HLX	1.16282	2.55037	12.3133	3.32034e-31	5.91112e-30	59.8276
RADX	1.27908	1.3453	12.3101	3.42933e-31	6.09872e-30	59.7955
PROM2	-2.12874	4.94147	-12.3056	3.58526e-31	6.3693e-30	59.7514
NEBL	1.76682	3.8571	12.3015	3.73185e-31	6.62275e-30	59.7116
PTPRH	-2.5904	2.69931	-12.2967	3.91428e-31	6.93922e-30	59.6642
PRDM11	0.901544	1.75966	12.2954	3.96381e-31	7.01964e-30	59.6517
SCIMP	1.5614	2.76127	12.2952	3.9731e-31	7.02873e-30	59.6494
INKA1	1.2386	2.53961	12.2941	4.01491e-31	7.09525e-30	59.639
RHNO1	-0.923315	5.27125	-12.2829	4.48424e-31	7.91636e-30	59.5293
KIF15	-1.54036	2.1964	-12.2792	4.64922e-31	8.19904e-30	59.4934
PDLIM1	1.08299	7.66348	12.2772	4.74479e-31	8.35846e-30	59.4732
CHEK1	-1.53414	2.82648	-12.2771	4.74952e-31	8.35846e-30	59.4722
SKA1	-1.74947	2.35827	-12.2769	4.75648e-31	8.36198e-30	59.4708
DIXDC1	1.13712	2.84535	12.2749	4.8506e-31	8.51859e-30	59.4513
KHDRBS2	1.98602	1.66905	12.2738	4.90349e-31	8.60252e-30	59.4406
HSH2D	-1.26944	4.19374	-12.2656	5.31831e-31	9.32057e-30	59.36
GGTA1	1.37724	2.76389	12.2634	5.43288e-31	9.51149e-30	59.3388
ABCG1	1.48796	4.40409	12.2555	5.87487e-31	1.02746e-29	59.2612
CYRIA	1.44869	3.4575	12.2554	5.88093e-31	1.02746e-29	59.2602
NOSTRIN	1.58377	3.017	12.2501	6.19859e-31	1.08184e-29	59.208
LILRB3	1.20693	2.26408	12.2393	6.88952e-31	1.20118e-29	59.1031
TPRG1	1.15269	1.3104	12.2368	7.06411e-31	1.23035e-29	59.0782
HELLS	-1.44686	2.26544	-12.2364	7.08933e-31	1.23347e-29	59.0747
TYMS	-1.58786	4.56083	-12.2345	7.22209e-31	1.25528e-29	59.0563
SMYD5	-0.83802	5.01663	-12.233	7.33185e-31	1.27304e-29	59.0413
MRGBP	-1.00077	4.70274	-12.2325	7.36886e-31	1.27815e-29	59.0363
SLC44A3-AS1	-1.10005	2.36037	-12.2249	7.94126e-31	1.37602e-29	58.9621
NPNT	2.32416	4.98436	12.2235	8.05278e-31	1.39392e-29	58.9482
EFEMP1	1.9568	6.3045	12.2217	8.19646e-31	1.41733e-29	58.9307
IPO4	-0.914125	2.20232	-12.2133	8.89987e-31	1.53739e-29	58.849
ELF3-AS1	-1.29379	2.84012	-12.205	9.65954e-31	1.66691e-29	58.7677
CLIC3	2.54086	5.13797	12.2044	9.71584e-31	1.67492e-29	58.7619
PAPSS2	1.69514	5.93061	12.1971	1.04327e-30	1.79667e-29	58.6912
MS4A2	1.79445	1.94674	12.1906	1.11209e-30	1.91322e-29	58.6278
NDRG2	1.67783	4.01667	12.1839	1.18847e-30	2.0414e-29	58.5619
SLC25A39	-1.12223	7.11746	-12.1838	1.18901e-30	2.0414e-29	58.5615
GJA5	1.70027	4.59827	12.1787	1.25085e-30	2.14539e-29	58.5111
PCYOX1	1.12389	6.15429	12.1695	1.36862e-30	2.34499e-29	58.4218
P2RY6	-2.07075	3.30278	-12.1681	1.38788e-30	2.37558e-29	58.408
SELENOP	1.96809	5.59422	12.1604	1.49662e-30	2.55911e-29	58.3331
SUSD2	3.40983	5.69333	12.1517	1.62985e-30	2.7841e-29	58.2485
RFC4	-1.42175	4.03307	-12.1474	1.7007e-30	2.90219e-29	58.2062
LINC01703	-1.18481	1.66646	-12.1452	1.73723e-30	2.96154e-29	58.1852
BLM	-1.26665	2.12989	-12.1439	1.75959e-30	2.99663e-29	58.1725
FEN1	-1.38033	5.13722	-12.1349	1.9209e-30	3.26805e-29	58.0854
KDELR2	-0.951945	8.10302	-12.1323	1.97082e-30	3.34959e-29	58.06
PMM2	-0.95001	3.15859	-12.1318	1.98039e-30	3.36248e-29	58.0551
NEXN	1.49555	3.20879	12.131	1.9955e-30	3.38473e-29	58.0476
PLLP	1.74169	3.42431	12.1297	2.02107e-30	3.42466e-29	58.035
RNF122	1.11792	4.1468	12.1268	2.07955e-30	3.52022e-29	58.0067
TLR4	1.68842	3.57554	12.117	2.28893e-30	3.87077e-29	57.9115
GJC2	1.23904	1.71932	12.1168	2.2937e-30	3.87436e-29	57.9094
C10orf88B	-1.35115	1.45635	-12.1167	2.29564e-30	3.87436e-29	57.9086
GALNT18	1.53074	4.63824	12.1136	2.3662e-30	3.98945e-29	57.8785
TDRKH-AS1	-1.11434	1.80178	-12.1096	2.46219e-30	4.14715e-29	57.839
PTGIR	1.1628	2.42909	12.1071	2.52166e-30	4.24308e-29	57.8154
FILIP1	1.76534	2.46942	12.1038	2.60505e-30	4.37902e-29	57.7831
STYK1	-1.72495	2.87723	-12.1024	2.64128e-30	4.43552e-29	57.7694
HM13	-0.785767	5.9789	-12.099	2.731e-30	4.58162e-29	57.7362
RAB26	-1.66183	1.97133	-12.0886	3.02286e-30	5.06622e-29	57.6355
PLSCR4	1.46218	4.18836	12.0814	3.24458e-30	5.43242e-29	57.5652
DNAJA3	-0.747516	4.74858	-12.0786	3.33418e-30	5.5769e-29	57.5382
SOBP	1.27004	1.5458	12.0685	3.67819e-30	6.14622e-29	57.4407
CD83	1.60646	5.0621	12.0623	3.91032e-30	6.52764e-29	57.38
LINC01270	-1.40436	1.81524	-12.0576	4.09194e-30	6.82407e-29	57.335
CST5	1.66045	1.20099	12.0568	4.12533e-30	6.87297e-29	57.3269
ESPL1	-1.70087	2.202	-12.0554	4.18241e-30	6.9612e-29	57.3133
KIF23	-1.71685	2.88775	-12.0509	4.36852e-30	7.26379e-29	57.2701
NEDD9	1.8175	5.34173	12.0505	4.38504e-30	7.27985e-29	57.2663
S100A12	1.94547	1.77332	12.0505	4.38681e-30	7.27985e-29	57.2659
PRG4	2.51112	2.08209	12.0503	4.39424e-30	7.28503e-29	57.2642
PTPRM	1.51373	4.11182	12.0499	4.41364e-30	7.31001e-29	57.2599
ILF2	-1.0068	8.16329	-12.0486	4.46664e-30	7.39054e-29	57.248
POLG2	-1.06473	3.42368	-12.0437	4.68712e-30	7.74775e-29	57.2002
PC	-1.45086	4.11263	-12.0425	4.7438e-30	7.83377e-29	57.1883
LRRK2	2.84337	3.9688	12.0416	4.78356e-30	7.89171e-29	57.18
LRRC18	1.51208	0.935018	12.0363	5.03725e-30	8.30212e-29	57.1287
DUS1L	-1.08205	5.65906	-12.0352	5.09078e-30	8.38216e-29	57.1182
TM6SF1	1.35034	2.47811	12.0336	5.17324e-30	8.50964e-29	57.1023
HK3	1.97394	3.73718	12.0322	5.24366e-30	8.61707e-29	57.0889
RBMS3	1.57617	2.57922	12.0318	5.26333e-30	8.64097e-29	57.0851
BPHL	-1.04759	3.41339	-12.0309	5.30806e-30	8.70595e-29	57.0767
CD33	1.24596	2.00004	12.0288	5.41869e-30	8.87876e-29	57.0563
CHPF2	-0.950621	6.16978	-12.0207	5.86208e-30	9.59596e-29	56.9782
C1orf115	1.81918	4.31711	12.0113	6.42503e-30	1.05073e-28	56.8872
FCGR3B	1.7578	1.65918	12.0068	6.71631e-30	1.0973e-28	56.8433
TRIM27	-0.760738	5.08846	-12.0059	6.77247e-30	1.10541e-28	56.835
PTGES	-2.23927	5.32273	-12.0037	6.91901e-30	1.12823e-28	56.8137
SLC7A5	-2.1674	5.705	-11.9935	7.64149e-30	1.24484e-28	56.7152
ZNF106	1.26629	4.27985	11.9858	8.23558e-30	1.34033e-28	56.6409
VPS9D1-AS1	-1.82741	2.78268	-11.9817	8.57084e-30	1.39355e-28	56.6013
MRPL20-DT	-1.17705	2.38695	-11.9795	8.75364e-30	1.4219e-28	56.5804
TIMP1	-1.49603	9.56914	-11.9787	8.82748e-30	1.43251e-28	56.572
TMED3	-1.04191	4.37915	-11.9729	9.33858e-30	1.514e-28	56.5162
ARRB1	1.36744	4.93646	11.9709	9.52404e-30	1.54258e-28	56.4967
SRGAP2C	0.841907	1.81564	11.9686	9.73346e-30	1.57499e-28	56.4751
ZMYND19	-0.906085	4.56474	-11.9675	9.84258e-30	1.59112e-28	56.464
PPBP	2.54752	1.8762	11.9638	1.0201e-29	1.64748e-28	56.4285
UBL3	1.14946	5.75808	11.9607	1.05184e-29	1.69713e-28	56.3981
ZNF485	-0.884353	2.29499	-11.9594	1.06521e-29	1.71706e-28	56.3856
SMAD9	1.61683	2.35045	11.9585	1.07445e-29	1.7303e-28	56.377
INAVA	-1.79702	4.28018	-11.9544	1.11776e-29	1.79833e-28	56.3378
B4GALT3	-0.912131	5.69896	-11.9431	1.24708e-29	2.00447e-28	56.2292
PDK1	-1.22895	2.7533	-11.9325	1.38295e-29	2.22075e-28	56.1266
SOX18	1.4768	3.4935	11.9318	1.39194e-29	2.23306e-28	56.1202
E2F2	-1.36451	2.02904	-11.9231	1.515e-29	2.42817e-28	56.0361
ZFYVE9	1.24956	3.58081	11.9188	1.5783e-29	2.52722e-28	55.9955
APBB1	1.44678	3.72763	11.9172	1.60394e-29	2.56584e-28	55.9795
N4BP1	0.880633	4.86232	11.9145	1.64531e-29	2.62954e-28	55.9542
PDCD6	-0.970394	5.27661	-11.9117	1.69117e-29	2.70027e-28	55.927
ABCA3	2.76351	6.14511	11.9112	1.69943e-29	2.7109e-28	55.9221
PRICKLE1	1.23676	1.86552	11.9102	1.71525e-29	2.73355e-28	55.9129
RALGPS2	-1.37243	3.45911	-11.9099	1.72141e-29	2.74078e-28	55.9094
SERPING1	1.58528	7.96833	11.9081	1.75082e-29	2.78498e-28	55.8926
MIR30C2	1.70178	1.05424	11.9064	1.78017e-29	2.82899e-28	55.8761
DECR2	-1.14174	3.97377	-11.9057	1.79239e-29	2.84574e-28	55.8693
APOBR	1.67767	3.84171	11.9052	1.80172e-29	2.85787e-28	55.8641
C11orf96	1.87238	5.05809	11.9049	1.80566e-29	2.86143e-28	55.862
KRT80	-2.07267	4.89193	-11.9006	1.88313e-29	2.98139e-28	55.8203
PLEKHO2	1.18561	5.37538	11.8997	1.89926e-29	3.00411e-28	55.8118
GATA6-AS1	1.51263	1.16797	11.8945	1.99793e-29	3.15721e-28	55.7616
KIF22	-1.04666	5.03748	-11.8884	2.1185e-29	3.34461e-28	55.7034
ALG8	-0.844101	5.13372	-11.8867	2.15383e-29	3.39722e-28	55.687
LMO7	1.51945	5.67706	11.8865	2.15921e-29	3.40253e-28	55.6845
WDR75	-0.790501	4.65573	-11.8814	2.26699e-29	3.56903e-28	55.6362
GREM1	-2.58231	2.79061	-11.8765	2.37748e-29	3.73949e-28	55.589
XPR1	-1.59614	5.52606	-11.8757	2.3973e-29	3.76715e-28	55.5808
IKBKE	-1.04813	3.98563	-11.8728	2.46561e-29	3.87089e-28	55.5529
SLC5A6	-1.0117	4.25697	-11.8726	2.46999e-29	3.87416e-28	55.5511
PARS2	-0.838855	3.25209	-11.8723	2.47697e-29	3.88151e-28	55.5483
BRIP1	-1.33385	1.76667	-11.8711	2.50431e-29	3.9207e-28	55.5374
IRAK1	-1.13152	6.93162	-11.8685	2.56985e-29	4.01958e-28	55.5118
RIPOR1	1.27495	4.71672	11.8644	2.67335e-29	4.17761e-28	55.4726
P4HB	-1.03758	9.4185	-11.8641	2.6811e-29	4.18584e-28	55.4698
CBX4	-1.00505	5.44342	-11.8628	2.71585e-29	4.23617e-28	55.457
COLEC12	2.02619	4.07552	11.8572	2.86699e-29	4.46779e-28	55.4033
FBP1	1.70998	7.45594	11.8556	2.90997e-29	4.53058e-28	55.3885
NTRK2	1.38974	0.827756	11.8458	3.19874e-29	4.97559e-28	55.2946
TMEM79	-1.08413	3.41252	-11.8439	3.25934e-29	5.06518e-28	55.276
SPI1	1.75492	5.82335	11.8373	3.47371e-29	5.39336e-28	55.2128
P2RY14	1.32031	2.33881	11.8343	3.57646e-29	5.54779e-28	55.1839
FAM241A	1.00026	2.52139	11.83	3.72519e-29	5.77319e-28	55.1435
COL3A1	-2.38511	9.17121	-11.8277	3.80968e-29	5.89871e-28	55.1212
SHANK3	1.30193	3.46682	11.8253	3.89953e-29	6.03229e-28	55.0981
NPR3	1.71978	2.74492	11.8241	3.94591e-29	6.09845e-28	55.0864
BRIX1	-1.0772	4.65781	-11.8178	4.19257e-29	6.47375e-28	55.0262
DTYMK	-1.14975	5.14657	-11.8166	4.24061e-29	6.54193e-28	55.0149
ABCA9	1.10853	1.1285	11.8165	4.24509e-29	6.54286e-28	55.0139
SH3BP5	1.40368	3.33195	11.8155	4.28673e-29	6.60101e-28	55.0042
MFSD2A	1.95294	4.90741	11.8141	4.34285e-29	6.68134e-28	54.9913
MCM2	-1.64738	4.74658	-11.8116	4.45176e-29	6.84266e-28	54.9667
PCDHGC3	1.5503	3.20654	11.8058	4.7082e-29	7.23023e-28	54.9111
PGM2L1	-1.49466	3.72779	-11.7949	5.22508e-29	8.0167e-28	54.8078
TBX5	1.42729	2.79033	11.7903	5.46217e-29	8.37284e-28	54.7638
PPIF	-1.03537	6.02817	-11.7865	5.66545e-29	8.67656e-28	54.7275
CLEC4E	1.65813	2.34362	11.7819	5.92352e-29	9.06358e-28	54.6833
STOM	1.33306	8.02948	11.7737	6.41093e-29	9.80048e-28	54.6049
MMP19	1.72363	3.5774	11.7716	6.5423e-29	9.99225e-28	54.5848
HPCAL1	1.15708	5.354	11.7674	6.81117e-29	1.03935e-27	54.5448
ZNF239	-1.24089	2.89304	-11.7634	7.08023e-29	1.07943e-27	54.5064
BYSL	-1.13235	5.01352	-11.7528	7.83795e-29	1.19387e-27	54.4055
CENPL	-1.03218	2.60345	-11.7475	8.24399e-29	1.25459e-27	54.3554
NES	1.72771	4.69935	11.7398	8.88182e-29	1.35044e-27	54.2815
CKS1B	-1.43081	4.93696	-11.7389	8.95522e-29	1.36037e-27	54.2733
TSACC	-1.21257	1.44354	-11.736	9.20663e-29	1.3973e-27	54.2459
ZNF385B	2.5482	2.56874	11.7358	9.22464e-29	1.39878e-27	54.2439
DERL3	-1.91428	4.48836	-11.7332	9.45978e-29	1.43315e-27	54.2189
HMBS	-1.04509	4.30418	-11.732	9.56896e-29	1.44839e-27	54.2076
MARVELD3	-1.113	3.16918	-11.7306	9.70539e-29	1.46772e-27	54.1935
VARS1	-1.0949	5.92778	-11.7249	1.02417e-28	1.54744e-27	54.1402
RPL7AP64	1.11694	1.35817	11.7197	1.07729e-28	1.62625e-27	54.09
EGR2	1.69835	3.58553	11.7173	1.10169e-28	1.66159e-27	54.0678
ABCC3	-2.14299	5.75675	-11.7163	1.11284e-28	1.67691e-27	54.0578
CYGB	1.24919	4.07629	11.7161	1.11526e-28	1.67906e-27	54.0556
ACACB	1.11508	2.03894	11.7154	1.12241e-28	1.68832e-27	54.0493
WNT3	-1.41479	2.8007	-11.7146	1.13086e-28	1.69951e-27	54.0419
BCL2L15	-2.10722	2.80555	-11.7137	1.14119e-28	1.71351e-27	54.0328
SLC44A2	1.00054	6.9401	11.7117	1.16286e-28	1.7445e-27	54.0142
CEACAM21	1.44651	2.38558	11.7064	1.22369e-28	1.83412e-27	53.9636
PRKCH	1.00673	3.8106	11.6998	1.30349e-28	1.952e-27	53.9009
SNRPA1	-0.873808	4.62132	-11.6977	1.32977e-28	1.98958e-27	53.8811
WDR12	-0.853178	3.35238	-11.6937	1.38244e-28	2.06656e-27	53.8426
ADGRE5	1.39286	6.09934	11.6882	1.45708e-28	2.17621e-27	53.7904
EPB41L2	1.42778	3.8458	11.6855	1.49517e-28	2.23112e-27	53.7649
RBBP8NL	-1.40604	2.45281	-11.6849	1.50322e-28	2.24115e-27	53.7595
PDGFB	1.43425	4.26401	11.6823	1.54121e-28	2.29577e-27	53.7348
PTPRO	1.28316	1.92092	11.6746	1.65871e-28	2.46823e-27	53.6619
CENPI	-1.43822	1.96977	-11.6746	1.65992e-28	2.46823e-27	53.6612
ADCK5	-1.31207	3.77318	-11.6737	1.67358e-28	2.48636e-27	53.653
TRIP13	-1.98656	3.72931	-11.669	1.75038e-28	2.59817e-27	53.6085
ZNF692	-1.40767	4.31561	-11.6688	1.75341e-28	2.60038e-27	53.6068
BOP1	-1.43457	5.37994	-11.668	1.76718e-28	2.61851e-27	53.5991
GPRIN2	2.07084	3.59636	11.66	1.90825e-28	2.82505e-27	53.5229
MMP1	-3.69614	5.13106	-11.6528	2.04398e-28	3.02334e-27	53.4547
ZEB1	1.31385	3.24047	11.6511	2.07824e-28	3.07132e-27	53.4382
RFLNB	1.24801	4.02084	11.6495	2.11048e-28	3.11623e-27	53.423
PUS7	-1.08519	3.93964	-11.6445	2.21212e-28	3.26346e-27	53.3763
BORCS7	0.919807	4.8071	11.642	2.26744e-28	3.34215e-27	53.3518
KCNN4	-2.54804	4.80941	-11.6318	2.49793e-28	3.67867e-27	53.2558
TDRKH	-1.17798	4.16051	-11.6263	2.63304e-28	3.87426e-27	53.2035
SYT7	-2.445	4.24423	-11.6262	2.63616e-28	3.87548e-27	53.2024
RABIF	-0.68329	4.78536	-11.6199	2.79787e-28	4.10962e-27	53.1433
ZBTB16	2.01233	1.59839	11.6172	2.87194e-28	4.21476e-27	53.1174
TPBG	-1.45011	4.04512	-11.6152	2.92651e-28	4.29112e-27	53.0987
HYLS1	-0.993948	2.84731	-11.6136	2.9731e-28	4.35565e-27	53.0831
MRAS	1.09009	3.55353	11.6134	2.97889e-28	4.36035e-27	53.0811
OSBPL11	0.885677	4.37082	11.6116	3.03009e-28	4.43144e-27	53.0642
GARS1	-0.966609	6.51533	-11.6108	3.05175e-28	4.45925e-27	53.0572
EDN1	2.09127	5.04092	11.6107	3.05526e-28	4.46052e-27	53.056
ST6GALNAC2	1.68998	2.73562	11.609	3.10708e-28	4.53226e-27	53.0393
HSD17B4	0.991318	5.50834	11.6081	3.13129e-28	4.56362e-27	53.0316
BTK	1.43361	3.33517	11.6058	3.20101e-28	4.66121e-27	53.0098
KNL1	-1.33464	1.81678	-11.6032	3.28282e-28	4.77622e-27	52.9848
SLC51B	1.94348	2.35162	11.6024	3.30807e-28	4.80881e-27	52.9772
RHBDL1	-1.86803	2.66185	-11.6022	3.31428e-28	4.81369e-27	52.9753
TIMM17A	-0.797563	5.72089	-11.6014	3.33937e-28	4.84597e-27	52.9678
ZEB2	1.38791	2.93272	11.6	3.38292e-28	4.90495e-27	52.955
PYGO2	-0.876617	6.01861	-11.5992	3.40901e-28	4.93853e-27	52.9474
CRY2	1.19605	4.63811	11.597	3.48222e-28	5.04027e-27	52.9263
SUV39H2	-1.04445	3.19003	-11.592	3.65302e-28	5.28295e-27	52.8788
EXOSC1	-0.580306	4.52697	-11.5899	3.72473e-28	5.38205e-27	52.8595
TACC3	-1.39808	4.34842	-11.5883	3.785e-28	5.46445e-27	52.8436
GADD45B	1.55347	6.38335	11.5843	3.93097e-28	5.67034e-27	52.806
MYRF	2.2498	3.12976	11.5839	3.94574e-28	5.68679e-27	52.8023
MAP3K3	1.00363	4.41741	11.5838	3.95019e-28	5.68834e-27	52.8012
CYP27B1	-1.47951	2.54197	-11.5771	4.21147e-28	6.05942e-27	52.7377
FIGNL1	-1.25964	3.36681	-11.5746	4.30999e-28	6.19588e-27	52.7148
PFKP	-1.77854	6.22525	-11.5743	4.32272e-28	6.20889e-27	52.7118
NUP85	-0.828922	4.73591	-11.5737	4.34607e-28	6.23713e-27	52.7065
LAMC3	1.69838	2.84722	11.573	4.37728e-28	6.27658e-27	52.6994
SLC15A2	1.90536	3.60755	11.5686	4.56512e-28	6.54037e-27	52.6577
LINC01977	-1.49841	1.47642	-11.5642	4.76023e-28	6.81411e-27	52.6162
SFTPD	3.7685	7.72542	11.5633	4.80026e-28	6.8656e-27	52.6079
TMEM220	1.29981	2.40605	11.5605	4.92788e-28	7.04216e-27	52.5819
GNPNAT1	-1.25702	4.79509	-11.5604	4.93554e-28	7.04713e-27	52.5803
SSR4	-1.20907	7.45252	-11.559	4.99871e-28	7.13129e-27	52.5677
SLC52A2	-1.28029	6.21712	-11.5555	5.16921e-28	7.3683e-27	52.5345
TWNK	-1.07206	3.62956	-11.5507	5.41323e-28	7.70963e-27	52.4887
FAM83D	-1.84803	3.77042	-11.5493	5.48646e-28	7.80733e-27	52.4754
POC1A	-1.25492	3.56877	-11.547	5.60753e-28	7.9729e-27	52.4537
CA2	2.28574	4.57231	11.5399	5.99681e-28	8.51921e-27	52.3872
MYH10	1.53421	5.21459	11.5272	6.76391e-28	9.60089e-27	52.2678
ARHGAP18	1.20057	5.20658	11.5242	6.95949e-28	9.87019e-27	52.2395
TFAP2A	-1.89268	2.20476	-11.5214	7.15172e-28	1.01343e-26	52.2125
CRIM1	1.44154	5.21664	11.5157	7.54888e-28	1.06881e-26	52.1589
ZBTB4	1.03599	5.86188	11.5137	7.68814e-28	1.08762e-26	52.1408
GORASP2	-0.790141	6.45915	-11.509	8.04082e-28	1.13656e-26	52.0963
ZFP69B	-1.02098	1.91649	-11.5075	8.15399e-28	1.15159e-26	52.0824
PKIG	1.31105	5.47762	11.5029	8.51855e-28	1.20207e-26	52.039
FLRT3	2.22632	4.48029	11.4994	8.81249e-28	1.24251e-26	52.0054
ATP5PBP5	1.13543	1.37556	11.4937	9.3007e-28	1.31025e-26	51.9519
SLC15A3	1.45982	4.55839	11.4866	9.94335e-28	1.39961e-26	51.8857
GPR89A	-0.673788	1.7883	-11.4809	1.04925e-27	1.47568e-26	51.8324
PRXL2C	0.889368	4.17494	11.4762	1.09784e-27	1.54273e-26	51.7875
HDHD3	-1.05424	5.31168	-11.475	1.10989e-27	1.55837e-26	51.7766
ADAMTS15	1.41133	1.77279	11.4742	1.11877e-27	1.56953e-26	51.7687
LAD1	-1.72922	6.75021	-11.4735	1.12556e-27	1.57774e-26	51.7627
RUSC1	-1.01493	4.8662	-11.4674	1.19245e-27	1.67012e-26	51.7055
DTL	-1.52629	3.15939	-11.4622	1.2527e-27	1.75305e-26	51.6566
TUBB6	1.49457	5.16271	11.4588	1.2939e-27	1.8092e-26	51.6245
ARL13B	0.968622	3.42919	11.4548	1.34437e-27	1.87823e-26	51.5866
GFUS	-1.20493	6.35663	-11.4532	1.36428e-27	1.90446e-26	51.572
MAOB	1.86716	4.1699	11.4508	1.3955e-27	1.94643e-26	51.5496
PRKG1	1.30433	2.45	11.4479	1.43486e-27	1.99968e-26	51.522
FPR1	1.85495	3.94917	11.4442	1.48527e-27	2.06823e-26	51.4877
LINC01426	-1.52535	2.26756	-11.4436	1.49448e-27	2.07933e-26	51.4816
COA4	-0.836074	5.95269	-11.4388	1.56355e-27	2.17364e-26	51.4368
BANCR	2.01612	1.41617	11.4338	1.63842e-27	2.27585e-26	51.3904
FANCG	-1.03118	3.8566	-11.4295	1.70709e-27	2.36929e-26	51.3497
IL1RL2	-1.34182	2.03684	-11.4206	1.85696e-27	2.57518e-26	51.2662
MIR3677	2.16396	2.23873	11.4202	1.86455e-27	2.58358e-26	51.2622
VMP1	-1.23716	6.74975	-11.4183	1.8966e-27	2.62583e-26	51.2453
BMP2	2.05167	4.16261	11.4166	1.92768e-27	2.66668e-26	51.2292
CLCN2	-1.01748	2.68092	-11.4133	1.98836e-27	2.74837e-26	51.1985
KLB	1.63231	1.03182	11.4112	2.0288e-27	2.80147e-26	51.1785
FLT4	1.26709	2.96138	11.4111	2.0301e-27	2.80147e-26	51.1779
SEC22C	0.667039	4.08751	11.4109	2.03434e-27	2.80503e-26	51.1758
TNFSF13	1.30481	4.87916	11.4067	2.11741e-27	2.91718e-26	51.1361
RFX2	1.25888	2.53613	11.3942	2.3809e-27	3.27752e-26	51.0198
ACP6	-1.02543	2.88592	-11.3917	2.43853e-27	3.35412e-26	50.9961
DDX12P	-1.2671	1.86293	-11.3857	2.58163e-27	3.54806e-26	50.9395
KIF26A	1.34182	1.46725	11.3766	2.81201e-27	3.86154e-26	50.8548
NR4A3	2.06172	2.57737	11.3731	2.90668e-27	3.98829e-26	50.8219
UTP25	-0.886499	3.40904	-11.3725	2.92203e-27	4.0061e-26	50.8167
OIP5	-1.48281	2.51553	-11.3698	2.997e-27	4.10555e-26	50.7916
B3GNTL1	-0.861791	2.26632	-11.3676	3.05983e-27	4.18822e-26	50.771
ARRB2	0.900634	5.39129	11.3603	3.27937e-27	4.48509e-26	50.7023
ALDH2	1.40967	6.10268	11.3585	3.33495e-27	4.55741e-26	50.6857
LIFR	1.75007	4.11154	11.3531	3.50861e-27	4.79084e-26	50.6353
N4BP2L1	1.18173	3.10283	11.3524	3.53076e-27	4.81719e-26	50.6291
FRMD4B	1.08117	3.47024	11.3485	3.6615e-27	4.99153e-26	50.593
VIM	1.37201	8.77907	11.3448	3.79301e-27	5.16663e-26	50.558
CPSF3	-0.755458	5.25511	-11.3437	3.83265e-27	5.21643e-26	50.5477
SCD5	1.88001	3.55453	11.3403	3.95655e-27	5.38072e-26	50.5162
SFTA1P	3.0644	5.28906	11.3367	4.09332e-27	5.56223e-26	50.4825
EMC3-AS1	-1.08837	1.8658	-11.3365	4.10179e-27	5.56927e-26	50.4804
SORBS3	1.25404	5.17258	11.3361	4.1145e-27	5.58203e-26	50.4774
FOXP3	-1.3726	2.66251	-11.3308	4.32623e-27	5.86456e-26	50.4276
CALM1	0.745161	7.21128	11.3253	4.55411e-27	6.16851e-26	50.3767
FLVCR2	1.28238	3.49943	11.3209	4.74786e-27	6.42579e-26	50.3354
HNF4G	-1.81097	2.19267	-11.3155	4.99621e-27	6.7565e-26	50.2849
CYS1	1.9852	2.51291	11.3143	5.04916e-27	6.82232e-26	50.2744
MIS18A	-1.07717	4.4163	-11.3143	5.05297e-27	6.82232e-26	50.2737
CENPK	-1.37154	2.28329	-11.3077	5.37516e-27	7.25153e-26	50.2124
FER1L4	-1.95811	2.2201	-11.3057	5.47383e-27	7.37874e-26	50.1943
PAQR5	1.61424	2.77196	11.3	5.77441e-27	7.77771e-26	50.1413
PUS1	-0.984426	3.61521	-11.2951	6.04753e-27	8.13909e-26	50.0955
SEPTIN10	1.01693	5.50406	11.2891	6.39634e-27	8.59691e-26	50.0399
C1orf87	1.56553	0.819117	11.2891	6.39789e-27	8.59691e-26	50.0397
PTPN1	0.960163	6.20642	11.289	6.4064e-27	8.60149e-26	50.0384
SMAD7	1.07828	4.72367	11.2855	6.61609e-27	8.87598e-26	50.0064
PLA2G5	1.02261	1.77339	11.2853	6.62755e-27	8.88428e-26	50.0047
HSPB7	1.37836	2.14968	11.2821	6.8348e-27	9.15483e-26	49.9742
LSAMP	1.4081	2.19792	11.2814	6.87418e-27	9.20027e-26	49.9685
CELSR3	-1.55699	1.8871	-11.2795	6.99898e-27	9.35989e-26	49.9506
ADAMTS14	-1.47081	2.059	-11.2756	7.26197e-27	9.7039e-26	49.9141
OLA1	-0.869884	5.34395	-11.2736	7.39944e-27	9.87977e-26	49.8955
CILP2	-2.06746	2.52577	-11.2733	7.42227e-27	9.90242e-26	49.8924
WDR46	-0.822544	5.71057	-11.266	7.94652e-27	1.05935e-25	49.8248
C5orf34	-1.23071	2.13223	-11.2651	8.01473e-27	1.06705e-25	49.8163
LINC01836	1.56721	2.12222	11.265	8.01693e-27	1.06705e-25	49.816
CDC25A	-1.33234	2.02315	-11.2649	8.02834e-27	1.06772e-25	49.8146
APOLD1	1.51367	3.26784	11.2597	8.42845e-27	1.12005e-25	49.7664
BST1	1.27241	2.88675	11.2546	8.8345e-27	1.17309e-25	49.7197
NCAPG2	-1.38243	3.58922	-11.2492	9.3002e-27	1.23347e-25	49.6688
HRCT1	1.62901	2.40486	11.2491	9.30381e-27	1.23347e-25	49.6684
RAP1A	0.785833	5.55279	11.2477	9.4295e-27	1.24915e-25	49.6551
KCNJ8	1.53772	3.93041	11.2434	9.81764e-27	1.29955e-25	49.6151
WFDC12	1.71219	0.872628	11.2376	1.03572e-26	1.36989e-25	49.5621
ATAD2	-1.47921	4.14184	-11.2312	1.09955e-26	1.45318e-25	49.5028
ZBTB47	1.03625	3.66382	11.2298	1.11444e-26	1.4717e-25	49.4895
C19orf48	-1.23972	5.15504	-11.2295	1.11733e-26	1.47437e-25	49.4869
ESCO2	-1.10355	1.40281	-11.2286	1.12658e-26	1.48541e-25	49.4787
GGA2	0.860811	5.55221	11.2284	1.12956e-26	1.48817e-25	49.4761
MYO1C	0.960777	6.49176	11.2273	1.14038e-26	1.50127e-25	49.4666
SLCO2A1	1.95849	5.07948	11.2258	1.15717e-26	1.52217e-25	49.4522
ENTR1	-0.759492	5.09122	-11.2256	1.15929e-26	1.52378e-25	49.4503
SH3BGRL	0.991998	7.18771	11.2217	1.20157e-26	1.57813e-25	49.4148
IL20RA	1.7861	2.54641	11.2203	1.21835e-26	1.59892e-25	49.4011
MTIF2	-0.740045	5.05647	-11.2178	1.24662e-26	1.63475e-25	49.3783
PYCR3	-1.16261	4.30958	-11.2119	1.31729e-26	1.72608e-25	49.3237
PKP3	-1.37324	5.81093	-11.2107	1.33191e-26	1.74388e-25	49.3127
ABLIM3	1.61334	2.97735	11.2103	1.33672e-26	1.74882e-25	49.3092
MCM6	-1.27707	5.15769	-11.2094	1.34862e-26	1.76263e-25	49.3004
MYH11	2.15916	3.99732	11.2093	1.34936e-26	1.76263e-25	49.2998
NOP58	-0.772203	6.0364	-11.2077	1.3699e-26	1.78808e-25	49.2848
NIFK	-0.771271	5.61349	-11.2013	1.4548e-26	1.89742e-25	49.2252
LINC01963	1.10806	2.449	11.1957	1.53199e-26	1.99655e-25	49.174
APOA1	1.24994	0.676935	11.191	1.6007e-26	2.08449e-25	49.1305
MRPL9	-0.877396	6.35466	-11.1852	1.69016e-26	2.19929e-25	49.0766
PMP22	1.30818	6.26167	11.1812	1.75431e-26	2.28101e-25	49.0396
AK1	1.44131	4.33507	11.1771	1.82209e-26	2.36731e-25	49.0021
F12	-1.59244	2.28618	-11.1758	1.84501e-26	2.39525e-25	48.9897
SFTPA1	4.95564	9.93002	11.1716	1.91786e-26	2.48791e-25	48.9513
XDH	-2.19469	2.75395	-11.1606	2.12488e-26	2.75434e-25	48.8497
ADGRL4	1.2049	3.97115	11.1604	2.12953e-26	2.75825e-25	48.8475
BCS1L	-0.703315	4.22066	-11.1533	2.27321e-26	2.9421e-25	48.7828
CCDC50	1.02439	4.2706	11.1526	2.28948e-26	2.96089e-25	48.7757
EIF4E3	1.06445	3.24683	11.1517	2.30701e-26	2.98127e-25	48.7681
FOXD2-AS1	-1.13194	2.48389	-11.1472	2.40761e-26	3.1089e-25	48.7258
MSMO1	1.13276	6.4143	11.1459	2.43536e-26	3.14233e-25	48.7145
PPARGC1B	0.937657	1.2678	11.1445	2.46849e-26	3.18263e-25	48.7011
SLC12A4	1.02303	4.32574	11.143	2.50171e-26	3.223e-25	48.6878
BUD23	-0.736985	5.20269	-11.1426	2.51133e-26	3.23293e-25	48.684
STK39	-1.33518	5.31815	-11.1401	2.57061e-26	3.30672e-25	48.6609
PARPBP	-1.24482	2.13257	-11.1384	2.61081e-26	3.35588e-25	48.6455
KRTCAP2	-0.923697	4.47054	-11.1373	2.63796e-26	3.38819e-25	48.6353
BNIP2	0.850683	4.64802	11.1363	2.66248e-26	3.41709e-25	48.6261
CENPM	-1.47243	3.5709	-11.1361	2.66704e-26	3.42034e-25	48.6244
P4HA3	-1.41807	2.35021	-11.1343	2.71244e-26	3.47592e-25	48.6077
CP	-2.88019	6.13861	-11.1303	2.8158e-26	3.60563e-25	48.5706
CETP	0.943508	1.83743	11.1289	2.85208e-26	3.64932e-25	48.5579
PLK4	-1.3487	2.55548	-11.1288	2.85664e-26	3.65239e-25	48.5563
CLK2	-0.961943	5.29225	-11.1286	2.86102e-26	3.65522e-25	48.5548
GFPT1	-1.05737	5.92603	-11.1282	2.87016e-26	3.66412e-25	48.5516
FHL2	-1.86683	4.40956	-11.1258	2.93723e-26	3.74691e-25	48.5287
NATD1	1.183	3.46286	11.1253	2.95082e-26	3.7614e-25	48.5242
SGPL1	-0.93539	5.48532	-11.1184	3.14553e-26	4.00657e-25	48.4608
PCSK9	2.3942	2.43591	11.1158	3.22165e-26	4.10044e-25	48.4371
MAFF	1.18123	4.19255	11.114	3.27659e-26	4.16722e-25	48.4204
SBDS	0.774155	7.19035	11.1128	3.31178e-26	4.20881e-25	48.4098
XYLB	-0.986733	2.00926	-11.1112	3.36197e-26	4.26937e-25	48.3949
CASP6	-0.882583	5.2734	-11.1093	3.42152e-26	4.34173e-25	48.3775
NME4	-1.22983	5.99401	-11.1086	3.44332e-26	4.36611e-25	48.3712
EPB41L4A-DT	0.881914	1.49008	11.1066	3.50905e-26	4.44611e-25	48.3524
COL6A5	1.30899	1.31617	11.0993	3.75583e-26	4.75522e-25	48.2851
LBX2	-0.948882	1.39316	-11.0988	3.77076e-26	4.77055e-25	48.2811
GMNN	-1.16534	4.37056	-11.0932	3.97332e-26	5.02305e-25	48.2293
RILP	1.08816	4.35391	11.0905	4.07335e-26	5.14565e-25	48.2046
DARS2	-1.07163	4.81833	-11.0902	4.08577e-26	5.15748e-25	48.2016
DUBR	0.9988	1.74536	11.0879	4.1736e-26	5.26441e-25	48.1805
PLCE1	1.25348	2.36667	11.0849	4.29019e-26	5.40743e-25	48.1532
KDM5B	-1.00711	4.88255	-11.0837	4.3375e-26	5.46298e-25	48.1423
ROBO2	1.31853	1.218	11.0831	4.36301e-26	5.49101e-25	48.1365
MCOLN1	0.925306	4.43711	11.0827	4.38071e-26	5.50918e-25	48.1325
AIMP2	-0.942723	5.11123	-11.0775	4.59618e-26	5.77585e-25	48.0849
DOLPP1	-0.825205	4.95399	-11.0754	4.68466e-26	5.88266e-25	48.066
ANKS1A	1.02726	4.80453	11.0753	4.69111e-26	5.88639e-25	48.0646
TTC28	1.15809	2.86267	11.0666	5.08148e-26	6.37148e-25	47.9854
KAT2B	1.15091	3.78253	11.0621	5.29895e-26	6.63456e-25	47.9439
H2BC20P	-1.39793	2.93488	-11.0621	5.29915e-26	6.63456e-25	47.9438
NFIX	1.7444	5.1351	11.0596	5.4212e-26	6.78233e-25	47.9213
SCGB1A1	5.53966	6.44858	11.0563	5.59403e-26	6.99337e-25	47.8902
TMEM255B	0.912601	1.99123	11.0542	5.69886e-26	7.11915e-25	47.8718
ANKRD22	-2.15055	4.38639	-11.0539	5.71901e-26	7.13903e-25	47.8683
COG2	-0.681657	3.71667	-11.0537	5.72769e-26	7.14458e-25	47.8668
ARHGEF3	0.85333	4.31568	11.0493	5.96731e-26	7.43798e-25	47.8261
AKAP7	0.9836	2.29876	11.0491	5.97844e-26	7.44636e-25	47.8243
KAZN	1.13022	1.73369	11.0473	6.07768e-26	7.562e-25	47.808
CYP24A1	-3.51534	3.84772	-11.0472	6.08025e-26	7.562e-25	47.8076
LRRC59	-0.855222	6.97139	-11.0456	6.17447e-26	7.67353e-25	47.7923
FCN1	1.78258	2.90994	11.0403	6.48353e-26	8.05169e-25	47.7439
INPP5A	0.830339	4.39479	11.0389	6.56987e-26	8.15292e-25	47.7308
PPARG	1.83696	3.61077	11.0311	7.06088e-26	8.7558e-25	47.6594
FAM86JP	-0.957921	2.26244	-11.0255	7.43269e-26	9.21009e-25	47.6085
ASNS	-1.29726	4.4997	-11.0234	7.57903e-26	9.38454e-25	47.5892
IGHG4	-3.27845	8.28572	-11.0191	7.88808e-26	9.76006e-25	47.5496
LIMD1	1.13221	4.06487	11.0175	8.00257e-26	9.89446e-25	47.5353
NEIL3	-1.75358	1.91963	-11.0169	8.04416e-26	9.9386e-25	47.5301
APOL3	1.43209	4.2448	11.0156	8.1428e-26	1.00531e-24	47.5181
UTRN	1.41801	4.6517	11.0133	8.32091e-26	1.02655e-24	47.4966
MTHFD2	-1.36383	5.45071	-11.0094	8.62671e-26	1.0635e-24	47.4608
CHEK2	-1.13206	3.33693	-11.008	8.73218e-26	1.07571e-24	47.4488
IRX1	2.10708	1.50162	11.0028	9.16889e-26	1.12869e-24	47.4004
CST1	-3.64004	3.63407	-11.0005	9.35762e-26	1.15108e-24	47.3802
ABHD11	-1.24095	5.84107	-10.9953	9.82188e-26	1.20731e-24	47.3322
C1QA	1.88193	8.68	10.9913	1.01854e-25	1.25108e-24	47.2962
SLC2A9	0.845178	1.65998	10.9912	1.02008e-25	1.25206e-24	47.2947
UBFD1	-0.859386	4.64502	-10.9889	1.04197e-25	1.278e-24	47.2737
BAIAP2L1	-1.10503	5.73039	-10.988	1.05031e-25	1.2873e-24	47.2658
ASGR1	1.04753	1.8756	10.981	1.12049e-25	1.37232e-24	47.2017
TYROBP	1.72183	7.84402	10.9788	1.14352e-25	1.39951e-24	47.1815
PPM1D	0.769047	3.56868	10.9744	1.19011e-25	1.45547e-24	47.1419
CYBC1	-0.760383	5.36603	-10.9737	1.19817e-25	1.46427e-24	47.1352
GYG2	-1.6423	3.11273	-10.9708	1.23031e-25	1.50246e-24	47.109
HHIP-AS1	2.11017	2.42685	10.9695	1.24555e-25	1.51997e-24	47.0968
TMEM62	-0.948356	4.84384	-10.9681	1.26128e-25	1.53805e-24	47.0844
ABCB6	-1.25745	2.41303	-10.9657	1.29041e-25	1.57244e-24	47.0617
PRDM5	0.890292	1.50639	10.9644	1.3057e-25	1.58992e-24	47.0501
LPCAT3	1.00554	3.8476	10.9622	1.33242e-25	1.62129e-24	47.03
BLACAT1	-1.63491	2.21956	-10.9604	1.3549e-25	1.64746e-24	47.0134
CHTF18	-1.32535	3.03649	-10.9577	1.38818e-25	1.68671e-24	46.9894
GCNT3	-2.72367	3.17373	-10.9538	1.43967e-25	1.74801e-24	46.9533
ZFPM2-AS1	-1.98001	1.95554	-10.9524	1.45811e-25	1.76912e-24	46.9407
TPPP	1.92753	3.22925	10.9518	1.46587e-25	1.77727e-24	46.9354
GMDS	-1.1782	4.28299	-10.9509	1.47777e-25	1.7904e-24	46.9274
ALG3	-0.999454	5.49188	-10.9472	1.52847e-25	1.8505e-24	46.894
LRRFIP1	0.891023	5.38631	10.9425	1.59596e-25	1.93083e-24	46.8511
SPRING1	1.10434	5.1544	10.9424	1.59751e-25	1.93132e-24	46.8502
GALNT13	1.52899	1.12199	10.94	1.63367e-25	1.97361e-24	46.828
ENO1	-1.12113	10.3253	-10.9355	1.70254e-25	2.05534e-24	46.7871
AP1S1	-1.02803	6.70726	-10.9348	1.71298e-25	2.06647e-24	46.781
ALG1L	-2.3598	3.80668	-10.9336	1.73288e-25	2.08899e-24	46.7696
MITF	1.18424	2.88319	10.9331	1.74088e-25	2.09713e-24	46.765
MFSD9	-0.882052	3.71492	-10.9318	1.76153e-25	2.12049e-24	46.7533
TRPT1	-0.831575	4.98429	-10.926	1.85763e-25	2.23459e-24	46.7007
CENPE	-1.41983	2.02216	-10.9244	1.88501e-25	2.2659e-24	46.6862
STEAP1	-2.1949	4.72114	-10.9241	1.89044e-25	2.27081e-24	46.6833
TTLL7	1.32198	1.43783	10.9225	1.91772e-25	2.30195e-24	46.6691
ACBD6	-0.632298	4.0041	-10.9197	1.96787e-25	2.36046e-24	46.6435
TFR2	-1.13324	1.36892	-10.9178	2.00371e-25	2.40175e-24	46.6257
EEF2KMT	-0.762235	3.40457	-10.9174	2.01017e-25	2.40778e-24	46.6225
SFTPA2	4.73743	10.2025	10.9164	2.02833e-25	2.42781e-24	46.6136
PHLDB2	1.52728	2.88558	10.9145	2.06387e-25	2.4686e-24	46.5963
ST14	-1.33999	7.52357	-10.9122	2.10769e-25	2.51923e-24	46.5755
CISD2	-0.699696	5.48358	-10.9115	2.1229e-25	2.53561e-24	46.5684
ZFP36	1.81088	8.34193	10.9086	2.17959e-25	2.60148e-24	46.5423
LINC01765	1.74597	1.06593	10.9058	2.2351e-25	2.66585e-24	46.5174
CD302	1.50339	3.63311	10.9057	2.23754e-25	2.66687e-24	46.5163
AQP1	2.64711	7.78367	10.9007	2.34368e-25	2.79141e-24	46.4704
PLA2G3	1.66042	1.36844	10.8971	2.42145e-25	2.882e-24	46.438
DBF4	-1.0992	3.20383	-10.895	2.46772e-25	2.935e-24	46.4192
ZC3HAV1L	-1.26029	3.18463	-10.8887	2.61561e-25	3.10871e-24	46.3616
ZMYND15	1.13366	2.75462	10.8868	2.66004e-25	3.15928e-24	46.3449
MRTO4	-0.855842	5.55588	-10.884	2.73044e-25	3.24062e-24	46.319
GART	-0.844568	4.82391	-10.8817	2.78796e-25	3.30656e-24	46.2983
MSI2	-1.04476	3.55632	-10.8815	2.79338e-25	3.31067e-24	46.2964
FAM86C1P	-0.760348	2.96592	-10.88	2.83289e-25	3.35514e-24	46.2825
MMP12	-3.09268	4.30387	-10.8756	2.94954e-25	3.49084e-24	46.2425
GPC5	1.40183	1.02084	10.8724	3.0349e-25	3.58934e-24	46.2142
POLR1C	-0.783395	4.90416	-10.8716	3.05821e-25	3.61438e-24	46.2067
GINS4	-1.30871	2.00608	-10.8684	3.14986e-25	3.7201e-24	46.1774
RHOXF1-AS1	1.8497	1.80013	10.8665	3.20314e-25	3.78038e-24	46.1608
GAS6-DT	0.922227	1.24941	10.8609	3.37349e-25	3.97865e-24	46.1094
CXCL13	-2.9081	4.89071	-10.8546	3.57131e-25	4.20901e-24	46.053
TICRR	-1.15023	1.40001	-10.8474	3.81544e-25	4.49359e-24	45.9874
DUSP1	1.88151	8.64593	10.8463	3.85559e-25	4.53771e-24	45.9771
PITX1	-2.45272	2.72881	-10.845	3.90129e-25	4.5883e-24	45.9654
CTDSPL	1.07497	4.92415	10.844	3.93774e-25	4.62794e-24	45.9562
BCL2L2	0.911758	5.04345	10.8428	3.98105e-25	4.67559e-24	45.9453
MTX1	-0.784868	4.28956	-10.8418	4.01708e-25	4.71463e-24	45.9364
PDZD11	-0.855197	6.36139	-10.8399	4.08545e-25	4.79154e-24	45.9197
SAMHD1	1.29233	6.30614	10.8372	4.18954e-25	4.9102e-24	45.8948
C8orf76	-0.930443	3.61244	-10.8335	4.33205e-25	5.07369e-24	45.8616
FGD3	1.16844	3.18054	10.8292	4.50715e-25	5.27511e-24	45.8224
CYTOR	-1.13139	3.53937	-10.828	4.55436e-25	5.32668e-24	45.812
SEMA3B	2.11464	3.96689	10.8144	5.1592e-25	6.02991e-24	45.6885
CPAMD8	2.07204	2.90565	10.8124	5.25346e-25	6.13583e-24	45.6705
C2CD4A	-2.28705	2.82946	-10.8107	5.33413e-25	6.22237e-24	45.6554
PACRG	1.45097	1.15508	10.8107	5.33494e-25	6.22237e-24	45.6553
ZNF138	-0.984369	3.46807	-10.8063	5.55047e-25	6.46929e-24	45.616
SEMA4B	-1.41812	6.14025	-10.8057	5.58357e-25	6.50337e-24	45.6101
HDGF	-0.947014	8.23257	-10.8033	5.70637e-25	6.64182e-24	45.5886
SPDL1	-0.998337	2.98811	-10.7991	5.9285e-25	6.89561e-24	45.5508
C11orf24	-0.900439	5.43683	-10.7956	6.12095e-25	7.11455e-24	45.5191
PTGDS	2.17301	6.00707	10.7951	6.14826e-25	7.14137e-24	45.5147
CCT5	-1.11528	6.77633	-10.7924	6.30443e-25	7.31774e-24	45.4898
MATN3	1.7528	3.14143	10.7921	6.32108e-25	7.33202e-24	45.4872
LY86	1.58718	4.4835	10.7915	6.35084e-25	7.36148e-24	45.4826
RGS17	-1.7059	1.98099	-10.7911	6.37827e-25	7.3882e-24	45.4783
IL34	1.36378	2.60825	10.79	6.44229e-25	7.45724e-24	45.4684
LILRA6	1.19899	1.9374	10.7826	6.8922e-25	7.97256e-24	45.4015
PPIL1	-0.980588	5.8823	-10.7742	7.4366e-25	8.5964e-24	45.3262
OSTC	-0.825722	7.46367	-10.7737	7.47322e-25	8.63282e-24	45.3213
GRTP1	-1.18821	3.70493	-10.7718	7.59834e-25	8.77135e-24	45.3049
NLE1	-0.802259	3.5114	-10.7674	7.91037e-25	9.12532e-24	45.265
BICDL1	-1.54288	3.34779	-10.7651	8.07846e-25	9.31286e-24	45.2442
RAB11FIP1	1.56342	5.19714	10.7632	8.21905e-25	9.46845e-24	45.2271
CREB3L4	-1.15728	4.60051	-10.7614	8.35686e-25	9.62064e-24	45.2106
CCN4	-1.64181	3.09458	-10.754	8.936e-25	1.02804e-23	45.1442
RAD51AP1	-1.50889	3.2685	-10.7532	9.00035e-25	1.03473e-23	45.1371
DPH2	-0.829233	4.80962	-10.7522	9.08156e-25	1.04336e-23	45.1282
NSF	-0.789986	5.21591	-10.7514	9.15189e-25	1.05072e-23	45.1206
MS4A14	1.14646	1.49088	10.7495	9.30525e-25	1.0676e-23	45.1041
CLSPN	-1.46334	2.0412	-10.7483	9.41474e-25	1.07943e-23	45.0925
MIX23	-0.895574	4.49949	-10.7417	9.99221e-25	1.14486e-23	45.0335
NABP2	-0.860466	5.52168	-10.7389	1.02456e-24	1.1731e-23	45.0087
KCTD12	1.50188	5.91476	10.7381	1.03213e-24	1.18035e-23	45.0014
LST1	1.54536	4.44526	10.7381	1.03229e-24	1.18035e-23	45.0013
TPSAB1	2.16477	4.57006	10.732	1.09149e-24	1.2472e-23	44.946
CLDN11	1.36062	1.62538	10.7288	1.12355e-24	1.28296e-23	44.9173
PFDN6	-0.915696	5.17871	-10.7218	1.19634e-24	1.36515e-23	44.8552
POLQ	-1.21965	1.38926	-10.7203	1.21352e-24	1.38383e-23	44.841
COA6	-1.03121	5.7173	-10.719	1.22722e-24	1.39851e-23	44.8299
MRPL17	-0.781001	6.09362	-10.7186	1.23168e-24	1.40264e-23	44.8263
TTC9C	-0.629733	4.53821	-10.7106	1.32503e-24	1.50793e-23	44.7539
HOATZ	1.79149	1.14648	10.7093	1.3408e-24	1.52485e-23	44.7422
ADAM8	-1.7259	4.97837	-10.709	1.34363e-24	1.52704e-23	44.7401
TSPAN12	1.42982	5.25572	10.7068	1.37156e-24	1.55773e-23	44.7197
FBXO32	-1.6113	4.3473	-10.7061	1.37949e-24	1.56568e-23	44.714
PALD1	1.22278	3.608	10.704	1.40676e-24	1.59556e-23	44.6946
SCAI	0.95383	2.15314	10.7018	1.43505e-24	1.62655e-23	44.6749
RNVU1-32	-1.67691	2.14824	-10.6994	1.46614e-24	1.66068e-23	44.6537
DNAAF5	-0.875194	4.31718	-10.6992	1.46923e-24	1.66306e-23	44.6516
DUS4L	-0.831783	2.62017	-10.6975	1.49187e-24	1.68756e-23	44.6365
CDCA4	-1.20137	4.3989	-10.6946	1.53076e-24	1.73038e-23	44.611
C11orf97	1.88929	1.13549	10.6876	1.63148e-24	1.843e-23	44.5478
SBF2-AS1	-0.88398	2.22707	-10.6859	1.65744e-24	1.87108e-23	44.5322
DOCK11	1.38216	3.64421	10.6849	1.67101e-24	1.88514e-23	44.5241
TRIM59	-0.998697	2.2119	-10.6844	1.6795e-24	1.89345e-23	44.5191
TNNI2	1.72384	2.42121	10.6802	1.74456e-24	1.96548e-23	44.4814
SNX2	0.751842	5.68502	10.6798	1.75005e-24	1.97036e-23	44.4783
MIR559	-1.7575	2.59455	-10.6749	1.83047e-24	2.05953e-23	44.4338
GNGT2	1.06861	2.4026	10.6747	1.83398e-24	2.06209e-23	44.4319
NDUFAF8	-0.808101	5.04485	-10.6738	1.84754e-24	2.07596e-23	44.4246
PRR19	-1.02461	1.55945	-10.6729	1.86298e-24	2.09191e-23	44.4164
PLEKHA8	-0.969879	2.75731	-10.6722	1.87552e-24	2.1046e-23	44.4097
LINC02416	-1.37169	1.39141	-10.6689	1.93151e-24	2.16599e-23	44.3806
GABARAPL1	1.1534	5.72346	10.6673	1.95937e-24	2.19577e-23	44.3664
CPNE7	-1.81776	2.50457	-10.6669	1.96729e-24	2.20318e-23	44.3624
LRRC4B	1.05521	1.40073	10.6594	2.10475e-24	2.35403e-23	44.2955
DCST1-AS1	-1.13007	2.43572	-10.6594	2.10477e-24	2.35403e-23	44.2955
SNX25	1.35744	4.57825	10.6586	2.1196e-24	2.3682e-23	44.2885
KANK4	1.31698	1.17079	10.6586	2.12025e-24	2.3682e-23	44.2882
F2RL3	1.39611	2.51921	10.6561	2.16896e-24	2.421e-23	44.2657
NDNF	2.49198	5.47492	10.6559	2.1718e-24	2.42257e-23	44.2644
PDCD6IP-DT	0.791343	2.28767	10.6544	2.20324e-24	2.45602e-23	44.2502
LINC01150	1.08332	1.41151	10.6487	2.31872e-24	2.58304e-23	44.1996
C1QB	1.90637	8.58717	10.6476	2.34255e-24	2.60787e-23	44.1895
ASAH2B	-0.720246	1.94495	-10.6474	2.34525e-24	2.60915e-23	44.1883
PUSL1	-0.994076	4.1081	-10.6459	2.37719e-24	2.64294e-23	44.1749
PPP1R14D	-3.28662	3.67302	-10.642	2.46366e-24	2.73727e-23	44.1395
SLCO2B1	1.63844	4.7316	10.6403	2.5008e-24	2.77671e-23	44.1247
RETREG1	1.71626	3.02317	10.6388	2.53484e-24	2.81265e-23	44.1113
GBAP1	-0.933184	1.80454	-10.6374	2.56849e-24	2.84812e-23	44.0983
GPI	-1.00512	6.78686	-10.6366	2.58561e-24	2.86522e-23	44.0917
GRHL3	-1.34264	1.52571	-10.6279	2.79729e-24	3.09776e-23	44.0137
MNDA	1.67327	4.69652	10.6266	2.83041e-24	3.13238e-23	44.0021
SIRT7	-0.84244	4.00017	-10.6248	2.8762e-24	3.18097e-23	43.9862
SLC12A9-AS1	-1.20357	1.91947	-10.6234	2.91374e-24	3.22038e-23	43.9733
JPH2	1.00417	1.21904	10.6222	2.94497e-24	3.25277e-23	43.9628
MGME1	-0.835645	4.75919	-10.6179	3.06175e-24	3.37954e-23	43.9242
GIPC3	1.01639	2.14102	10.6173	3.0786e-24	3.39592e-23	43.9188
TCEAL7	1.1117	2.1658	10.6156	3.12419e-24	3.44395e-23	43.9042
AQP11	-0.868883	1.69945	-10.6135	3.18422e-24	3.50784e-23	43.8854
TRGV7	1.08573	1.4747	10.6122	3.22315e-24	3.54818e-23	43.8734
SDCBP	0.867297	7.18998	10.6121	3.22505e-24	3.54818e-23	43.8728
ATOH8	2.27499	3.46819	10.609	3.31625e-24	3.64614e-23	43.8452
CLNS1A	-0.69696	5.56566	-10.6086	3.32739e-24	3.65602e-23	43.8418
SEM1	-0.831863	4.50642	-10.6036	3.48054e-24	3.8218e-23	43.7973
LPXN	1.12512	4.97032	10.6027	3.51005e-24	3.8517e-23	43.7889
FARSB	-0.756684	5.34403	-10.5995	3.61206e-24	3.96106e-23	43.7605
BRI3BP	-1.00438	3.83192	-10.5957	3.73946e-24	4.09811e-23	43.7262
PREB	-0.697613	6.01788	-10.5937	3.8054e-24	4.16766e-23	43.7089
IL6	2.18903	3.19367	10.5925	3.84815e-24	4.21175e-23	43.6978
CCN2	1.72847	7.77817	10.5862	4.07234e-24	4.45423e-23	43.6417
ARHGAP40	-2.14796	2.68863	-10.5845	4.13445e-24	4.51924e-23	43.6267
RCC2	-0.92372	6.8835	-10.5836	4.16764e-24	4.55257e-23	43.6188
MROH6	-1.85205	4.38993	-10.5789	4.34897e-24	4.74758e-23	43.5766
MTURN	1.39915	4.18989	10.5774	4.40564e-24	4.80633e-23	43.5638
DAB2IP	1.0727	4.65919	10.5712	4.65963e-24	5.08014e-23	43.5083
UTP14A	-0.722994	4.35245	-10.5697	4.72242e-24	5.14527e-23	43.495
SIRPA	1.37274	5.12664	10.5686	4.76753e-24	5.19108e-23	43.4856
BCL9	-1.16686	4.52249	-10.5593	5.18371e-24	5.64058e-23	43.4027
NOL10	-0.704681	4.80735	-10.5584	5.22573e-24	5.68265e-23	43.3947
SLC35B2	-0.908631	6.82287	-10.5552	5.37894e-24	5.84549e-23	43.3661
SULT1A1	1.2761	3.1161	10.5549	5.39347e-24	5.8575e-23	43.3634
ARHGEF37	1.31063	2.51107	10.5547	5.40429e-24	5.86547e-23	43.3614
TRUB2	-0.698796	4.30261	-10.5435	5.97347e-24	6.47906e-23	43.2623
ARHGAP11A	-1.40573	2.89056	-10.5421	6.04826e-24	6.55598e-23	43.2499
SLC2A5	-1.42696	2.00349	-10.5329	6.56772e-24	7.11447e-23	43.1683
ITGA11	-1.9229	3.03878	-10.5314	6.65954e-24	7.2093e-23	43.1546
AGPAT4	1.01167	2.05922	10.5312	6.6684e-24	7.21427e-23	43.1533
DDO	1.34129	2.21772	10.5277	6.87992e-24	7.43834e-23	43.1223
HEATR1	-0.962852	4.08092	-10.5265	6.9558e-24	7.51556e-23	43.1115
JAM3	1.24375	3.65822	10.5231	7.17089e-24	7.743e-23	43.0813
CEACAM1	-1.62057	4.57955	-10.5229	7.1834e-24	7.75155e-23	43.0796
TAF1D	-0.912346	4.6035	-10.5197	7.39452e-24	7.97426e-23	43.0509
MAP6	1.31569	2.08362	10.517	7.57314e-24	8.16168e-23	43.0272
TNS3	1.14825	5.43294	10.5156	7.67265e-24	8.26364e-23	43.0143
CENPH	-1.11539	3.44308	-10.5142	7.7644e-24	8.35713e-23	43.0025
WDHD1	-1.25745	2.8829	-10.5066	8.3143e-24	8.9433e-23	42.9348
NINJ2-AS1	1.06627	3.65421	10.5049	8.43701e-24	9.06952e-23	42.9203
ATAD3B	-1.1737	3.36135	-10.5038	8.52379e-24	9.15697e-23	42.9101
LRRC8C	1.02705	2.6781	10.5021	8.65696e-24	9.29412e-23	42.8948
SNHG3	-1.29584	4.29656	-10.5	8.81908e-24	9.46215e-23	42.8764
KMO	1.02359	1.77286	10.4928	9.40523e-24	1.00846e-22	42.8127
EPRS1	-0.865008	6.56329	-10.4922	9.45463e-24	1.01312e-22	42.8075
HGH1	-1.01522	5.12867	-10.4918	9.48651e-24	1.01589e-22	42.8042
H2AX	-1.16186	6.14529	-10.4901	9.63127e-24	1.03074e-22	42.7892
PREX1	1.23446	4.48502	10.4844	1.01332e-23	1.08376e-22	42.7388
QDPR	0.857609	4.81283	10.4809	1.0456e-23	1.11758e-22	42.7078
NIPSNAP1	-0.981786	6.20336	-10.4798	1.0561e-23	1.12809e-22	42.6979
MORC2	-0.804266	4.76693	-10.4779	1.07456e-23	1.14708e-22	42.6807
COL11A1	-2.94099	3.00625	-10.4749	1.10376e-23	1.17751e-22	42.6542
PSMB4	-0.832408	8.30809	-10.4736	1.11647e-23	1.19032e-22	42.6428
DCN	1.6747	6.39306	10.4712	1.14043e-23	1.21509e-22	42.6218
GNAI2	0.855914	7.02354	10.47	1.15299e-23	1.2277e-22	42.611
SLFN13	-1.39582	3.73692	-10.4699	1.15372e-23	1.2277e-22	42.6103
MIR223HG	1.36572	1.82964	10.4601	1.25918e-23	1.33908e-22	42.5237
PCCA-DT	-1.33456	3.9591	-10.4576	1.28794e-23	1.3688e-22	42.5014
SULF1	-2.07546	5.11888	-10.4533	1.33831e-23	1.42144e-22	42.4634
LYPD1	-1.8453	2.18034	-10.4531	1.34055e-23	1.42292e-22	42.4617
DNAJB4	1.25546	3.931	10.4483	1.39833e-23	1.48332e-22	42.4199
XPO5	-0.924588	4.43681	-10.444	1.45298e-23	1.54032e-22	42.382
PODXL2	-2.43488	5.30342	-10.4422	1.47684e-23	1.56462e-22	42.3658
AADAC	2.38509	2.17137	10.4421	1.47775e-23	1.56462e-22	42.3652
VPS72	-0.833289	5.2602	-10.4327	1.60718e-23	1.70059e-22	42.2821
NVL	-0.731329	4.21983	-10.4306	1.63838e-23	1.73251e-22	42.263
CCDC173	1.37862	1.40407	10.429	1.66055e-23	1.75486e-22	42.2497
HVCN1	0.973862	3.11225	10.4283	1.67158e-23	1.76541e-22	42.2432
ADAM28	-1.60711	3.20291	-10.4277	1.68022e-23	1.77342e-22	42.2381
ZNF217	-1.16519	5.34213	-10.4265	1.69911e-23	1.79224e-22	42.227
SLC25A13	-0.951017	4.86337	-10.4239	1.73816e-23	1.83229e-22	42.2045
WRAP73	-0.651249	3.43198	-10.4217	1.77352e-23	1.86753e-22	42.1845
RFWD3	-0.862979	4.2672	-10.4216	1.7738e-23	1.86753e-22	42.1844
RNF13	0.768605	5.97253	10.4185	1.82346e-23	1.91862e-22	42.157
HMGN1	-0.722569	6.50818	-10.4181	1.83077e-23	1.9251e-22	42.1531
FAP	-1.57022	2.99424	-10.417	1.84842e-23	1.94245e-22	42.1436
NOP2	-0.966911	4.78951	-10.4108	1.95363e-23	2.05174e-22	42.0888
PPP2CB	0.818383	5.9842	10.4084	1.99548e-23	2.09438e-22	42.0678
HCN3	-1.13591	2.37048	-10.4067	2.02651e-23	2.12563e-22	42.0525
FUT3	-1.76891	4.36763	-10.4023	2.10708e-23	2.20877e-22	42.0139
MRPL15	-1.01482	6.87005	-10.402	2.11258e-23	2.21316e-22	42.0113
ABCA12	-1.79536	1.75641	-10.3996	2.15682e-23	2.2581e-22	41.9908
SPDEF	-2.42347	5.05863	-10.3995	2.16042e-23	2.26047e-22	41.9891
DNAJC22	-1.78683	2.22435	-10.3981	2.1874e-23	2.28688e-22	41.9768
FKBP3	-0.883739	5.96318	-10.398	2.18837e-23	2.28688e-22	41.9764
TMEM132A	-1.60219	4.21725	-10.396	2.22842e-23	2.32729e-22	41.9584
PKDCC	1.57756	3.30812	10.3933	2.28092e-23	2.38064e-22	41.9354
STON1	1.03576	2.12894	10.3861	2.43329e-23	2.53811e-22	41.8714
ZSCAN2	-0.730759	2.43007	-10.3783	2.6059e-23	2.71648e-22	41.8035
CES1	2.76391	5.63443	10.3776	2.62336e-23	2.73299e-22	41.7969
USP12	0.858375	4.61428	10.3749	2.68588e-23	2.7964e-22	41.7736
FRAS1	1.42741	1.72034	10.3693	2.82209e-23	2.9364e-22	41.7246
TSPYL1	0.842938	6.08265	10.3606	3.0491e-23	3.17065e-22	41.648
CNFN	-1.75104	3.09722	-10.3605	3.05194e-23	3.17165e-22	41.647
RAB5IF	-1.03399	5.88947	-10.3586	3.10351e-23	3.22326e-22	41.6305
MZT2A	-0.991693	4.16897	-10.3496	3.36307e-23	3.49068e-22	41.5509
CADM1	1.82819	4.59761	10.3491	3.3776e-23	3.50361e-22	41.5467
NSUN5	-0.869565	4.75542	-10.3454	3.4884e-23	3.61632e-22	41.5147
PXDC1	1.17014	5.46315	10.345	3.5023e-23	3.62851e-22	41.5108
KLRF1	1.29187	1.66317	10.3409	3.63024e-23	3.75875e-22	41.4752
MEST	-1.20073	5.33215	-10.3406	3.63899e-23	3.7655e-22	41.4729
KCTD10	0.655498	4.66217	10.3401	3.65828e-23	3.78314e-22	41.4676
PLXNB3	-1.96063	2.71437	-10.3313	3.95243e-23	4.08483e-22	41.391
TMSB15A	1.56518	1.62602	10.3306	3.97723e-23	4.10794e-22	41.3849
OSBPL6	1.18446	1.45931	10.33	3.99913e-23	4.12803e-22	41.3794
PTGFR	1.47854	1.31665	10.3283	4.0578e-23	4.18603e-22	41.365
MRPL24	-0.958472	6.66094	-10.3261	4.13912e-23	4.26732e-22	41.3454
STAC3	0.981696	2.94255	10.3227	4.26372e-23	4.39309e-22	41.316
TTYH3	-1.29996	6.0402	-10.3189	4.41082e-23	4.54188e-22	41.2824
SLC37A4	-0.769788	4.12128	-10.3175	4.46748e-23	4.59742e-22	41.2698
CPXM1	-1.76501	3.71458	-10.3158	4.53287e-23	4.66187e-22	41.2554
CNN3-DT	1.1861	3.86761	10.3154	4.54972e-23	4.67635e-22	41.2517
SERTAD1	1.13151	5.21839	10.3151	4.56002e-23	4.68408e-22	41.2495
DHTKD1	-0.9133	4.76851	-10.3146	4.58237e-23	4.70417e-22	41.2446
PRR11	-1.59221	3.36202	-10.3124	4.66986e-23	4.79108e-22	41.2259
CCHCR1	-1.00827	4.08813	-10.3082	4.84594e-23	4.9687e-22	41.1893
ABHD5	0.796149	4.28329	10.3076	4.87354e-23	4.99397e-22	41.1836
CD81	0.94055	7.77039	10.3016	5.13833e-23	5.26211e-22	41.1313
AVL9	-0.950834	4.09657	-10.3014	5.14642e-23	5.2672e-22	41.1297
PALB2	-0.717105	3.48628	-10.3007	5.17753e-23	5.29583e-22	41.1237
GORAB	-0.789965	3.81994	-10.2991	5.25454e-23	5.37134e-22	41.1091
CHI3L2	2.05931	3.60818	10.2989	5.26099e-23	5.37468e-22	41.1079
B3GALNT1	1.41695	3.44727	10.2951	5.44066e-23	5.55487e-22	41.0746
INSIG1	1.09466	5.49312	10.2949	5.45032e-23	5.56137e-22	41.0729
KLF10	1.00518	5.88938	10.2934	5.52351e-23	5.63264e-22	41.0597
CD244	1.029	1.64762	10.2802	6.20712e-23	6.32594e-22	40.9442
WWTR1	1.05245	5.07033	10.2798	6.22769e-23	6.34308e-22	40.9409
GALNT14	-2.16574	3.01008	-10.2794	6.25064e-23	6.36261e-22	40.9372
TMTC4	-0.996162	3.78066	-10.2767	6.3982e-23	6.50888e-22	40.9142
MTFR1	-1.04937	4.55467	-10.2766	6.4061e-23	6.51299e-22	40.9129
SNORD99	-1.69405	3.9223	-10.2755	6.46871e-23	6.57269e-22	40.9033
NMU	-2.42043	2.8614	-10.2752	6.48335e-23	6.5836e-22	40.9011
PIK3IP1	1.0864	5.50883	10.274	6.55234e-23	6.64966e-22	40.8906
DPY30	-0.742209	5.64984	-10.2723	6.65149e-23	6.74623e-22	40.8757
FUT8	-1.19635	4.69827	-10.2712	6.71907e-23	6.81068e-22	40.8657
SELE	1.47656	1.39898	10.2698	6.80174e-23	6.89034e-22	40.8536
METTL23	-0.558408	5.25325	-10.2685	6.87939e-23	6.96481e-22	40.8424
PABPC1L	-1.74056	3.98697	-10.2656	7.06095e-23	7.14435e-22	40.8166
MID1IP1	1.1381	5.88299	10.2646	7.11975e-23	7.19953e-22	40.8084
USP30-AS1	1.28219	2.56398	10.2598	7.42941e-23	7.50815e-22	40.7662
EEF1A1P5	1.84379	5.96643	10.2584	7.52041e-23	7.59557e-22	40.7542
PPFIBP1	1.12094	3.73832	10.2577	7.56459e-23	7.63562e-22	40.7484
MNX1	-1.20747	1.22336	-10.2549	7.75546e-23	7.82361e-22	40.7237
DNAJB11	-0.75634	5.40864	-10.2533	7.86449e-23	7.92593e-22	40.7099
WDR74	-0.599666	4.33177	-10.2533	7.86629e-23	7.92593e-22	40.7096
BSG-AS1	-1.42315	2.86285	-10.2522	7.9386e-23	7.99402e-22	40.7006
EMP1	1.49073	5.7038	10.2436	8.56306e-23	8.6177e-22	40.6256
CCL24	1.94335	2.42381	10.2415	8.72762e-23	8.77807e-22	40.6068
PPP1R35	-1.09023	5.35523	-10.2408	8.78101e-23	8.82651e-22	40.6007
HLA-V	1.30702	1.24996	10.2399	8.8495e-23	8.89006e-22	40.5931
P3H1	-0.860349	4.22025	-10.2389	8.92816e-23	8.96374e-22	40.5843
WASIR2	-1.0613	1.14362	-10.2347	9.26564e-23	9.29704e-22	40.5476
B3GNT2	0.862069	5.49015	10.231	9.57218e-23	9.59891e-22	40.5153
TYMSOS	-1.10347	1.51739	-10.2304	9.61668e-23	9.63781e-22	40.5108
PPME1	-0.748999	4.66993	-10.2303	9.62767e-23	9.6431e-22	40.5096
HCK	1.55116	5.00979	10.2273	9.88533e-23	9.89529e-22	40.4835
NKD1	1.43283	1.6794	10.223	1.02632e-22	1.02674e-21	40.4463
NUP155	-1.09464	4.11774	-10.2178	1.07494e-22	1.07475e-21	40.4005
C2CD4D	-1.21647	1.77858	-10.2175	1.07766e-22	1.07683e-21	40.398
TSPAN6	-1.03883	5.37402	-10.2165	1.08707e-22	1.08559e-21	40.3894
RAD54B	-0.763769	1.28555	-10.216	1.09145e-22	1.08932e-21	40.3854
CNN1	1.55846	3.7022	10.2145	1.10638e-22	1.10357e-21	40.372
ZCCHC24	1.0195	4.25921	10.2138	1.11273e-22	1.10925e-21	40.3663
PHKG2	-0.732635	3.90764	-10.2078	1.17349e-22	1.16913e-21	40.3137
PPIAP39	1.40151	2.49886	10.2042	1.21061e-22	1.20539e-21	40.2829
SNHG4	-1.24785	2.04916	-10.2022	1.23185e-22	1.22582e-21	40.2656
HSPA5	-0.842197	9.43896	-10.1989	1.26857e-22	1.26162e-21	40.2366
PIAS3	-0.962958	5.17821	-10.1958	1.30273e-22	1.29482e-21	40.2103
CLDN12	-1.03933	4.97246	-10.1956	1.30564e-22	1.29696e-21	40.2081
GFRA1	1.33278	1.24535	10.1954	1.3075e-22	1.29804e-21	40.2066
HAS1	1.39763	0.906419	10.1954	1.30833e-22	1.2981e-21	40.206
RASSF8	1.45317	3.35154	10.1949	1.31372e-22	1.30268e-21	40.202
NSUN2	-0.932063	5.75012	-10.1926	1.34045e-22	1.32841e-21	40.182
PDPN	1.66733	4.4539	10.1906	1.36346e-22	1.35041e-21	40.1652
ICA1	-1.01051	4.82409	-10.1904	1.36591e-22	1.35183e-21	40.1634
SELENOI	-1.06796	4.25825	-10.1904	1.36649e-22	1.35183e-21	40.163
ARHGEF2-AS1	1.65382	1.33375	10.1871	1.40598e-22	1.39009e-21	40.1348
CCND2	1.38672	4.1688	10.182	1.47081e-22	1.45333e-21	40.0901
SLC17A9	-1.70912	3.33704	-10.1798	1.49909e-22	1.4804e-21	40.0713
DDX11	-1.18653	3.1499	-10.1782	1.52017e-22	1.50035e-21	40.0575
ST20-AS1	0.736929	1.84465	10.1742	1.57446e-22	1.55302e-21	40.0227
PIAS1	0.771781	3.61886	10.1731	1.58984e-22	1.56728e-21	40.0131
NFASC	0.993688	1.18728	10.1729	1.5931e-22	1.56957e-21	40.0111
DNAJC18	0.731655	2.36053	10.169	1.64849e-22	1.6232e-21	39.9773
RASSF2	1.299	4.316	10.1653	1.70244e-22	1.67534e-21	39.9454
LARGE2	-1.84984	4.55664	-10.1635	1.72919e-22	1.70068e-21	39.93
DNAJC12	-2.61035	3.79761	-10.1609	1.76851e-22	1.73833e-21	39.9077
NFAM1	1.32107	3.19161	10.1562	1.84308e-22	1.81057e-21	39.8668
SORD	-1.09799	3.50518	-10.1527	1.90036e-22	1.86576e-21	39.8365
AQP9	1.7596	3.45743	10.1526	1.90215e-22	1.86643e-21	39.8356
DYNLT5	1.15927	1.13102	10.1502	1.94276e-22	1.90517e-21	39.8147
UTP6	-0.611104	4.56486	-10.1458	2.01929e-22	1.97907e-21	39.7764
IGFBP3	-1.90404	7.1263	-10.1432	2.06498e-22	2.02267e-21	39.7543
TPST2	0.705392	4.22179	10.1406	2.11198e-22	2.06751e-21	39.732
NCKAP1L	1.37517	3.88442	10.1403	2.11711e-22	2.07133e-21	39.7296
ITPKA	-2.56602	2.95266	-10.1374	2.17175e-22	2.12356e-21	39.7044
C16orf86	0.844769	1.8698	10.136	2.19873e-22	2.1487e-21	39.6922
MB	-2.11604	2.95663	-10.1348	2.22194e-22	2.17012e-21	39.6818
ALPP	1.72095	1.23402	10.1345	2.2277e-22	2.17449e-21	39.6792
ARRDC4	1.26463	4.17431	10.1342	2.23361e-22	2.17899e-21	39.6766
PARP1	-0.896061	6.28801	-10.1333	2.2521e-22	2.19577e-21	39.6684
EIPR1	-0.668295	4.00094	-10.1309	2.29983e-22	2.2407e-21	39.6477
MRPL58	-0.766247	5.98279	-10.1308	2.30085e-22	2.2407e-21	39.6472
MEF2A	0.810387	4.57652	10.1301	2.31492e-22	2.25311e-21	39.6412
CPOX	-0.812037	4.39805	-10.1263	2.39383e-22	2.32857e-21	39.608
RDX	1.02273	5.60015	10.1226	2.47205e-22	2.40327e-21	39.5762
RHOV	-2.43863	4.31549	-10.1218	2.48802e-22	2.4174e-21	39.5698
AUNIP	-1.20428	1.86574	-10.1207	2.5129e-22	2.44017e-21	39.56
BLOC1S4	-0.769922	5.01418	-10.1202	2.52332e-22	2.44888e-21	39.5559
FLVCR1	-1.01146	3.50393	-10.1191	2.54816e-22	2.47157e-21	39.5462
TNFRSF18	-1.82142	3.57023	-10.1189	2.55289e-22	2.47473e-21	39.5444
SNRNP25	-0.852243	4.79629	-10.1152	2.63564e-22	2.55348e-21	39.5128
PRELP	1.82299	5.19094	10.1141	2.66091e-22	2.57648e-21	39.5033
EIF3B	-0.869126	6.24899	-10.1133	2.68122e-22	2.59466e-21	39.4958
ENTPD8	-1.78048	1.8774	-10.1127	2.69493e-22	2.60644e-21	39.4908
SRD5A1	-1.17098	3.40762	-10.111	2.7347e-22	2.64339e-21	39.4763
SLC22A18AS	-1.51086	2.63374	-10.1109	2.73748e-22	2.64456e-21	39.4753
PIK3R5	1.15014	2.80229	10.1103	2.75133e-22	2.65642e-21	39.4703
CYP17A1	0.869065	0.516738	10.1102	2.75313e-22	2.65664e-21	39.4696
WDR62	-1.26869	2.00224	-10.1046	2.8903e-22	2.7874e-21	39.4215
CXCL16	1.15774	7.24367	10.102	2.95856e-22	2.85161e-21	39.3984
INTS7	-0.78557	4.29422	-10.1017	2.96422e-22	2.85543e-21	39.3965
DNAH14	-0.881035	1.33778	-10.0984	3.05225e-22	2.93856e-21	39.3675
MARS2	-0.787623	3.40659	-10.0981	3.05999e-22	2.94432e-21	39.365
GLRX3	-0.790554	5.14916	-10.0968	3.09342e-22	2.9748e-21	39.3543
ATAD3A	-1.03592	4.61065	-10.0951	3.14201e-22	3.0198e-21	39.3389
RPL39L	-1.8108	4.82841	-10.0946	3.15529e-22	3.03084e-21	39.3347
CNR1	1.41891	1.71024	10.0929	3.20044e-22	3.07246e-21	39.3206
NMRAL1	-0.731054	5.27432	-10.0921	3.22359e-22	3.09292e-21	39.3135
PDXDC1	-0.828471	5.76603	-10.0866	3.38302e-22	3.24404e-21	39.2657
CCN1	1.6948	7.63771	10.0861	3.39533e-22	3.254e-21	39.2621
OSTF1	0.61779	6.75947	10.0846	3.44202e-22	3.29688e-21	39.2486
PPP3CC	0.688291	4.02943	10.0827	3.49792e-22	3.34852e-21	39.2327
EHD2	1.47897	6.81307	10.0817	3.5289e-22	3.37626e-21	39.2239
MYO1B	0.965555	5.73972	10.0814	3.53789e-22	3.38294e-21	39.2214
CORO1C	0.939125	6.10052	10.0772	3.66831e-22	3.50567e-21	39.1856
GUCA2A	1.33276	0.700853	10.0771	3.6728e-22	3.50797e-21	39.1844
COASY	-0.777177	5.98416	-10.0759	3.71198e-22	3.54339e-21	39.1739
WNT9A	1.31082	2.93618	10.0757	3.71702e-22	3.54619e-21	39.1725
SEC14L4	1.68577	2.32699	10.0748	3.74872e-22	3.57441e-21	39.1641
GCSH	-0.791647	2.7801	-10.0745	3.75833e-22	3.58155e-21	39.1616
VSTM4	1.26544	2.86185	10.0725	3.82311e-22	3.64123e-21	39.1447
FBXL19	-1.04498	4.13097	-10.0712	3.86644e-22	3.68043e-21	39.1335
CCDC34	-1.12099	3.25023	-10.0641	4.11181e-22	3.91178e-21	39.0726
ANXA8	1.47782	0.949285	10.059	4.29802e-22	4.08663e-21	39.0288
COL5A2	-1.80342	5.88333	-10.0541	4.48568e-22	4.26266e-21	38.9865
HDAC1	-0.720409	6.61638	-10.0514	4.59316e-22	4.36234e-21	38.9631
PSMD14	-0.776249	4.88338	-10.0506	4.62215e-22	4.38741e-21	38.9569
NEK7	0.924817	5.53074	10.0456	4.82758e-22	4.57983e-21	38.9138
C4orf3	0.635335	6.93857	10.0447	4.86713e-22	4.61475e-21	38.9057
ZP3	-1.38517	2.66271	-10.0443	4.8831e-22	4.62729e-21	38.9025
EMILIN2	1.18599	3.97604	10.044	4.89739e-22	4.63823e-21	38.8996
TPI1	-1.00353	9.10135	-10.0427	4.95021e-22	4.68563e-21	38.889
CCDC137	-0.915965	5.05374	-10.0404	5.05116e-22	4.7785e-21	38.869
NFS1	-0.645563	3.746	-10.0352	5.28358e-22	4.99558e-21	38.8245
ADAM12	-1.81084	2.64344	-10.034	5.34072e-22	5.04677e-21	38.8139
P2RX1	1.05728	1.92611	10.0337	5.35168e-22	5.0543e-21	38.8118
SALL4	-1.17449	1.31072	-10.0334	5.36909e-22	5.06791e-21	38.8086
COLGALT2	1.24849	1.04056	10.033	5.38477e-22	5.07986e-21	38.8057
RAC3	-1.68713	4.3112	-10.0321	5.42718e-22	5.11701e-21	38.798
LAMB2	1.03478	6.35174	10.0305	5.50439e-22	5.18691e-21	38.784
EVI2B	1.37709	5.22097	10.0289	5.58048e-22	5.25568e-21	38.7704
ABCB1	1.07855	1.52975	10.0284	5.60639e-22	5.27714e-21	38.7658
PRMT3	-0.762924	3.3624	-10.0279	5.62778e-22	5.29432e-21	38.762
CEP85	-0.901419	3.66006	-10.0274	5.65561e-22	5.31753e-21	38.7572
ITM2B	0.846692	7.52411	10.0248	5.781e-22	5.4324e-21	38.7355
TMEM105	-1.09769	1.69648	-10.0244	5.80407e-22	5.45104e-21	38.7315
CHD1L	-0.838251	5.7908	-10.0241	5.8206e-22	5.46353e-21	38.7287
NOP16	-0.819142	4.20248	-10.0234	5.85349e-22	5.49135e-21	38.7231
SCARF1	1.23569	3.60389	10.0229	5.87805e-22	5.51133e-21	38.719
HCAR2	1.89418	3.00011	10.0226	5.89403e-22	5.52324e-21	38.7163
PODXL	1.10281	5.1887	10.0205	6.00002e-22	5.61944e-21	38.6987
C15orf48	-2.38459	5.9269	-10.0176	6.15743e-22	5.76366e-21	38.673
TBC1D2	1.27137	5.38593	10.0162	6.23283e-22	5.83101e-21	38.661
CABLES2	-1.03233	3.68589	-10.016	6.23838e-22	5.83297e-21	38.6601
LINC01614	-1.93095	2.4864	-10.0146	6.31565e-22	5.90195e-21	38.6479
SMIM10L2B	0.867242	1.579	10.0144	6.32882e-22	5.91099e-21	38.6459
RTKN	-0.836746	4.56945	-10.0124	6.44094e-22	6.01237e-21	38.6285
POLR2D	-0.65782	4.76612	-10.0094	6.61069e-22	6.16742e-21	38.6028
LRCH2	1.28732	1.85986	10.0046	6.88743e-22	6.42205e-21	38.5622
MICALL2	-1.26287	3.96698	-10.0029	6.98809e-22	6.51231e-21	38.5478
C7	2.52917	5.05051	10.0026	7.00765e-22	6.52694e-21	38.545
NXPE3	0.975299	2.88	9.99893	7.23467e-22	6.73467e-21	38.5135
THEMIS2	1.12899	5.01876	9.99754	7.32187e-22	6.81209e-21	38.5016
APH1B	0.944743	3.33079	9.99626	7.40358e-22	6.88431e-21	38.4907
ADCY9	1.22676	3.78906	9.99506	7.48027e-22	6.95179e-21	38.4805
ATAT1	-1.03389	3.46384	-9.99468	7.50501e-22	6.97095e-21	38.4772
ESRP1	-1.02922	6.10236	-9.98895	7.88621e-22	7.32099e-21	38.4282
GRAMD2A	1.61018	3.58606	9.98795	7.95497e-22	7.38076e-21	38.4196
RHPN1	-1.54261	4.34019	-9.98515	8.14922e-22	7.55684e-21	38.3957
H1-0	-1.05776	8.54329	-9.98236	8.34816e-22	7.73707e-21	38.3718
C9orf24	2.35189	2.23969	9.97804	8.66567e-22	8.02692e-21	38.3349
PSMD4	-0.791944	7.29356	-9.97396	8.97606e-22	8.30988e-21	38.3001
C11orf21	0.975523	1.31099	9.97199	9.13058e-22	8.44829e-21	38.2832
RASGRP2	1.16561	2.14134	9.96859	9.40174e-22	8.69442e-21	38.2542
RNPS1	-0.58926	5.39152	-9.96524	9.67791e-22	8.94492e-21	38.2256
POLR1G	-0.84469	2.45622	-9.96416	9.76859e-22	9.02379e-21	38.2164
VGLL3	1.46817	2.65966	9.96354	9.82056e-22	9.06682e-21	38.2111
DHCR24	1.14992	8.81096	9.96154	9.99183e-22	9.21991e-21	38.194
EOGT	0.85238	3.95205	9.96046	1.00856e-21	9.30137e-21	38.1848
IFNGR1	0.961615	7.17234	9.96028	1.01009e-21	9.31033e-21	38.1833
RN7SL8P	1.95351	1.47135	9.95983	1.014e-21	9.34134e-21	38.1794
ARHGAP30	1.21933	4.60759	9.95795	1.03061e-21	9.48918e-21	38.1634
NHLRC4	1.22548	1.72091	9.95724	1.03691e-21	9.54195e-21	38.1573
CACYBP	-0.793291	5.61596	-9.9568	1.0409e-21	9.57344e-21	38.1535
MAL	1.69249	3.30644	9.95578	1.05007e-21	9.65256e-21	38.1449
COL13A1	1.17542	2.0501	9.9523	1.082e-21	9.9406e-21	38.1152
KLF15	1.72039	2.89374	9.95221	1.08284e-21	9.94294e-21	38.1144
FAM216B	2.27764	1.85738	9.95154	1.08912e-21	9.99512e-21	38.1087
MYLK	1.32693	3.87567	9.94903	1.11295e-21	1.02071e-20	38.0873
CXCL2	2.09557	5.79009	9.94898	1.11343e-21	1.02071e-20	38.0869
MEIS1	0.998525	2.35719	9.94892	1.11407e-21	1.02075e-20	38.0863
SKIV2L	-0.747996	5.18771	-9.94708	1.13178e-21	1.03641e-20	38.0707
ETS1	1.2362	5.55274	9.94334	1.1689e-21	1.06982e-20	38.0388
THRA	0.967689	4.28187	9.94188	1.18368e-21	1.08277e-20	38.0263
ATF3	1.7269	5.07411	9.9388	1.21545e-21	1.11122e-20	38.0001
ARMCX1	1.13816	4.16817	9.93779	1.22611e-21	1.12036e-20	37.9915
FAR2	1.25006	2.48993	9.9374	1.23029e-21	1.12357e-20	37.9881
CRELD2	-0.91815	4.93282	-9.93593	1.24596e-21	1.13727e-20	37.9756
SNORD60	-1.47574	2.34364	-9.933	1.27774e-21	1.16564e-20	37.9507
YDJC	-1.06785	5.10323	-9.93205	1.28818e-21	1.17453e-20	37.9426
MTFP1	-0.929445	3.2582	-9.93102	1.29974e-21	1.18444e-20	37.9338
JTB	-0.713225	8.33614	-9.92975	1.31401e-21	1.19679e-20	37.923
TTC7B	0.713726	1.67745	9.9289	1.32363e-21	1.20491e-20	37.9158
FAM98A	-0.620289	4.80639	-9.9285	1.32815e-21	1.20837e-20	37.9124
RNU6-415P	1.30907	2.20886	9.92623	1.35444e-21	1.2311e-20	37.893
SIK2	0.940547	4.31106	9.92621	1.3546e-21	1.2311e-20	37.8929
SLC26A6	-1.04807	3.23184	-9.92589	1.35835e-21	1.23384e-20	37.8902
DDX55	-0.765017	3.6774	-9.9245	1.37469e-21	1.24802e-20	37.8783
ANKRD39	-0.61286	2.93239	-9.9228	1.395e-21	1.26577e-20	37.8638
TNFAIP8L3	1.13917	2.73435	9.92082	1.41888e-21	1.28675e-20	37.847
MAP3K8	1.02232	4.15968	9.91553	1.48497e-21	1.34597e-20	37.802
NIF3L1	-0.64715	5.26331	-9.91468	1.49583e-21	1.35507e-20	37.7948
TUBG1	-1.01607	5.66507	-9.91461	1.49676e-21	1.3552e-20	37.7942
LYSMD1	-0.880007	3.87037	-9.90985	1.55924e-21	1.41101e-20	37.7537
TNFRSF25	-1.46761	3.23287	-9.90835	1.57953e-21	1.4286e-20	37.7409
ETF1	0.672095	6.37768	9.90517	1.62327e-21	1.46737e-20	37.7139
IDH2	-1.00281	7.13553	-9.904	1.63961e-21	1.48135e-20	37.704
NAXE	-0.971914	7.42335	-9.9034	1.64803e-21	1.48817e-20	37.6989
ARHGAP29	1.22174	3.51033	9.90253	1.66045e-21	1.49858e-20	37.6915
NQO1	-2.24424	7.05536	-9.89824	1.72282e-21	1.55404e-20	37.655
ANKZF1	-0.840145	4.38645	-9.89771	1.7306e-21	1.56022e-20	37.6505
ETV5	1.21166	4.75488	9.89483	1.7739e-21	1.5984e-20	37.6261
CNP	-0.724933	5.47693	-9.8911	1.83165e-21	1.64956e-20	37.5944
CCT6A	-0.93808	7.2986	-9.89007	1.84791e-21	1.66332e-20	37.5857
GEMIN7	-0.735781	4.64388	-9.88945	1.85784e-21	1.67137e-20	37.5803
TMEM164	0.993781	4.94545	9.88755	1.88829e-21	1.69785e-20	37.5643
NCF1	1.17527	2.36651	9.88696	1.89789e-21	1.70558e-20	37.5592
FAM220A	-0.804229	4.93375	-9.88659	1.90402e-21	1.71017e-20	37.5561
WFDC3	-2.11375	2.80982	-9.88534	1.92441e-21	1.72757e-20	37.5455
SACM1L	0.719866	4.48827	9.88505	1.92924e-21	1.73098e-20	37.543
TUBA5P	-1.45348	2.42645	-9.88436	1.9408e-21	1.74043e-20	37.5371
NFATC1	0.946817	2.78257	9.88051	2.00594e-21	1.79789e-20	37.5045
RUNX2	-1.14424	2.79883	-9.88007	2.01357e-21	1.80377e-20	37.5007
HECW2	1.13814	2.70513	9.87968	2.02018e-21	1.80873e-20	37.4975
VASH1	1.05161	3.699	9.87536	2.09651e-21	1.87608e-20	37.4608
ID3	1.25233	6.12043	9.87399	2.12126e-21	1.89721e-20	37.4492
LINC02035	0.912094	2.61376	9.87317	2.13619e-21	1.90955e-20	37.4422
RPE	-0.749257	5.12893	-9.87149	2.1672e-21	1.93625e-20	37.428
PLPP5	-0.947813	5.22142	-9.87085	2.17913e-21	1.94588e-20	37.4225
SLC19A1	0.901212	3.31851	9.87031	2.18923e-21	1.95387e-20	37.418
ZWILCH	-0.875877	3.3625	-9.86713	2.24962e-21	2.00671e-20	37.391
SDC2	1.30964	4.98243	9.86476	2.29589e-21	2.0469e-20	37.3709
ALDOA	-1.05841	9.20204	-9.86426	2.30574e-21	2.0546e-20	37.3667
FHDC1	1.14615	3.61126	9.858	2.43257e-21	2.16647e-20	37.3137
IARS2	-0.783424	6.76631	-9.85557	2.48386e-21	2.21098e-20	37.2931
ANO7	-0.834465	1.3465	-9.85227	2.55499e-21	2.27309e-20	37.2651
LNX2	0.991031	4.70757	9.8513	2.57617e-21	2.29073e-20	37.257
SERPINH1	-1.03484	7.29291	-9.84501	2.71873e-21	2.41622e-20	37.2037
DAP	-0.899083	7.75298	-9.84271	2.77263e-21	2.46282e-20	37.1843
FCER1G	1.42358	7.27247	9.84217	2.78555e-21	2.473e-20	37.1797
ZNF331	1.12724	3.44478	9.84088	2.8164e-21	2.49907e-20	37.1688
CASP3	-0.700211	5.37231	-9.84063	2.8225e-21	2.50317e-20	37.1666
NET1	-1.17512	6.73842	-9.83884	2.86608e-21	2.54048e-20	37.1515
GAB2	1.09182	4.42813	9.83798	2.88721e-21	2.55689e-20	37.1442
LRCH1	0.888709	3.37568	9.83796	2.88761e-21	2.55689e-20	37.1441
HPGDS	1.58162	2.65569	9.83731	2.90373e-21	2.56981e-20	37.1386
FBXO41	-1.17364	2.49639	-9.83248	3.02607e-21	2.67668e-20	37.0977
NAA40	-0.834984	4.1046	-9.8286	3.12826e-21	2.76562e-20	37.0649
LINC02772	1.4567	1.1194	9.82644	3.18643e-21	2.81557e-20	37.0467
HASPIN	-1.07295	1.78262	-9.82555	3.21073e-21	2.83556e-20	37.0391
CKAP4	-0.973424	6.85434	-9.82486	3.22973e-21	2.85085e-20	37.0333
ZDHHC9	-1.16445	6.64258	-9.82299	3.28191e-21	2.89539e-20	37.0174
TUBA1A	1.27479	6.92458	9.81923	3.38875e-21	2.98808e-20	36.9858
ZDHHC14	0.78823	1.77261	9.81788	3.42803e-21	3.02114e-20	36.9744
FOXO4	0.911642	4.12648	9.81563	3.49467e-21	3.07826e-20	36.9553
STYXL1	-0.791596	5.75565	-9.81556	3.49664e-21	3.0784e-20	36.9548
KCTD13	-0.832715	3.55814	-9.81418	3.53825e-21	3.1134e-20	36.9431
CCNE2	-1.13497	2.00485	-9.81172	3.61329e-21	3.17777e-20	36.9223
SPART	0.823386	4.52891	9.81163	3.61607e-21	3.17856e-20	36.9215
TMEM178A	1.453	1.94662	9.81155	3.61857e-21	3.1791e-20	36.9209
TPSB2	2.20729	4.49406	9.81106	3.63352e-21	3.19058e-20	36.9168
MTBP	-0.883184	1.59988	-9.80953	3.68131e-21	3.23086e-20	36.9038
CELF2	1.35672	4.55746	9.8088	3.7044e-21	3.24944e-20	36.8977
THNSL1	-0.823078	3.19698	-9.80495	3.82823e-21	3.35631e-20	36.8651
ARHGAP25	0.991899	3.59798	9.80123	3.95148e-21	3.46257e-20	36.8338
B4GALT1-AS1	0.718487	1.71968	9.79881	4.03406e-21	3.5331e-20	36.8133
ULK2	0.864261	3.06236	9.794	4.20271e-21	3.6789e-20	36.7728
KCNAB2	1.07638	3.6357	9.79183	4.28138e-21	3.74582e-20	36.7545
FOXF2	1.42275	3.30485	9.78866	4.39839e-21	3.8462e-20	36.7278
ITGAL	1.37756	4.17765	9.78524	4.52838e-21	3.95782e-20	36.699
ADGRD1	1.69526	2.78354	9.78319	4.60814e-21	4.02545e-20	36.6817
MRPL36	-0.915237	5.29445	-9.78036	4.72075e-21	4.12168e-20	36.6578
OTULINL	1.58313	4.54518	9.77934	4.76193e-21	4.15549e-20	36.6493
CPA3	2.1826	4.94034	9.77838	4.80071e-21	4.18716e-20	36.6412
PIF1	-1.09911	1.61543	-9.77745	4.83889e-21	4.21829e-20	36.6334
CCAR1	-0.659623	5.2087	-9.77731	4.84464e-21	4.22112e-20	36.6322
DGCR5	-1.29729	1.5217	-9.77406	4.98091e-21	4.33761e-20	36.6048
CABCOCO1	1.73868	1.91725	9.76685	5.29596e-21	4.60959e-20	36.5441
SIRPB2	1.09561	2.2154	9.76478	5.38998e-21	4.689e-20	36.5267
RNASEH2A	-1.08796	4.8509	-9.75655	5.78051e-21	5.02616e-20	36.4575
KLHL17	-1.10238	3.05396	-9.75594	5.81065e-21	5.04976e-20	36.4524
SMPDL3B	-1.52087	5.7508	-9.75525	5.8449e-21	5.07691e-20	36.4466
HNRNPA1P21	-1.16295	2.20793	-9.75484	5.86531e-21	5.09202e-20	36.4431
TRMU	-0.772285	3.18033	-9.75414	5.90041e-21	5.11986e-20	36.4372
FTSJ1	-0.67995	5.52652	-9.75405	5.9048e-21	5.12103e-20	36.4365
METTL18	-0.672851	4.1591	-9.75138	6.04011e-21	5.2357e-20	36.4141
VSIG2	2.60555	4.86265	9.74573	6.3374e-21	5.49057e-20	36.3666
TRIT1	-0.753625	4.70676	-9.74479	6.38813e-21	5.53168e-20	36.3587
ADD1	0.660358	5.70826	9.74449	6.4046e-21	5.5431e-20	36.3561
AIFM1	-0.710983	5.45021	-9.74103	6.59518e-21	5.70512e-20	36.3271
ZNF438	0.584725	3.26386	9.74083	6.6065e-21	5.71198e-20	36.3254
LHX6	0.93215	1.42988	9.73421	6.98873e-21	6.03936e-20	36.2698
APBB2	0.991162	3.39752	9.73268	7.07964e-21	6.1148e-20	36.257
HSP90B1	-0.857485	9.3291	-9.73249	7.09137e-21	6.12179e-20	36.2554
DHRS13	-0.869652	2.6057	-9.73011	7.23608e-21	6.24352e-20	36.2354
ANO6	0.956061	5.09682	9.7275	7.3976e-21	6.37963e-20	36.2136
LRRC71	1.43416	0.969971	9.72694	7.433e-21	6.40688e-20	36.2088
IL11RA	0.941601	3.02704	9.72565	7.51503e-21	6.47428e-20	36.198
ACY3	-1.68589	2.62368	-9.72534	7.53462e-21	6.48785e-20	36.1954
DCUN1D5	-0.789653	5.40575	-9.7243	7.60125e-21	6.54188e-20	36.1867
SEC14L1	0.976912	4.71512	9.72375	7.63697e-21	6.56927e-20	36.1821
ARHGEF10	1.00667	3.2757	9.71342	8.33563e-21	7.16661e-20	36.0955
PLAGL1	1.22793	2.69928	9.70862	8.68207e-21	7.46066e-20	36.0552
ORC5	-0.733779	3.97161	-9.708	8.72735e-21	7.49575e-20	36.0501
TEKT1	1.9872	1.48708	9.70445	8.99373e-21	7.72061e-20	36.0203
HSDL2	0.854939	5.52442	9.70257	9.1386e-21	7.84098e-20	36.0045
LPAR2	-0.859915	4.25521	-9.70209	9.1755e-21	7.86864e-20	36.0006
LMBRD1	0.740188	6.2889	9.69661	9.61161e-21	8.23845e-20	35.9546
YIPF1	-0.567361	5.90604	-9.69483	9.75698e-21	8.35881e-20	35.9398
CYP2U1	0.897274	2.63283	9.69354	9.86397e-21	8.44618e-20	35.929
MCC	1.11258	2.28933	9.68981	1.01801e-20	8.71246e-20	35.8978
HLF	1.9572	2.95327	9.68937	1.02181e-20	8.74053e-20	35.8941
TFG	-0.730768	6.19	-9.68613	1.05023e-20	8.97909e-20	35.867
SNAP47	-0.600981	4.13063	-9.68596	1.05171e-20	8.98719e-20	35.8656
TIMM23	-0.606436	6.88055	-9.68437	1.06594e-20	9.10415e-20	35.8523
DAB2	1.20568	4.81063	9.68187	1.08878e-20	9.29454e-20	35.8313
ARAP2	1.11979	3.08962	9.67993	1.10677e-20	9.44332e-20	35.8151
TBL2	-0.656037	5.20722	-9.6721	1.18247e-20	1.00841e-19	35.7497
CXCL12	1.4937	4.16198	9.67133	1.19016e-20	1.01446e-19	35.7433
EML4-AS1	0.916473	1.14636	9.66943	1.20948e-20	1.0304e-19	35.7274
HNRNPC	-0.562737	7.30347	-9.66928	1.21098e-20	1.03117e-19	35.7262
MINDY2	0.910513	3.52245	9.66872	1.21668e-20	1.03549e-19	35.7215
NR4A1	2.01581	5.14395	9.66193	1.28849e-20	1.09606e-19	35.6648
OVOL1	-1.31612	2.03189	-9.66107	1.29791e-20	1.10352e-19	35.6576
LONRF1	0.861879	3.36842	9.65915	1.31913e-20	1.121e-19	35.6416
AMIGO1	1.05377	2.90629	9.65701	1.34316e-20	1.14084e-19	35.6237
SEC61A1	-0.662814	8.21646	-9.65682	1.34532e-20	1.1421e-19	35.6221
MSTO2P	-1.05027	2.68442	-9.6564	1.3501e-20	1.14558e-19	35.6186
CYP2F1	1.37497	0.796712	9.65365	1.38181e-20	1.1719e-19	35.5957
KCNJ15	2.08203	3.57404	9.65341	1.38457e-20	1.17365e-19	35.5937
NOL11	-0.704865	5.09265	-9.65307	1.38861e-20	1.17649e-19	35.5908
ATG16L1	-0.60703	4.37449	-9.64522	1.48361e-20	1.25634e-19	35.5254
TCF4	1.12149	3.00184	9.64458	1.4916e-20	1.26248e-19	35.52
SRM	-0.946073	6.5305	-9.6421	1.5231e-20	1.28849e-19	35.4994
C1orf56	-0.929134	3.76853	-9.63824	1.5735e-20	1.33046e-19	35.4672
ACTL6A	-0.847012	5.51101	-9.63643	1.5977e-20	1.35024e-19	35.4521
COL5A1	-1.73474	5.91302	-9.63573	1.60714e-20	1.35754e-19	35.4463
CX3CR1	1.50852	2.15216	9.63362	1.636e-20	1.38123e-19	35.4287
[truncated: 14,878 more rows]
