# Supplementary material for: A comprehensive prognostic and immunological implications of Gremlin 1 in lung adenocarcinoma
Source: Front Immunol. 2025 Feb 24;16:1529195. doi: 10.3389/fimmu.2025.1529195 (PMC11891240; doi:10.3389/fimmu.2025.1529195)
Supplement: Supplementary file 11 [file Table11.xlsx]

## Sheet: Sheet1
id	logFC	AveExpr	t	P.Value	adj.P.Val	B
COL10A1	-4.53542	10.9288	-13.7525	2.49385e-32	5.40018e-28	62.6079
FZD4	1.65224	8.32865	12.5416	3.05024e-28	3.3025e-24	53.3816
HSPA12B	1.95006	7.34517	12.4265	7.39833e-28	5.34011e-24	52.5129
MNX1	-3.73571	7.02661	-12.2077	3.9694e-27	2.14884e-23	50.8658
HYAL2	1.31672	9.82334	12.1459	6.36696e-27	2.7574e-23	50.4025
OCIAD2	-2.07744	12.2225	-12.1101	8.3737e-27	3.02207e-23	50.1339
STARD8	1.476	8.08079	12.0784	1.06737e-26	3.04799e-23	49.8959
RTKN2	3.45735	6.13317	12.0647	1.18484e-26	3.04799e-23	49.7936
CDH5	2.19452	9.67142	12.0423	1.40649e-26	3.04799e-23	49.6254
NES	1.64999	8.5834	12.0422	1.40759e-26	3.04799e-23	49.6247
SASH1	1.60063	10.8041	11.985	2.17757e-26	4.28665e-23	49.1969
CCM2L	1.7805	7.78839	11.9258	3.42005e-26	6.17147e-23	48.7543
SERTM1	3.90016	5.47143	11.8929	4.39282e-26	7.31708e-23	48.5088
TMPRSS4	-4.9839	7.90789	-11.6033	3.95451e-25	5.83631e-22	46.3544
MMRN2	1.93244	8.34414	11.6003	4.04288e-25	5.83631e-22	46.3327
FOXF1	2.44777	9.25049	11.5506	5.88769e-25	7.67284e-22	45.9642
KCNK3	2.50286	7.34104	11.5476	6.02375e-25	7.67284e-22	45.9418
CA4	3.65883	6.03724	11.5343	6.66009e-25	8.01209e-22	45.8434
CD300LG	2.25004	5.91034	11.4541	1.21885e-24	1.3891e-21	45.2509
RAPGEF4	1.94266	7.43935	11.4273	1.49114e-24	1.61446e-21	45.0532
ROBO4	2.45239	8.56199	11.4036	1.78273e-24	1.83825e-21	44.8781
RASIP1	2.15668	6.98893	11.3883	1.9999e-24	1.96844e-21	44.7654
TBX3	1.75795	7.36394	11.3619	2.44015e-24	2.29735e-21	44.5704
MASP1	1.63553	5.44974	11.3112	3.5715e-24	3.22238e-21	44.1969
BTNL9	3.14497	7.596	11.2904	4.17206e-24	3.61367e-21	44.0446
FENDRR	1.89155	6.3459	11.2516	5.58248e-24	4.64935e-21	43.7591
TAL1	1.95002	6.63396	11.1666	1.05471e-23	8.45879e-21	43.1354
SFN	-1.9039	12.8366	-11.0785	2.03686e-23	1.57522e-20	42.4903
ECSCR	2.0462	8.75336	11.0635	2.27687e-23	1.70011e-20	42.3811
STARD13	1.37707	7.79039	11.0546	2.43414e-23	1.75696e-20	42.3156
DPP6	2.24863	5.63372	11.0456	2.60216e-23	1.81765e-20	42.2502
FGD5	1.59929	8.96613	10.9688	4.60759e-23	3.1179e-20	41.6902
FAM189A1	2.58758	3.5702	10.8674	9.78493e-23	6.42069e-20	40.952
VMP1	-1.59973	12.089	-10.8396	1.20147e-22	7.65192e-20	40.7508
S1PR1	2.20599	9.77836	10.8257	1.33208e-22	8.24136e-20	40.6496
ABCC3	-2.56108	10.0793	-10.8104	1.49215e-22	8.97531e-20	40.5384
PPM1F	1.31776	8.83584	10.8002	1.60847e-22	9.41346e-20	40.4649
NOTCH4	1.45038	7.01343	10.7492	2.34463e-22	1.33607e-19	40.0955
LGI3	3.16269	3.83794	10.739	2.52819e-22	1.40373e-19	40.0216
ARHGEF15	1.17542	7.09062	10.7336	2.63071e-22	1.42414e-19	39.9827
DENND3	1.21237	8.30711	10.7173	2.96775e-22	1.56741e-19	39.8645
EDNRB	2.61475	9.52019	10.7047	3.25613e-22	1.67877e-19	39.7737
PTRF	1.36131	9.0992	10.6945	3.51112e-22	1.73923e-19	39.6998
TEK	2.28195	8.76599	10.6936	3.53404e-22	1.73923e-19	39.6934
SPRYD7	1.18049	7.43041	10.6596	4.5384e-22	2.15595e-19	39.4483
ANKS1A	0.99795	11.7005	10.6569	4.62889e-22	2.15595e-19	39.4289
RASAL1	-1.75675	5.85222	-10.6555	4.67949e-22	2.15595e-19	39.4183
SEMA3G	2.07906	7.59008	10.6274	5.75169e-22	2.59473e-19	39.2161
GRK5	1.96065	8.83351	10.5892	7.61719e-22	3.36617e-19	38.9408
ACVRL1	1.88179	8.35216	10.5595	9.47333e-22	4.10271e-19	38.7271
LIN7A	1.75106	6.5297	10.5558	9.73682e-22	4.13414e-19	38.7002
GOLM1	-2.13665	10.6875	-10.535	1.134e-21	4.72222e-19	38.5509
TMED3	-1.27825	9.15079	-10.5017	1.44681e-21	5.91116e-19	38.3122
WNT2B	1.3247	6.73558	10.4206	2.61822e-21	1.04106e-18	37.731
RAMP3	2.5853	7.56411	10.4192	2.64424e-21	1.04106e-18	37.7213
EML1	1.46913	8.88225	10.4004	3.03454e-21	1.17339e-18	37.5864
CLDN5	2.52244	9.99823	10.3975	3.09879e-21	1.17722e-18	37.5659
CCDC85A	2.16986	6.69633	10.3851	3.39144e-21	1.26618e-18	37.4774
BMPR2	0.861566	10.3943	10.3786	3.5576e-21	1.3057e-18	37.4306
CDH19	2.43232	5.47967	10.3719	3.7359e-21	1.34828e-18	37.3827
PECAM1	1.35198	10.9724	10.3054	6.06172e-21	2.15181e-18	36.9084
PODXL	1.21326	10.9396	10.287	6.92589e-21	2.41892e-18	36.7779
EMCN	2.15089	9.3967	10.2815	7.2107e-21	2.47842e-18	36.7384
PTPRB	2.20214	9.01207	10.2698	7.84852e-21	2.6555e-18	36.6554
PYCR1	-1.46258	8.88626	-10.2509	9.00209e-21	2.99894e-18	36.521
STX11	2.02153	7.57512	10.241	9.67582e-21	3.16178e-18	36.4503
TMEM204	1.33885	9.30406	10.2395	9.78291e-21	3.16178e-18	36.4395
PTPN21	1.47363	7.86802	10.2308	1.04149e-20	3.31653e-18	36.3782
LIMS2	1.42307	7.96022	10.2284	1.05977e-20	3.32584e-18	36.3611
TRPC3	1.326	5.32004	10.2034	1.27025e-20	3.92944e-18	36.1837
CLEC14A	2.18036	8.69621	10.1919	1.3806e-20	4.21064e-18	36.1021
SPOCK2	1.64373	8.59295	10.1839	1.46343e-20	4.40126e-18	36.045
ARHGEF26	1.99465	8.41447	10.1747	1.56432e-20	4.64023e-18	35.9797
ERG	1.66567	8.04603	10.1405	2.00266e-20	5.86021e-18	35.7377
EFNA4	-1.24948	8.36286	-10.1242	2.253e-20	6.50487e-18	35.6223
DENND2A	1.6681	7.29941	10.1041	2.60515e-20	7.42263e-18	35.48
ARHGEF16	-1.39724	8.55064	-10.1018	2.64815e-20	7.44715e-18	35.464
GFOD1	1.1492	7.94196	10.0889	2.90722e-20	8.07088e-18	35.3726
LYVE1	2.95534	6.58944	10.0692	3.34907e-20	9.17983e-18	35.234
ARAP3	1.06321	7.80939	10.0517	3.80034e-20	1.02866e-17	35.1102
CD93	1.49802	11.2493	10.0321	4.37447e-20	1.16944e-17	34.9724
GATA2	1.5337	8.24388	9.99198	5.83853e-20	1.5418e-17	34.6896
FAM107A	2.83709	8.14448	9.98097	6.31868e-20	1.64849e-17	34.6122
SH2D3C	1.57576	7.49839	9.95662	7.52511e-20	1.918e-17	34.441
INPP5A	1.06134	10.0459	9.95655	7.52887e-20	1.918e-17	34.4406
CALCRL	1.80139	8.17623	9.94999	7.89193e-20	1.98711e-17	34.3944
KDELR3	-1.67652	10.4284	-9.94463	8.20067e-20	2.04112e-17	34.3568
MYOC	1.782	6.61823	9.93487	8.79535e-20	2.16426e-17	34.2883
ADAMTSL3	2.42964	8.08005	9.92176	9.6616e-20	2.3507e-17	34.1963
TSPAN18	1.3619	7.4333	9.89229	1.19302e-19	2.87041e-17	33.9897
RP11-38P22.2	1.90052	9.13225	9.88061	1.29697e-19	3.06122e-17	33.9079
ABHD6	1.32056	7.43775	9.88022	1.3006e-19	3.06122e-17	33.9052
EPN3	-2.06575	6.51434	-9.86856	1.41361e-19	3.27244e-17	33.8236
STXBP6	2.97454	7.0368	9.86788	1.42056e-19	3.27244e-17	33.8188
MYCT1	2.09678	7.65661	9.85019	1.61186e-19	3.67402e-17	33.695
PPAP2C	-2.19486	9.15736	-9.8479	1.63847e-19	3.69577e-17	33.679
CASKIN2	1.3258	6.7667	9.83319	1.8199e-19	4.06268e-17	33.5762
RMI2	-1.97278	8.32407	-9.82158	1.97704e-19	4.36845e-17	33.4951
KIAA1462	1.55464	8.48942	9.81725	2.03903e-19	4.45991e-17	33.4648
SPTBN1	1.12388	9.97453	9.80888	2.16437e-19	4.68672e-17	33.4064
THBD	2.00941	9.65428	9.79889	2.32409e-19	4.98276e-17	33.3367
USHBP1	2.859	4.05696	9.78038	2.65162e-19	5.62923e-17	33.2076
GALNT7	-1.46232	10.9932	-9.7756	2.74337e-19	5.76748e-17	33.1743
TMEM74B	1.35365	7.10778	9.76657	2.92545e-19	6.09112e-17	33.1114
B3GNT3	-2.37623	7.1884	-9.75831	3.10259e-19	6.39843e-17	33.0538
ARHGAP6	1.95957	8.5964	9.75539	3.16772e-19	6.47112e-17	33.0334
AGER	4.69612	7.58149	9.7369	3.61263e-19	7.31102e-17	32.9048
SOX17	1.81346	7.48138	9.72795	3.8498e-19	7.71885e-17	32.8425
SNRK	1.11341	10.443	9.71433	4.24072e-19	8.42463e-17	32.7478
KL	2.38264	7.0924	9.70773	4.44435e-19	8.74891e-17	32.7019
LINC00622	1.9314	7.39353	9.70509	4.52833e-19	8.83391e-17	32.6836
AFAP1L1	1.44851	7.581	9.70028	4.68544e-19	9.05879e-17	32.6502
KLF9	1.53897	8.85639	9.69414	4.89411e-19	9.37851e-17	32.6075
PRDM11	1.27475	6.03679	9.69116	4.99856e-19	9.49463e-17	32.5868
MT1M	2.94969	7.0709	9.68872	5.08586e-19	9.55718e-17	32.5699
ST6GALNAC3	1.63467	6.8562	9.68778	5.11976e-19	9.55718e-17	32.5634
GLIPR2	1.26507	9.68363	9.6857	5.19583e-19	9.61629e-17	32.5489
P2RY1	1.87096	7.42564	9.66435	6.04467e-19	1.10925e-16	32.4008
PRKCE	0.997655	7.34368	9.66278	6.11262e-19	1.11229e-16	32.3898
PTPN5	2.19113	4.46381	9.65916	6.2712e-19	1.13164e-16	32.3647
GNG11	1.96412	9.63322	9.64315	7.02383e-19	1.25698e-16	32.2538
SSR4	-1.19336	12.7918	-9.63034	7.68988e-19	1.36489e-16	32.1651
KANK3	2.19688	7.77975	9.61552	8.53942e-19	1.50335e-16	32.0625
SPP1	-3.87891	11.0648	-9.61154	8.78347e-19	1.5226e-16	32.0349
LINC00961	1.5264	7.74728	9.61144	8.78934e-19	1.5226e-16	32.0342
SH3GL3	1.39967	5.44004	9.59271	1.00328e-18	1.72422e-16	31.9047
CDO1	2.13848	7.8816	9.56602	1.2112e-18	2.06515e-16	31.7203
BDNF	2.28844	5.48249	9.56436	1.22551e-18	2.07321e-16	31.7088
FHL5	2.39758	6.7111	9.5626	1.2408e-18	2.08281e-16	31.6967
SYNM	1.99032	10.3146	9.55162	1.3406e-18	2.23303e-16	31.621
BCL6B	0.910944	6.98375	9.53779	1.47787e-18	2.44289e-16	31.5255
PEAR1	1.61902	7.95798	9.52394	1.62919e-18	2.67261e-16	31.4301
NCKAP5	3.19612	7.44944	9.51907	1.68598e-18	2.74497e-16	31.3966
RCC1	-0.990737	8.0424	-9.51646	1.71728e-18	2.77507e-16	31.3786
CYYR1	1.84522	9.92037	9.50824	1.81956e-18	2.91857e-16	31.3219
PGAP1	1.23647	8.3965	9.48715	2.1103e-18	3.35038e-16	31.1768
GPM6A	3.4814	7.57294	9.48652	2.11971e-18	3.35038e-16	31.1725
PRSS22	-0.973799	7.74407	-9.47492	2.29955e-18	3.6083e-16	31.0928
TMED9	-0.6165	12.6257	-9.47372	2.31903e-18	3.61268e-16	31.0845
GCNT3	-4.07966	9.49005	-9.46687	2.43334e-18	3.76368e-16	31.0374
ARRB1	1.39977	9.10665	9.44454	2.84595e-18	4.35187e-16	30.8841
SSH2	0.68609	6.86718	9.44415	2.85382e-18	4.35187e-16	30.8814
ANKRD22	-2.29204	8.84115	-9.43457	3.05215e-18	4.62176e-16	30.8156
LTBP4	1.51789	7.6848	9.42141	3.34696e-18	5.033e-16	30.7254
BNIP2	0.899942	10.6948	9.41082	3.60449e-18	5.38288e-16	30.6528
FABP4	3.59422	7.29317	9.3828	4.38516e-18	6.50385e-16	30.4609
IGSF9	-2.6909	6.42564	-9.3712	4.75557e-18	7.00524e-16	30.3816
ALDH18A1	-1.01335	10.9093	-9.36572	4.94121e-18	7.22952e-16	30.3441
HEG1	1.29208	11.11	9.34519	5.70275e-18	8.28775e-16	30.2038
SERINC2	-1.52817	7.00883	-9.33903	5.95328e-18	8.59415e-16	30.1617
FRMD3	1.7238	7.58103	9.33533	6.10915e-18	8.76076e-16	30.1365
AGTR1	2.70396	7.94895	9.32854	6.40508e-18	9.12472e-16	30.0902
TMEM177	-1.00734	7.5448	-9.30846	7.36763e-18	1.04274e-15	29.9531
RECK	1.22887	8.68013	9.3039	7.60529e-18	1.0629e-15	29.9221
MTX2	-0.850788	10.3865	-9.30384	7.60825e-18	1.0629e-15	29.9217
SEMA6A	2.12921	6.7331	9.27855	9.07291e-18	1.25939e-15	29.7494
TBX2	1.53678	8.24674	9.2648	9.98344e-18	1.37695e-15	29.6558
CCBE1	2.60734	7.23029	9.25816	1.04551e-17	1.43287e-15	29.6107
JTB	-0.523736	13.6318	-9.24922	1.1125e-17	1.51493e-15	29.5499
SEL1L3	-0.968635	11.3147	-9.24833	1.11937e-17	1.51493e-15	29.5439
SEMA6D	1.6457	7.0237	9.24422	1.15176e-17	1.54909e-15	29.5159
ARHGEF10	1.10204	8.50728	9.24301	1.16147e-17	1.5525e-15	29.5077
SOX4	-1.01777	11.3754	-9.22948	1.27584e-17	1.68505e-15	29.4158
PRX	1.57922	5.97834	9.22944	1.2762e-17	1.68505e-15	29.4156
LOC285812	1.70465	9.0481	9.21268	1.43358e-17	1.88138e-15	29.3018
UBE2T	-2.41448	7.47551	-9.20883	1.47228e-17	1.92053e-15	29.2757
ETV4	-2.26068	6.46123	-9.19718	1.59617e-17	2.06967e-15	29.1967
ANGPTL1	2.72157	7.06903	9.1963	1.60593e-17	2.06993e-15	29.1907
HS6ST2	-3.55038	10.5321	-9.19088	1.6673e-17	2.13632e-15	29.154
AGTPBP1	0.834747	9.03251	9.18081	1.78766e-17	2.27706e-15	29.0858
APOLD1	2.30358	10.3042	9.17993	1.79858e-17	2.27757e-15	29.0798
LMO2	1.20396	9.2441	9.17316	1.88495e-17	2.37306e-15	29.034
TMEM184A	-1.39053	7.57504	-9.1676	1.95884e-17	2.45183e-15	28.9963
LOC153577	1.39816	6.14589	9.16549	1.98768e-17	2.47364e-15	28.982
STARD9	1.23863	7.51925	9.15475	2.14083e-17	2.64901e-15	28.9094
GORASP2	-0.619003	12.2398	-9.15307	2.16581e-17	2.66468e-15	28.8981
RNF182	2.24665	7.48637	9.13962	2.37674e-17	2.90768e-15	28.8071
GJA4	1.41187	7.94522	9.12424	2.64318e-17	3.20201e-15	28.7032
TIE1	1.55318	6.39494	9.12403	2.6469e-17	3.20201e-15	28.7018
CLEC1A	1.67304	7.80075	9.1213	2.69734e-17	3.2449e-15	28.6834
SEC22C	0.568015	9.16843	9.10722	2.97242e-17	3.55606e-15	28.5884
GGCT	-1.0305	12.9293	-9.07027	3.83404e-17	4.54819e-15	28.3393
HEYL	1.20127	7.99969	9.0699	3.84372e-17	4.54819e-15	28.3369
LDB2	1.84305	9.83246	9.05969	4.12351e-17	4.85274e-15	28.2681
SMPDL3B	-1.55762	7.53609	-9.05726	4.19307e-17	4.8936e-15	28.2518
CLCN7	-0.76555	8.00868	-9.0569	4.20342e-17	4.8936e-15	28.2494
FAM150B	2.93861	7.44726	9.05481	4.26443e-17	4.92538e-15	28.2353
FAM162B	2.06416	9.49093	9.05441	4.27622e-17	4.92538e-15	28.2326
FUT2	-1.80901	8.0769	-9.05309	4.315e-17	4.94376e-15	28.2237
IGSF10	3.05686	8.0202	9.03575	4.86111e-17	5.54013e-15	28.1072
SLCO1A2	1.34311	4.75117	9.02971	5.06708e-17	5.74463e-15	28.0666
SLC6A4	4.55424	5.57279	9.01957	5.43244e-17	6.12678e-15	27.9985
PCAT6	-1.51856	7.52357	-9.01629	5.55614e-17	6.23227e-15	27.9765
PLAC9	1.88998	6.43358	9.01557	5.58354e-17	6.23227e-15	27.9716
FPR2	1.4333	5.74296	9.01321	5.67506e-17	6.30194e-15	27.9557
MEF2A	0.621139	9.81055	8.99953	6.2333e-17	6.88653e-15	27.864
CTHRC1	-2.30859	12.9696	-8.998	6.29869e-17	6.92345e-15	27.8538
EOGT	1.1544	9.76402	8.98197	7.03043e-17	7.68873e-15	27.7463
AOC3	2.56292	11.1611	8.97987	7.13204e-17	7.75255e-15	27.7322
BLACAT1	-2.68838	7.07972	-8.97925	7.16266e-17	7.75255e-15	27.728
RP11-389C8.2	1.62561	8.49555	8.97857	7.19619e-17	7.75255e-15	27.7235
GPER1	2.03275	6.16222	8.94836	8.84864e-17	9.48556e-15	27.5213
KLC1	0.62118	10.0582	8.94634	8.97195e-17	9.57038e-15	27.5078
MGAT3	1.44646	5.75056	8.94249	9.21077e-17	9.77696e-15	27.4821
LRRTM4	2.29159	5.22656	8.92352	1.04859e-16	1.10761e-14	27.3553
AX748273	2.22337	7.11285	8.92161	1.06232e-16	1.11668e-14	27.3426
CTNNAL1	1.31112	10.7476	8.91773	1.0908e-16	1.14107e-14	27.3167
TACC1	1.07404	10.727	8.90962	1.15293e-16	1.20026e-14	27.2625
SHANK3	1.95123	7.61901	8.90458	1.19326e-16	1.23631e-14	27.2289
LOC103344931	1.03739	7.47453	8.89638	1.26185e-16	1.30114e-14	27.1742
KIAA0040	0.963482	8.09234	8.89269	1.29401e-16	1.32799e-14	27.1496
LINC00472	1.92787	6.79105	8.89039	1.31449e-16	1.34264e-14	27.1343
GPD1	2.10809	4.37151	8.88582	1.3561e-16	1.37864e-14	27.1038
PCDH12	1.38414	8.20599	8.88317	1.38073e-16	1.39712e-14	27.0862
LINC00312	1.72393	8.23003	8.88218	1.39008e-16	1.40004e-14	27.0796
PCAT19	1.7394	8.41359	8.87832	1.42717e-16	1.42544e-14	27.0538
MCAM	1.55591	9.75672	8.87818	1.42847e-16	1.42544e-14	27.0529
RCCD1	-1.04237	8.40319	-8.87475	1.4623e-16	1.4525e-14	27.0301
ADPRH	0.912163	7.33575	8.87094	1.50069e-16	1.48383e-14	27.0047
JAM2	1.94647	9.52354	8.8632	1.58188e-16	1.557e-14	26.9532
DACH1	2.5183	7.79488	8.86047	1.61161e-16	1.57909e-14	26.935
DNAH14	-1.46653	6.07988	-8.8597	1.62e-16	1.58016e-14	26.9299
CFL2	1.05755	9.89967	8.84592	1.77923e-16	1.72769e-14	26.8382
ANO6	0.842632	11.0091	8.8438	1.8051e-16	1.74498e-14	26.8241
CDCA7	-2.42965	9.14901	-8.83991	1.85347e-16	1.78378e-14	26.7983
RHOJ	1.63124	7.98172	8.83831	1.87374e-16	1.7953e-14	26.7876
CLTC	-0.426762	12.3305	-8.83253	1.94874e-16	1.85894e-14	26.7493
PDLIM2	1.04553	8.84392	8.82652	2.02998e-16	1.92794e-14	26.7093
SRD5A1	-1.73671	9.94026	-8.82039	2.11619e-16	2.00104e-14	26.6686
DOCK4	1.12611	10.1308	8.80962	2.27664e-16	2.14341e-14	26.5972
LAMC3	1.50718	6.59413	8.79767	2.46901e-16	2.31446e-14	26.5179
MYZAP	1.84634	8.68653	8.78872	2.62335e-16	2.44854e-14	26.4586
SLC19A3	2.0145	5.97952	8.77919	2.79831e-16	2.60063e-14	26.3955
PALMD	1.70045	7.8908	8.77032	2.97167e-16	2.74994e-14	26.3367
TMEM182	-0.941407	6.99189	-8.76022	3.1819e-16	2.93196e-14	26.2699
KCNT2	1.95217	7.85317	8.75906	3.207e-16	2.94256e-14	26.2622
LOC100506699	1.72724	5.58244	8.75089	3.38922e-16	3.09663e-14	26.2082
MYO1C	0.722054	10.1336	8.74043	3.63753e-16	3.30954e-14	26.139
STX2	0.848732	8.77614	8.73663	3.73225e-16	3.38151e-14	26.1139
KDM5B	-0.799692	10.3133	-8.728	3.95617e-16	3.56946e-14	26.057
RXFP1	2.40099	5.82373	8.7111	4.43435e-16	3.98429e-14	25.9454
AFAP1-AS1	-4.60561	8.68824	-8.69723	4.86907e-16	4.35681e-14	25.854
KLF11	0.920309	9.28924	8.68841	5.16737e-16	4.6047e-14	25.7959
FRMD5	-2.37998	7.07263	-8.6809	5.43548e-16	4.82377e-14	25.7464
SIX4	-2.22352	8.83552	-8.67894	5.50756e-16	4.84677e-14	25.7335
SDPR	2.54917	9.98879	8.67866	5.51817e-16	4.84677e-14	25.7317
ABCB1	1.82214	6.6432	8.67838	5.52855e-16	4.84677e-14	25.7298
CDH3	-2.52442	9.84539	-8.67284	5.73864e-16	5.01067e-14	25.6934
FAT3	2.36942	7.02396	8.66923	5.87982e-16	5.11331e-14	25.6696
KIF26B	-2.08683	8.10902	-8.66855	5.90667e-16	5.11612e-14	25.6652
CAB39L	1.38558	8.73955	8.66306	6.12926e-16	5.28777e-14	25.629
HOOK1	-1.27026	10.3898	-8.66088	6.21948e-16	5.34431e-14	25.6147
RAB26	-1.38295	6.81947	-8.64839	6.76447e-16	5.78964e-14	25.5326
GPR146	1.8445	7.16801	8.63087	7.60972e-16	6.46995e-14	25.4175
SPDEF	-1.45705	7.6147	-8.63069	7.61908e-16	6.46995e-14	25.4163
MSI2	-0.81027	8.46308	-8.62778	7.76929e-16	6.57173e-14	25.3972
LHFP	1.33591	10.2231	8.62186	8.08436e-16	6.81162e-14	25.3584
GIMAP8	1.68387	9.33758	8.61934	8.22209e-16	6.90082e-14	25.3419
GNA11	0.70845	9.43238	8.61267	8.59829e-16	7.18871e-14	25.2982
SLC39A11	-1.18007	9.69129	-8.60612	8.98478e-16	7.48294e-14	25.2552
ASPA	2.40897	6.4089	8.60279	9.1878e-16	7.6227e-14	25.2333
SGPP2	-2.06772	9.86265	-8.5971	9.54476e-16	7.88863e-14	25.1961
NUDT4	1.00567	5.07496	8.59592	9.6203e-16	7.92083e-14	25.1884
CDCA8	-2.46532	7.47513	-8.5883	1.01244e-15	8.30435e-14	25.1385
CD36	2.60499	8.68462	8.58375	1.04381e-15	8.52928e-14	25.1087
TMCO1	-0.616571	11.3331	-8.57622	1.09775e-15	8.93636e-14	25.0594
GIMAP6	1.58833	10.2345	8.57368	1.11654e-15	9.03223e-14	25.0428
P2RY14	1.35221	9.73062	8.57351	1.11787e-15	9.03223e-14	25.0417
XDH	-2.73671	8.63316	-8.56701	1.16755e-15	9.39858e-14	24.9992
FGFR4	2.09148	6.31861	8.56554	1.1791e-15	9.45642e-14	24.9895
LINC00467	-1.17634	8.60436	-8.55665	1.25129e-15	9.99835e-14	24.9315
TOX3	-3.13461	10.7191	-8.54989	1.30909e-15	1.04217e-13	24.8874
FRMD4A	0.937975	7.9878	8.53396	1.45609e-15	1.15495e-13	24.7834
GFPT1	-0.994605	10.6581	-8.51664	1.63452e-15	1.29175e-13	24.6704
FLI1	1.46237	8.77535	8.50828	1.72824e-15	1.36085e-13	24.6159
UNC5CL	-2.27761	8.71308	-8.50521	1.76397e-15	1.38395e-13	24.5959
C10orf54	0.963477	8.44046	8.50142	1.80904e-15	1.41419e-13	24.5713
CD24	-1.90761	12.4465	-8.50085	1.81592e-15	1.41446e-13	24.5676
DCC	1.24271	4.27958	8.49718	1.8609e-15	1.4443e-13	24.5437
NEK6	-0.936386	8.87487	-8.49468	1.8922e-15	1.46335e-13	24.5274
PODXL2	-2.07312	5.93401	-8.4931	1.91219e-15	1.46883e-13	24.5171
P4HB	-0.859438	12.0358	-8.49305	1.91286e-15	1.46883e-13	24.5168
TGFBR3	2.03788	11.0209	8.49237	1.92155e-15	1.47029e-13	24.5123
RMST	2.01879	3.96334	8.47575	2.14635e-15	1.63651e-13	24.4042
SEMA5A	1.646	8.75034	8.47173	2.20442e-15	1.67489e-13	24.3781
SNRNP25	-0.94838	10.3538	-8.4589	2.4008e-15	1.81772e-13	24.2948
FIBIN	2.01016	9.64569	8.45465	2.46946e-15	1.86069e-13	24.2672
TINCR	1.40645	5.29908	8.45433	2.47474e-15	1.86069e-13	24.2651
SALL4	-3.06087	6.68063	-8.44993	2.54818e-15	1.90928e-13	24.2366
SOSTDC1	5.26151	5.41685	8.44805	2.58013e-15	1.92656e-13	24.2244
GRIA1	2.85439	5.92895	8.44546	2.62504e-15	1.95336e-13	24.2075
PDIA4	-1.16685	11.0704	-8.44066	2.71003e-15	2.00969e-13	24.1764
ENG	1.09174	8.82202	8.43591	2.79685e-15	2.067e-13	24.1456
METTL7B	-2.33492	7.92683	-8.42995	2.9096e-15	2.14301e-13	24.107
TTLL7	1.92277	7.17849	8.42394	3.02793e-15	2.2226e-13	24.068
ICAM2	1.28297	9.65989	8.42002	3.10771e-15	2.27346e-13	24.0426
RAMP2	1.26657	6.15998	8.4194	3.12052e-15	2.27514e-13	24.0386
CCDC141	1.72505	5.47575	8.40732	3.38044e-15	2.45637e-13	23.9604
LONRF1	1.06531	9.36554	8.4067	3.39443e-15	2.45829e-13	23.9564
MRPS33	-0.904182	10.9015	-8.39169	3.74921e-15	2.70618e-13	23.8593
TTC28	1.05418	9.52865	8.38819	3.83686e-15	2.76024e-13	23.8367
BIK	-2.20264	7.47486	-8.38355	3.95664e-15	2.83699e-13	23.8067
LPHN3	2.2669	6.37897	8.36971	4.33585e-15	3.09863e-13	23.7173
CXorf36	1.24878	5.83418	8.36675	4.42128e-15	3.14929e-13	23.6982
RP1-78O14.1	2.93789	6.85282	8.36531	4.4637e-15	3.16908e-13	23.6889
PPAP2B	1.18555	10.9461	8.36174	4.57004e-15	3.23398e-13	23.6659
TMEM88	1.88957	6.40892	8.35759	4.69725e-15	3.31317e-13	23.6391
LOC400568	2.37962	4.07168	8.35496	4.77931e-15	3.36011e-13	23.6222
GPT2	-1.44987	7.96601	-8.34788	5.00822e-15	3.50965e-13	23.5765
SFXN1	-0.859308	8.66273	-8.3456	5.08389e-15	3.55118e-13	23.5618
CAV2	1.69308	11.0863	8.33016	5.62921e-15	3.91945e-13	23.4623
RASSF1	0.735665	9.6354	8.32873	5.68226e-15	3.9437e-13	23.4532
TMTC1	1.85087	7.73524	8.32308	5.89804e-15	4.08039e-13	23.4167
LOC101929335	1.9997	4.20715	8.32117	5.9728e-15	4.11895e-13	23.4044
PROM2	-2.10082	8.49927	-8.30976	6.43857e-15	4.42606e-13	23.3311
KAL1	1.61621	10.5089	8.30322	6.7218e-15	4.60613e-13	23.2891
AKR1A1	-0.724296	12.275	-8.29588	7.05468e-15	4.81899e-13	23.2419
GPR4	1.05385	6.75677	8.29535	7.07937e-15	4.82065e-13	23.2384
TOP2A	-2.48551	8.75975	-8.29154	7.25888e-15	4.92739e-13	23.214
ITGA1	1.2914	9.51737	8.28988	7.33854e-15	4.95956e-13	23.2033
LILRA1	0.955042	5.90245	8.2896	7.35208e-15	4.95956e-13	23.2015
SRGAP2C	0.906322	10.6473	8.28383	7.63613e-15	5.13518e-13	23.1645
CDC42EP2	1.73274	6.38966	8.28093	7.78311e-15	5.21782e-13	23.1459
ACACB	1.22775	8.46542	8.27062	8.32858e-15	5.56114e-13	23.0797
FUCA1	-1.01343	11.5505	-8.27029	8.34659e-15	5.56114e-13	23.0776
MSX1	1.11853	6.59189	8.26029	8.91293e-15	5.92026e-13	23.0135
STIL	-1.59102	9.20363	-8.25647	9.13945e-15	6.05216e-13	22.989
MFNG	1.05669	7.0527	8.25074	9.489e-15	6.26448e-13	22.9524
YIPF1	-0.723552	10.0809	-8.24571	9.80755e-15	6.4551e-13	22.9201
SIK2	0.671443	8.24513	8.23886	1.0258e-14	6.71715e-13	22.8763
ESAM	1.66101	8.26197	8.23871	1.02677e-14	6.71715e-13	22.8753
DNAJC27	0.908104	7.44561	8.23722	1.0369e-14	6.76295e-13	22.8658
SOX7	2.36423	9.66893	8.23673	1.04018e-14	6.76395e-13	22.8627
CBFA2T3	1.35837	8.22842	8.23297	1.06615e-14	6.9121e-13	22.8386
TBX5	1.54839	8.13634	8.22826	1.09953e-14	7.10721e-13	22.8085
CAV1	1.6243	12.6611	8.22601	1.11587e-14	7.19139e-13	22.7941
NFKBIE	-0.896961	9.16387	-8.22497	1.12353e-14	7.21925e-13	22.7874
MVB12B	0.964761	7.31105	8.22393	1.13119e-14	7.24695e-13	22.7808
LOC102724611	1.61562	5.46722	8.22216	1.14435e-14	7.30967e-13	22.7695
PDK4	2.3994	10.0177	8.21541	1.19602e-14	7.61721e-13	22.7264
ADARB1	1.54443	8.16983	8.21251	1.21893e-14	7.74039e-13	22.7078
DNAJB4	1.16572	9.47789	8.20652	1.26769e-14	8.00923e-13	22.6695
RASL12	1.40487	8.97413	8.2064	1.26866e-14	8.00923e-13	22.6688
NRN1	1.80357	8.14769	8.20153	1.30972e-14	8.24437e-13	22.6377
CEACAM1	-1.7044	8.32278	-8.201	1.31422e-14	8.24812e-13	22.6343
GNL1	0.577165	7.3361	8.20057	1.31793e-14	8.24812e-13	22.6316
HMBOX1	0.858836	9.09792	8.19023	1.41002e-14	8.79904e-13	22.5656
PPDPF	-0.78136	8.07474	-8.18857	1.42548e-14	8.86992e-13	22.555
HN1L	-1.09927	10.8593	-8.1871	1.43918e-14	8.91465e-13	22.5457
KIAA0101	-1.89296	9.96098	-8.18692	1.4409e-14	8.91465e-13	22.5445
RAD54L	-2.22523	6.31616	-8.18569	1.45251e-14	8.9609e-13	22.5367
PKNOX2	1.56702	7.14086	8.18045	1.50304e-14	9.24627e-13	22.5033
AOX1	1.8001	7.85856	8.17329	1.57495e-14	9.66118e-13	22.4576
SLIT2	1.69528	10.9957	8.16607	1.65088e-14	1.00984e-12	22.4117
CUTA	-0.572422	12.6359	-8.16152	1.70063e-14	1.03734e-12	22.3827
PRRC1	-0.551817	11.4119	-8.15829	1.73679e-14	1.05642e-12	22.3621
ADCY3	0.833314	8.26041	8.15664	1.75555e-14	1.06484e-12	22.3517
C1orf106	-1.91569	10.6915	-8.14996	1.83374e-14	1.10916e-12	22.3091
DENND6A	0.609057	11.7198	8.14422	1.90353e-14	1.14816e-12	22.2726
TXNDC17	-1.11891	10.3695	-8.14287	1.92035e-14	1.15509e-12	22.2641
MAGED1	-0.719156	13.3846	-8.14229	1.92759e-14	1.15624e-12	22.2604
LOC101927069	2.70457	4.75465	8.14147	1.93799e-14	1.15926e-12	22.2551
FLJ34503	3.32664	3.20156	8.13414	2.03261e-14	1.21251e-12	22.2086
CSPG4	1.6359	6.42755	8.11775	2.26139e-14	1.3425e-12	22.1045
BMPER	2.67671	5.60656	8.11734	2.2674e-14	1.3425e-12	22.1019
LAD1	-1.49478	7.94058	-8.11722	2.26912e-14	1.3425e-12	22.1011
TNFRSF10D	1.2933	7.92942	8.11315	2.32995e-14	1.37473e-12	22.0753
LRRN3	2.3534	8.35185	8.10934	2.38829e-14	1.40533e-12	22.0512
ADCY4	1.08414	8.27268	8.10176	2.50885e-14	1.46947e-12	22.0031
TOX2	1.44512	8.64153	8.10164	2.51087e-14	1.46947e-12	22.0023
HECW2	1.43827	8.84666	8.10017	2.53496e-14	1.47957e-12	21.993
SH3BP5	1.17945	11.9007	8.09546	2.61367e-14	1.52124e-12	21.9632
GABARAPL1	1.08389	9.19971	8.09506	2.62041e-14	1.52124e-12	21.9606
FREM3	2.69635	4.20986	8.09379	2.64209e-14	1.52973e-12	21.9526
RP11-305O6.3	1.87678	7.82789	8.08446	2.80706e-14	1.62091e-12	21.8935
NOSTRIN	2.01701	9.15919	8.08388	2.8176e-14	1.62267e-12	21.8898
TLCD1	-1.61883	8.74916	-8.06563	3.17134e-14	1.82155e-12	21.7744
ALG1	-1.09299	8.37207	-8.06288	3.22825e-14	1.84932e-12	21.757
TMEM100	3.31438	9.90219	8.05933	3.30347e-14	1.88742e-12	21.7345
ZEB2	1.2178	8.97341	8.05362	3.42789e-14	1.95336e-12	21.6985
SUGCT	-2.55432	6.68067	-8.05303	3.44096e-14	1.95566e-12	21.6948
SNCA	0.987174	7.39689	8.05099	3.48656e-14	1.97561e-12	21.6819
GHR	1.9366	8.37963	8.05065	3.49431e-14	1.97561e-12	21.6797
FERMT2	0.802762	11.4325	8.0402	3.73875e-14	2.1083e-12	21.6137
PALD1	1.20173	8.61907	8.03953	3.75484e-14	2.11075e-12	21.6096
FGFBP2	2.22223	6.30992	8.03921	3.76258e-14	2.11075e-12	21.6075
QKI	0.540738	10.857	8.03553	3.85316e-14	2.15598e-12	21.5843
FAM195A	-1.01247	9.1461	-8.02986	3.99713e-14	2.23077e-12	21.5485
DLL1	1.53061	7.80831	8.02797	4.0461e-14	2.25229e-12	21.5366
RASAL2	0.775501	8.42963	8.02611	4.09507e-14	2.27371e-12	21.5249
PKIG	1.14018	10.5036	8.01724	4.33646e-14	2.40158e-12	21.469
EXOC6	0.635004	8.96444	8.01444	4.41569e-14	2.43922e-12	21.4513
ARL6	0.755233	8.18038	8.01138	4.5038e-14	2.48156e-12	21.4321
PRKCH	0.888293	9.93245	8.01061	4.52601e-14	2.48747e-12	21.4273
RALGPS2	-1.37319	8.63131	-8.00977	4.5506e-14	2.49465e-12	21.422
RADIL	1.35312	6.8536	8.00693	4.63475e-14	2.53437e-12	21.4041
PROK2	2.42057	5.11717	8.00166	4.79519e-14	2.61549e-12	21.3709
ENC1	-1.07503	11.131	-7.99951	4.86198e-14	2.64526e-12	21.3574
E2F8	-2.30021	7.63998	-7.99848	4.89438e-14	2.65621e-12	21.3509
AKT3	1.02582	8.53786	7.99375	5.04605e-14	2.7262e-12	21.3211
KCNB1	1.09184	5.69019	7.99366	5.04901e-14	2.7262e-12	21.3205
LOC100129550	0.770369	9.9466	7.99329	5.06111e-14	2.7262e-12	21.3182
PCOLCE2	2.75304	8.5958	7.99258	5.08428e-14	2.73189e-12	21.3138
TMEM92	-1.34162	7.77558	-7.99084	5.14139e-14	2.75574e-12	21.3029
ST14	-1.75471	9.56421	-7.98873	5.21193e-14	2.77891e-12	21.2896
IKBKE	-0.752115	7.47871	-7.98862	5.21562e-14	2.77891e-12	21.2889
OVOL1	-1.45192	6.86203	-7.9884	5.22312e-14	2.77891e-12	21.2875
CXCR2	1.74361	6.58603	7.98228	5.43313e-14	2.88355e-12	21.249
ANO2	1.38195	4.69308	7.97977	5.52169e-14	2.92339e-12	21.2332
PRICKLE2	1.09153	9.91567	7.97797	5.58592e-14	2.95018e-12	21.2219
UACA	0.892185	9.35338	7.97552	5.67459e-14	2.98972e-12	21.2066
FAAH2	-1.09219	8.54583	-7.97269	5.77922e-14	3.03746e-12	21.1887
SGCG	3.5481	5.47662	7.96261	6.16609e-14	3.23294e-12	21.1255
PARK7	-0.340488	14.1737	-7.96159	6.20667e-14	3.24636e-12	21.1191
DAP	-1.02188	11.0439	-7.95816	6.34533e-14	3.31088e-12	21.0976
ARHGEF19	-1.30462	7.28073	-7.95684	6.39939e-14	3.33107e-12	21.0893
HGH1	-0.692314	8.65605	-7.95308	6.55591e-14	3.40436e-12	21.0657
GALE	-1.10452	8.38993	-7.95007	6.68389e-14	3.46251e-12	21.0468
TRIM27	-0.542166	10.1242	-7.94703	6.81576e-14	3.51425e-12	21.0278
GPM6B	1.87659	9.33884	7.94702	6.81623e-14	3.51425e-12	21.0277
FUT1	1.43123	7.8317	7.93939	7.15834e-14	3.68187e-12	20.9799
RP11-480A16.1	-1.14092	7.46391	-7.93824	7.2116e-14	3.69202e-12	20.9727
EPAS1	0.899241	12.4097	7.93812	7.21715e-14	3.69202e-12	20.9719
2024-09-10	0.823855	11.5311	7.93766	7.2383e-14	3.69202e-12	20.9691
CDH1	-0.925809	12.8404	-7.93749	7.24628e-14	3.69202e-12	20.968
CD34	1.18743	8.24534	7.93423	7.39978e-14	3.76138e-12	20.9476
LINC00968	2.69375	7.4062	7.9167	8.28024e-14	4.19907e-12	20.8379
NRARP	1.1199	9.60191	7.91559	8.33921e-14	4.21645e-12	20.831
SRPX	1.73794	9.88279	7.91533	8.35345e-14	4.21645e-12	20.8293
C1orf115	1.4014	7.45457	7.91158	8.55641e-14	4.30501e-12	20.8059
GUCY1A2	1.69522	8.78143	7.91136	8.56867e-14	4.30501e-12	20.8045
NEK7	0.631147	12.0408	7.9108	8.59933e-14	4.31042e-12	20.801
ADRB1	2.58675	7.08875	7.91031	8.62623e-14	4.31391e-12	20.7979
KLF13	0.980148	9.94614	7.90672	8.82685e-14	4.40407e-12	20.7755
ST6GALNAC5	1.68276	7.72279	7.90315	9.03142e-14	4.49578e-12	20.7532
AHNAK	1.1122	10.2295	7.90214	9.08996e-14	4.51454e-12	20.7469
PAK1	-0.822774	9.38811	-7.90143	9.13097e-14	4.52453e-12	20.7425
MCTS1	-0.842532	10.2222	-7.90069	9.17446e-14	4.5357e-12	20.7378
HMMR	-2.18179	8.88679	-7.89367	9.59631e-14	4.72898e-12	20.694
PEAK1	1.07716	10.45	7.89317	9.62706e-14	4.72898e-12	20.6909
MPZL1	-0.634594	9.28167	-7.89311	9.63093e-14	4.72898e-12	20.6905
ACKR4	1.96006	6.82825	7.88823	9.93593e-14	4.86771e-12	20.6601
PHF2	0.733114	9.06285	7.88371	1.02278e-13	4.99587e-12	20.6318
SRPK1	-0.85383	10.1948	-7.88346	1.02437e-13	4.99587e-12	20.6303
LRRC32	1.45244	9.5844	7.87804	1.06054e-13	5.16064e-12	20.5965
DOCK6	0.760832	7.44421	7.87746	1.06442e-13	5.16158e-12	20.5929
DKK2	1.77801	6.75403	7.87731	1.0655e-13	5.16158e-12	20.5919
ID3	1.41994	10.1421	7.8766	1.0703e-13	5.17327e-12	20.5875
CLDN1	-1.94126	10.4827	-7.87306	1.09481e-13	5.27995e-12	20.5654
CTA-445C9.15	1.32328	7.88643	7.86816	1.12964e-13	5.42503e-12	20.5349
ZNF331	1.53335	9.66568	7.86812	1.1299e-13	5.42503e-12	20.5347
RP4-575N6.5	1.13552	5.51965	7.86678	1.13965e-13	5.45971e-12	20.5263
MED20	-0.699584	8.8734	-7.86628	1.14324e-13	5.46486e-12	20.5232
CSTF3	-0.514109	9.5231	-7.86372	1.1621e-13	5.53911e-12	20.5072
TENC1	1.35417	8.66457	7.86315	1.16634e-13	5.53911e-12	20.5037
SLC9A7	-1.12859	7.71671	-7.86314	1.16645e-13	5.53911e-12	20.5036
SH3GL2	2.63659	4.8069	7.86242	1.17183e-13	5.55248e-12	20.4991
HIF3A	1.04542	5.38721	7.8615	1.17872e-13	5.56734e-12	20.4934
EPRS	-0.622421	11.4244	-7.86131	1.18011e-13	5.56734e-12	20.4922
PTPRM	1.04717	11.197	7.8578	1.20691e-13	5.68142e-12	20.4703
BZW2	-1.01798	11.8307	-7.85578	1.22252e-13	5.7424e-12	20.4578
JADE1	0.820984	9.72706	7.85186	1.25348e-13	5.87506e-12	20.4334
STX12	0.504326	11.7655	7.851	1.26039e-13	5.8947e-12	20.428
SMIM22	-2.32838	6.82632	-7.84824	1.28281e-13	5.98664e-12	20.4108
GLB1L2	-2.51136	6.3765	-7.83932	1.35789e-13	6.3234e-12	20.3554
PIK3C2A	0.49261	9.42271	7.83695	1.3785e-13	6.39933e-12	20.3407
HOXA5	1.62936	9.34811	7.83677	1.38011e-13	6.39933e-12	20.3395
MME	2.84824	7.32141	7.83438	1.40135e-13	6.48395e-12	20.3246
RP4-593C16.3	1.43418	5.47488	7.83272	1.4162e-13	6.53865e-12	20.3144
DHRS13	-0.997197	8.57424	-7.83173	1.42514e-13	6.56595e-12	20.3082
SLCO2A1	1.53851	9.94427	7.8296	1.44463e-13	6.64161e-12	20.295
GPA33	2.47034	6.07467	7.81841	1.55135e-13	7.11716e-12	20.2255
MCC	1.07954	9.26993	7.81631	1.57222e-13	7.19765e-12	20.2124
FAM189A2	2.01778	8.98024	7.80904	1.64661e-13	7.52231e-12	20.1673
C8orf88	1.26893	6.77003	7.80526	1.68668e-13	7.68355e-12	20.1439
KDELR2	-0.860371	12.3228	-7.80504	1.689e-13	7.68355e-12	20.1425
HNF4G	-2.34108	6.11561	-7.80447	1.69519e-13	7.69553e-12	20.139
KCNJ8	1.45454	9.28998	7.79883	1.75705e-13	7.95967e-12	20.104
SOGA1	0.715105	6.99243	7.79835	1.76249e-13	7.96764e-12	20.101
ITM2A	1.51278	9.80412	7.79494	1.80106e-13	8.12503e-12	20.0799
CFD	2.19063	10.691	7.79126	1.84369e-13	8.30007e-12	20.0571
MND1	-1.65796	6.30867	-7.78485	1.92023e-13	8.6267e-12	20.0174
ARL13B	0.753845	9.75261	7.78398	1.93084e-13	8.65639e-12	20.012
IKZF2	-0.841493	8.28385	-7.78142	1.96254e-13	8.78033e-12	19.9962
PVRL4	-1.16994	7.51148	-7.77944	1.98739e-13	8.87317e-12	19.9839
PCDH17	1.50866	10.9226	7.77627	2.02774e-13	9.0347e-12	19.9643
SLC37A4	-0.740041	8.12454	-7.7715	2.08997e-13	9.29284e-12	19.9348
FAM65A	0.922962	8.93233	7.76995	2.11061e-13	9.35746e-12	19.9252
DEPTOR	-1.47395	9.97069	-7.76976	2.11314e-13	9.35746e-12	19.9241
WISP2	1.95639	7.09468	7.76194	2.22067e-13	9.81355e-12	19.8757
ROCK2	0.560123	10.1196	7.7548	2.3234e-13	1.02466e-11	19.8316
ADIPOR2	0.720612	10.7503	7.75055	2.38682e-13	1.05049e-11	19.8053
VWF	1.89085	10.2857	7.74924	2.40669e-13	1.05709e-11	19.7972
FXYD6	1.43108	9.94825	7.74659	2.44742e-13	1.0728e-11	19.7809
SYNPO2L	1.85363	4.23571	7.74304	2.50301e-13	1.09495e-11	19.759
AFF2	1.16691	5.31179	7.74191	2.52104e-13	1.10062e-11	19.752
SMAD6	1.50591	7.79873	7.73971	2.55633e-13	1.11378e-11	19.7384
TMOD1	1.38633	7.70691	7.73595	2.61787e-13	1.1383e-11	19.7152
SRPRB	-0.763685	10.4596	-7.72867	2.74114e-13	1.18951e-11	19.6704
ADAMTS1	2.19718	10.258	7.72772	2.75776e-13	1.19205e-11	19.6645
LINC00702	1.68636	6.84815	7.7277	2.758e-13	1.19205e-11	19.6644
EMP2	1.46956	11.744	7.71296	3.0273e-13	1.30584e-11	19.5735
KIAA0907	-0.720497	11.2691	-7.70713	3.14084e-13	1.3491e-11	19.5376
ZBTB16	2.5162	8.61698	7.70707	3.142e-13	1.3491e-11	19.5373
SMAD9	1.49468	8.64008	7.70685	3.14628e-13	1.3491e-11	19.536
TMEM144	-1.01282	8.08253	-7.70264	3.23108e-13	1.38043e-11	19.51
CCDC50	0.919445	9.82372	7.70259	3.2321e-13	1.38043e-11	19.5097
HMGB3	-2.08114	10.8359	-7.70001	3.28511e-13	1.40031e-11	19.4939
FEZ1	1.54677	8.67874	7.68928	3.51514e-13	1.49542e-11	19.4279
TMEM63A	-0.836329	8.13247	-7.68332	3.64958e-13	1.54957e-11	19.3913
MRPS34	-0.834908	8.70926	-7.67611	3.81917e-13	1.6184e-11	19.347
CLDN4	-1.59618	8.63281	-7.67427	3.86378e-13	1.63349e-11	19.3357
SND1	-0.568789	10.449	-7.67402	3.86986e-13	1.63349e-11	19.3342
DAP3	-0.604789	10.3478	-7.67081	3.94898e-13	1.66267e-11	19.3144
PNPLA6	0.789388	8.34417	7.67059	3.95436e-13	1.66267e-11	19.3131
F10	1.45633	6.34488	7.66958	3.97957e-13	1.67003e-11	19.3069
MORC2	-0.598115	10.3976	-7.66796	4.02044e-13	1.68392e-11	19.2969
KCNAB1	1.17477	6.30647	7.66135	4.19096e-13	1.75195e-11	19.2565
HOXA4	1.2869	6.92815	7.65539	4.35112e-13	1.81503e-11	19.2199
FAM101B	1.12566	10.4944	7.65512	4.35861e-13	1.81503e-11	19.2182
GMPPA	-0.792715	8.60533	-7.65366	4.3988e-13	1.82825e-11	19.2093
C1orf53	-1.5688	8.09221	-7.65232	4.43593e-13	1.84014e-11	19.2011
GJB2	-3.49097	8.43486	-7.65164	4.45507e-13	1.84455e-11	19.1969
PDE5A	1.53851	8.53854	7.64013	4.78894e-13	1.979e-11	19.1264
METTL23	-0.550233	11.7439	-7.63465	4.95676e-13	2.04445e-11	19.0929
FAM13C	1.88228	8.89914	7.63373	4.98553e-13	2.05241e-11	19.0872
ERVFRD-1	2.19	2.49657	7.63339	4.99599e-13	2.05281e-11	19.0852
MMP11	-2.92149	7.4342	-7.62383	5.3051e-13	2.17569e-11	19.0267
APOA1BP	-0.775532	10.585	-7.62284	5.33787e-13	2.18499e-11	19.0207
PXDC1	0.853738	9.70807	7.61717	5.53127e-13	2.25989e-11	18.986
FBXO16	-1.14024	7.06895	-7.61683	5.54306e-13	2.26044e-11	18.9839
AHCY	-0.853224	10.6453	-7.61588	5.57606e-13	2.26962e-11	18.9781
DOK6	1.49412	6.69724	7.61422	5.6346e-13	2.28915e-11	18.9679
PABPC1	-0.362821	13.2821	-7.61279	5.6853e-13	2.30542e-11	18.9592
GYPC	1.04137	7.9048	7.60912	5.81733e-13	2.35455e-11	18.9368
ARHGAP31	1.01218	7.93845	7.60829	5.84783e-13	2.36248e-11	18.9317
GIMAP1	1.28719	8.70437	7.60722	5.88695e-13	2.37386e-11	18.9252
TRHDE	2.29698	6.7292	7.60645	5.9157e-13	2.37803e-11	18.9205
FAM43A	1.23309	8.21902	7.60635	5.91926e-13	2.37803e-11	18.9199
IDH1	-0.829914	12.0712	-7.6038	6.01463e-13	2.41187e-11	18.9043
LRCH1	0.780727	8.62308	7.6023	6.0714e-13	2.43013e-11	18.8952
SECISBP2L	0.845854	9.976	7.60075	6.13067e-13	2.44933e-11	18.8857
STYK1	-1.74878	8.11265	-7.59559	6.33188e-13	2.52506e-11	18.8542
PIK3R1	0.986105	10.8164	7.59409	6.39136e-13	2.54409e-11	18.8451
TUBB6	1.29418	10.9933	7.59268	6.44805e-13	2.56194e-11	18.8365
PPAT	-0.959566	9.10538	-7.59074	6.52702e-13	2.58857e-11	18.8247
SRD5A3	-1.43011	9.54564	-7.5904	6.5407e-13	2.58926e-11	18.8226
PPME1	-0.668632	9.78612	-7.58987	6.56234e-13	2.59308e-11	18.8194
C2CD4A	-3.23848	7.89414	-7.5876	6.65636e-13	2.62544e-11	18.8055
OLFML2A	1.36	9.33665	7.58711	6.6769e-13	2.62875e-11	18.8025
PRKG2	0.970975	6.27721	7.58472	6.77719e-13	2.6634e-11	18.788
ADAMTS15	1.74703	6.31871	7.58397	6.80915e-13	2.67111e-11	18.7834
C1orf74	-0.586059	7.08037	-7.58337	6.8347e-13	2.67629e-11	18.7798
TGM1	1.92479	3.90763	7.58157	6.91228e-13	2.70178e-11	18.7688
DNAJA3	-0.659299	10.8519	-7.58082	6.94452e-13	2.70949e-11	18.7642
EIF2AK1	-0.861074	10.8849	-7.57901	7.02366e-13	2.73544e-11	18.7532
RBM17	0.447322	10.0509	7.57764	7.084e-13	2.75399e-11	18.7448
TTC7B	0.843847	8.74915	7.57599	7.15748e-13	2.77756e-11	18.7348
RASSF2	1.11581	9.94446	7.57264	7.3089e-13	2.82998e-11	18.7144
SYN2	1.06608	4.94129	7.57243	7.3187e-13	2.82998e-11	18.7131
NME7	-0.521736	11.1865	-7.57113	7.37825e-13	2.84793e-11	18.7052
MIF	-1.1288	11.3914	-7.56908	7.47326e-13	2.87947e-11	18.6927
NDUFB11	-0.662397	11.1526	-7.56762	7.54186e-13	2.90074e-11	18.6838
EPHA10	-1.13881	5.76277	-7.56331	7.74756e-13	2.97275e-11	18.6576
MTMR9	0.544566	9.30636	7.56296	7.7646e-13	2.97275e-11	18.6555
ATP1B1	-0.70023	13.6382	-7.56284	7.77028e-13	2.97275e-11	18.6547
RPL23AP32	1.33389	8.70186	7.55505	8.15732e-13	3.11532e-11	18.6074
SLC22A18	-1.5851	9.75973	-7.55239	8.29372e-13	3.16183e-11	18.5912
KIAA1211L	1.27864	8.72876	7.54983	8.42734e-13	3.20713e-11	18.5756
RHNO1	-0.788208	8.40299	-7.54762	8.54405e-13	3.24584e-11	18.5622
DOPEY2	-0.756511	6.73029	-7.54505	8.68245e-13	3.29264e-11	18.5466
FMO2	1.96023	11.1845	7.5442	8.7286e-13	3.30436e-11	18.5414
GSTM5	1.47304	8.17218	7.54391	8.74427e-13	3.30451e-11	18.5397
TBXA2R	0.725479	6.30433	7.54207	8.84512e-13	3.3368e-11	18.5285
LOC643733	1.23317	7.55896	7.53944	8.99136e-13	3.38607e-11	18.5125
SEC14L1	0.803659	9.95157	7.5383	9.05543e-13	3.40428e-11	18.5056
COX7A1	1.40369	8.31919	7.52632	9.757e-13	3.66167e-11	18.4329
PHACTR2	0.904179	10.3451	7.5249	9.84338e-13	3.68769e-11	18.4243
PIK3R2	-0.603354	8.24581	-7.52454	9.86559e-13	3.68963e-11	18.4221
OST4	-0.653012	11.1771	-7.52369	9.91797e-13	3.70282e-11	18.4169
ISCA2	-0.836849	10.8329	-7.52177	1.00367e-12	3.74071e-11	18.4053
GNAQ	0.759839	10.6799	7.51384	1.05447e-12	3.92329e-11	18.3572
KCTD15	1.09284	7.22912	7.5118	1.06793e-12	3.96656e-11	18.3449
SBK1	-1.91316	8.15141	-7.50786	1.09438e-12	4.05783e-11	18.3211
CHPF	-0.677351	8.19521	-7.50352	1.1243e-12	4.16163e-11	18.2948
C14orf132	1.69927	9.14564	7.49982	1.15045e-12	4.25117e-11	18.2724
INPP5K	0.590013	8.5209	7.48883	1.23168e-12	4.54359e-11	18.2059
PHLDA2	-1.68123	9.85245	-7.48483	1.26266e-12	4.64994e-11	18.1817
PPARGC1B	1.19159	7.09881	7.48108	1.29234e-12	4.75116e-11	18.1591
CLPTM1L	-0.971539	11.6561	-7.48006	1.30057e-12	4.77332e-11	18.1529
C11orf80	-1.2463	8.97683	-7.47243	1.36357e-12	4.99605e-11	18.1068
DQ592442	2.32396	7.99913	7.46975	1.38643e-12	5.07126e-11	18.0906
NCOA1	0.58026	10.1095	7.46684	1.41167e-12	5.15486e-11	18.073
PYCRL	-1.72105	6.68472	-7.46379	1.43855e-12	5.24416e-11	18.0547
SLC25A10	-1.11128	7.08661	-7.46217	1.45307e-12	5.2882e-11	18.0449
TFAP2A	-2.1642	7.45319	-7.45994	1.47331e-12	5.35288e-11	18.0314
NTNG1	1.81555	6.10888	7.45829	1.4884e-12	5.39863e-11	18.0215
TSPAN6	-1.12068	11.3215	-7.45627	1.50713e-12	5.45744e-11	18.0093
GPIHBP1	2.88718	6.65042	7.4542	1.52654e-12	5.51607e-11	17.9968
GPC3	1.76287	7.23693	7.45401	1.52842e-12	5.51607e-11	17.9956
FCGR3B	1.94342	9.19687	7.45329	1.53516e-12	5.53117e-11	17.9913
MTA3	-0.641211	7.79402	-7.45114	1.55579e-12	5.59619e-11	17.9783
COL13A1	1.28143	8.67907	7.44959	1.57081e-12	5.64083e-11	17.969
TMEM87B	-0.625739	10.5219	-7.44653	1.60081e-12	5.73905e-11	17.9506
AFF3	1.97752	5.99761	7.43686	1.69942e-12	6.08252e-11	17.8923
CDK5RAP3	-0.597963	10.7953	-7.4348	1.72119e-12	6.15028e-11	17.8799
IL18R1	1.48457	8.05579	7.43147	1.75693e-12	6.26763e-11	17.8599
C1orf122	-0.696825	10.8059	-7.4292	1.78179e-12	6.33876e-11	17.8462
SLCO5A1	-1.68083	6.62137	-7.42911	1.78272e-12	6.33876e-11	17.8457
KCNK5	-1.83285	9.84174	-7.42175	1.8657e-12	6.62294e-11	17.8014
NONO	-0.36438	12.2329	-7.42043	1.88094e-12	6.66612e-11	17.7935
MMACHC	-0.743374	7.77334	-7.41654	1.92661e-12	6.81339e-11	17.7701
LINC00936	1.06996	8.14505	7.41636	1.92879e-12	6.81339e-11	17.769
MTFP1	-0.972976	8.6248	-7.41529	1.94152e-12	6.84717e-11	17.7626
MPDZ	0.934111	9.92654	7.40979	2.0085e-12	7.0719e-11	17.7296
ID2	1.10662	10.7012	7.40453	2.07472e-12	7.28189e-11	17.698
KRT80	-2.05073	8.48659	-7.40452	2.07487e-12	7.28189e-11	17.6979
LYPLA2	-0.583779	9.28622	-7.40423	2.07854e-12	7.28297e-11	17.6962
TJP1	0.602268	12.0015	7.39295	2.22816e-12	7.79459e-11	17.6285
LOC100996760	2.77489	6.74834	7.39065	2.26003e-12	7.89334e-11	17.6147
TIMP1	-1.36003	12.5509	-7.385	2.33989e-12	8.15911e-11	17.5809
YDJC	-0.826001	8.12383	-7.3807	2.40266e-12	8.36449e-11	17.5551
RSPO1	2.59623	4.54667	7.37756	2.44963e-12	8.51434e-11	17.5362
ACADL	2.64309	7.62971	7.37644	2.46647e-12	8.55914e-11	17.5296
KLHL12	-0.555438	10.1035	-7.37453	2.49558e-12	8.64627e-11	17.5181
RDM1	-1.76253	4.95323	-7.37069	2.55526e-12	8.83893e-11	17.4951
PHEX	1.42101	6.95983	7.36775	2.60193e-12	8.98599e-11	17.4775
TUBB1	1.15586	5.20916	7.36495	2.64706e-12	9.12731e-11	17.4608
GDF10	2.52661	6.6672	7.35935	2.73959e-12	9.42829e-11	17.4273
CNRIP1	1.20668	10.3189	7.35915	2.74306e-12	9.42829e-11	17.4261
PC	-1.42635	7.3098	-7.35872	2.75019e-12	9.43021e-11	17.4235
C1QTNF2	1.64592	6.5596	7.3586	2.75233e-12	9.43021e-11	17.4228
RALY-AS1	-1.10588	6.79514	-7.35324	2.84433e-12	9.73003e-11	17.3908
LOC101927929	-0.8949	6.86938	-7.35127	2.87896e-12	9.83297e-11	17.379
TMEM47	1.30843	11.1404	7.34552	2.98241e-12	1.01702e-10	17.3446
MRPL3	-0.638183	12.9187	-7.33804	3.12236e-12	1.06201e-10	17.3
AKAP12	1.57753	9.47488	7.33795	3.12413e-12	1.06201e-10	17.2994
TCF21	2.56924	8.52614	7.33605	3.16062e-12	1.07273e-10	17.2881
PABPC3	-0.382229	14.1953	-7.33416	3.19755e-12	1.08356e-10	17.2768
NTRK3	1.26507	6.23046	7.3336	3.2086e-12	1.08561e-10	17.2734
SLIT3	1.62541	8.01465	7.33291	3.22208e-12	1.08847e-10	17.2693
NSUN5	-0.642457	10.4577	-7.33081	3.26387e-12	1.10087e-10	17.2568
ZNF781	1.12465	5.13627	7.32925	3.29521e-12	1.10971e-10	17.2475
ELTD1	1.35413	9.68904	7.32827	3.31503e-12	1.11465e-10	17.2417
BVES	0.812968	6.81448	7.32298	3.42411e-12	1.14955e-10	17.2101
EPCAM	-0.57861	13.931	-7.32246	3.4351e-12	1.15145e-10	17.207
LOC101928612	1.35376	6.03573	7.31912	3.50618e-12	1.17346e-10	17.1871
ADAMTS9	1.46219	7.3061	7.31441	3.60859e-12	1.20587e-10	17.1591
KIF2A	-0.857419	9.6429	-7.3131	3.63763e-12	1.2137e-10	17.1513
FCN3	2.83113	8.43214	7.30832	3.74553e-12	1.24778e-10	17.1228
CLEC12A	1.29418	6.59858	7.30487	3.82547e-12	1.27245e-10	17.1022
EBF1	1.50213	8.54451	7.30206	3.89164e-12	1.29248e-10	17.0855
FUT8	-1.21203	8.52475	-7.29784	3.99348e-12	1.32427e-10	17.0604
CLIC5	2.56269	9.20972	7.29754	4.00073e-12	1.32464e-10	17.0586
SHROOM4	1.37675	7.06249	7.297	4.01385e-12	1.32696e-10	17.0554
CRYAB	1.1495	8.26024	7.28802	4.24037e-12	1.39971e-10	17.002
DIEXF	-0.628159	9.31515	-7.28466	4.32811e-12	1.4265e-10	16.9821
EHD2	1.04095	9.44183	7.28348	4.35934e-12	1.43461e-10	16.9751
ATP10B	-2.70291	7.22694	-7.28091	4.4282e-12	1.45506e-10	16.9598
NXF3	1.97427	4.32983	7.27935	4.47062e-12	1.46677e-10	16.9505
PPARG	1.93877	8.43935	7.277	4.53525e-12	1.48572e-10	16.9366
FLT4	0.951301	6.00155	7.2745	4.60488e-12	1.50626e-10	16.9217
OLFML1	1.32483	9.48878	7.27387	4.62268e-12	1.5098e-10	16.918
PDIA6	-0.649066	12.5407	-7.27321	4.64124e-12	1.51357e-10	16.9141
ERO1L	-1.29298	11.2531	-7.27144	4.69155e-12	1.52768e-10	16.9036
TIGD2	-0.909307	9.95276	-7.26881	4.76742e-12	1.55005e-10	16.888
SSTR1	1.97561	6.27339	7.26837	4.78026e-12	1.5519e-10	16.8853
MANEAL	-1.36686	8.16168	-7.26571	4.85832e-12	1.57488e-10	16.8696
ADCYAP1R1	0.788187	5.54548	7.26296	4.94053e-12	1.59886e-10	16.8532
SPINT2	-0.968457	12.5083	-7.26256	4.95253e-12	1.59886e-10	16.8509
CORO2B	1.82447	6.16865	7.2625	4.95444e-12	1.59886e-10	16.8505
SLC41A2	-1.21503	8.91444	-7.26085	5.00432e-12	1.61255e-10	16.8408
SOX5	1.20166	6.39304	7.26019	5.02458e-12	1.61668e-10	16.8368
CASS4	1.26709	5.73736	7.25764	5.10317e-12	1.63953e-10	16.8217
DPY30	-0.771015	10.654	-7.2561	5.15118e-12	1.6525e-10	16.8126
ZBED2	2.07704	7.92113	7.25245	5.26713e-12	1.68719e-10	16.7909
SMCO4	-0.881646	11.4091	-7.25215	5.27652e-12	1.68771e-10	16.7892
LPL	1.91264	10.76	7.24845	5.3968e-12	1.72363e-10	16.7673
TRHDE-AS1	1.62028	4.6444	7.24753	5.42717e-12	1.73078e-10	16.7618
PDZD2	1.77125	8.79135	7.24309	5.57569e-12	1.77553e-10	16.7355
MACF1	0.698369	11.4037	7.24153	5.62873e-12	1.78979e-10	16.7263
ITPRIP	1.08722	8.43742	7.23939	5.70261e-12	1.80975e-10	16.7136
ETS1	0.770543	11.4848	7.23923	5.70823e-12	1.80975e-10	16.7127
MYADM	0.877319	11.8135	7.23863	5.7289e-12	1.81365e-10	16.7091
CDH13	1.79565	7.55473	7.23657	5.80131e-12	1.83389e-10	16.6969
TMEM178A	1.7648	8.50826	7.23594	5.82346e-12	1.83751e-10	16.6932
SKA3	-1.36107	7.40959	-7.23562	5.83493e-12	1.83751e-10	16.6913
FERMT1	-1.73192	8.46886	-7.23552	5.83822e-12	1.83751e-10	16.6908
LOC731424	0.901125	5.5019	7.23214	5.95938e-12	1.87292e-10	16.6708
RPGR	1.07238	8.78106	7.22826	6.1018e-12	1.9149e-10	16.6478
KAT6B	0.585798	8.70004	7.22762	6.12523e-12	1.91947e-10	16.644
MEIS2	1.06098	10.6966	7.22644	6.16943e-12	1.93053e-10	16.637
PCDH9	1.74658	6.91151	7.22566	6.19878e-12	1.93692e-10	16.6324
RP11-362K14.6	1.03679	5.66425	7.22538	6.20934e-12	1.93742e-10	16.6308
HPS5	0.602413	10.4384	7.22221	6.32983e-12	1.97145e-10	16.6121
CLEC4E	1.50591	6.47072	7.22204	6.3366e-12	1.97145e-10	16.611
KIF22	-0.688157	7.30445	-7.22133	6.36399e-12	1.97713e-10	16.6068
FGR	1.2485	9.16231	7.21757	6.51078e-12	2.01983e-10	16.5846
BRIP1	-1.42665	6.78179	-7.20998	6.81748e-12	2.11196e-10	16.5398
USP12	0.644554	9.55174	7.20893	6.86107e-12	2.12242e-10	16.5336
RP1-228H13.5	-0.939958	7.3035	-7.20513	7.02092e-12	2.16877e-10	16.5112
NPR1	1.47733	7.38413	7.20484	7.03339e-12	2.16953e-10	16.5095
RBPMS2	1.52924	7.59061	7.20299	7.11298e-12	2.19096e-10	16.4986
ANKDD1A	1.24655	7.49683	7.20145	7.1796e-12	2.20683e-10	16.4895
TRAP1	-0.708527	9.59213	-7.20133	7.18488e-12	2.20683e-10	16.4888
RAI2	0.999473	9.0094	7.19855	7.30684e-12	2.24111e-10	16.4724
MCEMP1	2.77088	10.4694	7.19754	7.35155e-12	2.25163e-10	16.4665
TMEM62	-0.917253	9.4087	-7.19552	7.44218e-12	2.27617e-10	16.4545
SHFM1	-0.721852	9.96774	-7.19498	7.46644e-12	2.28037e-10	16.4514
FGF14-AS2	1.28772	6.74595	7.19354	7.53208e-12	2.29718e-10	16.4428
WASF3	1.44511	9.33078	7.19025	7.6836e-12	2.34009e-10	16.4235
CANT1	-0.832885	10.8108	-7.18749	7.81307e-12	2.37618e-10	16.4072
PDZD11	-0.840748	10.6164	-7.1867	7.85051e-12	2.38422e-10	16.4026
DGKH	0.895258	8.67786	7.18552	7.9066e-12	2.39789e-10	16.3956
SVEP1	1.63043	7.16336	7.18453	7.95445e-12	2.40903e-10	16.3898
FRY	1.19528	9.3531	7.17864	8.24265e-12	2.4911e-10	16.3551
SGPL1	-0.790448	10.3853	-7.17853	8.24843e-12	2.4911e-10	16.3544
TSPAN7	2.06969	9.87356	7.1721	8.57536e-12	2.58539e-10	16.3166
SEC24D	-0.691841	9.28268	-7.17192	8.58452e-12	2.58539e-10	16.3156
ENO1	-0.946751	11.4495	-7.17134	8.61465e-12	2.59086e-10	16.3122
KRTCAP2	-0.593865	11.4582	-7.1626	9.08186e-12	2.72758e-10	16.2608
JAM3	0.933844	8.99904	7.15958	9.24946e-12	2.77268e-10	16.243
GYG2	-1.51	7.55415	-7.15943	9.25763e-12	2.77268e-10	16.2421
C8B	2.01485	5.74943	7.15833	9.31917e-12	2.78726e-10	16.2357
ABCA9	1.29256	5.90682	7.15657	9.41909e-12	2.81325e-10	16.2253
SELP	1.42537	9.10155	7.15169	9.70056e-12	2.892e-10	16.1967
ZNF106	0.805829	9.89217	7.15154	9.70944e-12	2.892e-10	16.1958
CALHM2	0.916361	8.951	7.15011	9.79317e-12	2.91293e-10	16.1874
MED8	-0.55605	9.15226	-7.14691	9.98442e-12	2.96574e-10	16.1686
GFER	-0.633627	6.8752	-7.14475	1.01149e-11	3.00039e-10	16.156
INSC	2.31419	4.8655	7.14244	1.02573e-11	3.03845e-10	16.1424
SEMA4B	-1.56957	10.7781	-7.13714	1.05903e-11	3.13281e-10	16.1113
STARD4	0.893417	9.99038	7.13628	1.06451e-11	3.14475e-10	16.1063
THBS2	-1.90849	11.8913	-7.13389	1.07993e-11	3.18593e-10	16.0923
STEAP3	-1.46577	8.67139	-7.13361	1.08176e-11	3.18699e-10	16.0906
C1orf131	-0.652036	10.934	-7.13008	1.10505e-11	3.2512e-10	16.0699
PAICS	-1.0371	10.446	-7.12796	1.11924e-11	3.28847e-10	16.0575
CXCL13	-3.74814	8.65838	-7.12522	1.13785e-11	3.33863e-10	16.0415
GJC1	1.25727	7.99981	7.12083	1.16831e-11	3.42336e-10	16.0158
C16orf13	-0.489012	6.9669	-7.1205	1.17061e-11	3.42546e-10	16.0139
SLC5A3	-0.896444	11.1276	-7.11724	1.19379e-11	3.48859e-10	15.9948
S100A12	1.74055	5.35147	7.10244	1.30492e-11	3.80819e-10	15.9082
SDC1	-1.15354	11.9567	-7.10067	1.31888e-11	3.8409e-10	15.8979
TBX5-AS1	1.39074	7.95133	7.10057	1.31968e-11	3.8409e-10	15.8973
KIF2C	-1.60883	7.64471	-7.09993	1.32477e-11	3.85056e-10	15.8935
RP11-245J9.5	0.941164	5.99248	7.09924	1.33029e-11	3.86141e-10	15.8895
CYP27B1	-1.56755	7.73181	-7.09756	1.34375e-11	3.89527e-10	15.8797
ZDHHC4	-0.80026	8.57168	-7.09728	1.34603e-11	3.89664e-10	15.878
RNF187	-0.468983	8.79159	-7.09499	1.36464e-11	3.94524e-10	15.8647
PLEKHA1	0.693025	10.877	7.08971	1.40862e-11	4.06698e-10	15.8338
LIMD1	0.987474	8.28375	7.08918	1.41307e-11	4.07438e-10	15.8308
TMX3	0.596202	10.3671	7.08299	1.46652e-11	4.22288e-10	15.7946
STK39	-0.969434	11.1697	-7.08167	1.4782e-11	4.25085e-10	15.7869
MSRB3	1.27425	9.83918	7.08025	1.49087e-11	4.27815e-10	15.7786
DGKE	0.885031	6.68833	7.08016	1.49164e-11	4.27815e-10	15.7781
UTRN	0.704179	10.2583	7.07823	1.50908e-11	4.32243e-10	15.7668
ACP6	-0.956767	9.24287	-7.07752	1.51544e-11	4.33493e-10	15.7627
ABLIM3	1.4896	6.92843	7.07611	1.52836e-11	4.3661e-10	15.7545
KLHDC8A	-1.81047	5.8712	-7.07476	1.54078e-11	4.39578e-10	15.7466
NDEL1	0.566351	9.55275	7.07355	1.55197e-11	4.42188e-10	15.7396
LIFR	1.63353	10.0267	7.07118	1.57415e-11	4.4792e-10	15.7258
DDB1	-0.402951	10.1444	-7.07095	1.57634e-11	4.47953e-10	15.7244
XPR1	-1.16036	10.182	-7.07061	1.57957e-11	4.48284e-10	15.7224
NDRG2	1.11303	8.10475	7.06962	1.58894e-11	4.50351e-10	15.7167
MEX3A	-0.954698	7.0624	-7.06739	1.61033e-11	4.55817e-10	15.7037
HABP2	-2.63378	8.3639	-7.06638	1.62011e-11	4.57959e-10	15.6978
SPINK1	-3.73184	9.36381	-7.06603	1.62345e-11	4.57959e-10	15.6958
FLT1	0.934541	8.323	7.06595	1.62424e-11	4.57959e-10	15.6953
HLX	0.932237	9.17634	7.06548	1.62882e-11	4.58654e-10	15.6926
WASF2	0.44257	9.80856	7.06421	1.64124e-11	4.61551e-10	15.6852
RGCC	1.5136	11.2099	7.06224	1.66075e-11	4.66433e-10	15.6737
CCDC64	-0.839672	7.08101	-7.06007	1.68253e-11	4.71935e-10	15.661
CISD2	-0.612041	9.95634	-7.05972	1.68603e-11	4.72307e-10	15.659
TSPAN14	0.565905	8.92418	7.05506	1.73366e-11	4.85023e-10	15.6319
RYBP	0.464187	10.8152	7.05441	1.74046e-11	4.86295e-10	15.6281
ORC6	-1.65141	9.06534	-7.05406	1.74404e-11	4.86669e-10	15.6261
TMCC3	1.11178	8.97291	7.05084	1.77798e-11	4.95501e-10	15.6074
DUS1L	-0.585764	9.61983	-7.0495	1.79231e-11	4.98851e-10	15.5996
F2RL1	-1.39052	10.7351	-7.04841	1.80407e-11	5.01481e-10	15.5932
RBMS2	0.664827	8.58429	7.04487	1.84264e-11	5.11545e-10	15.5726
STYXL1	-0.867372	9.15611	-7.04104	1.88527e-11	5.22709e-10	15.5504
LATS2	0.7255	10.7382	7.0406	1.89027e-11	5.23426e-10	15.5478
NCK1-AS1	-0.77858	7.76698	-7.03519	1.95232e-11	5.39918e-10	15.5164
PAFAH1B3	-1.04612	9.29643	-7.03423	1.96357e-11	5.42336e-10	15.5108
MMP12	-3.69795	9.41114	-7.03182	1.99211e-11	5.49518e-10	15.4968
PPM1D	0.565564	9.43315	7.0316	1.99469e-11	5.49529e-10	15.4955
BCL2L15	-1.7814	7.73057	-7.02987	2.01536e-11	5.54517e-10	15.4855
COL11A1	-4.6923	8.79819	-7.02863	2.03033e-11	5.57928e-10	15.4783
TRPC6	1.25108	7.9139	7.02763	2.04254e-11	5.60573e-10	15.4725
NACC2	0.78537	9.10127	7.0263	2.05883e-11	5.64305e-10	15.4648
WFDC2	-1.9228	9.6654	-7.02609	2.06135e-11	5.64305e-10	15.4636
ZNF217	-0.670004	11.8865	-7.02514	2.07308e-11	5.66799e-10	15.458
PLEK2	-1.47901	9.2404	-7.02367	2.09133e-11	5.70877e-10	15.4495
TIMM17B	-0.874025	7.50849	-7.02352	2.09327e-11	5.70877e-10	15.4486
PREX2	1.73788	7.99757	7.02324	2.09669e-11	5.71091e-10	15.447
NIPSNAP1	-0.65754	9.14857	-7.02129	2.12126e-11	5.77058e-10	15.4357
TRPV2	0.985542	8.45867	7.01809	2.16217e-11	5.86848e-10	15.4171
MS4A7	1.20857	10.4172	7.01805	2.16267e-11	5.86848e-10	15.4169
SLC12A4	0.669702	6.16361	7.01619	2.18676e-11	5.92642e-10	15.4061
IL6	2.71435	8.19012	7.01531	2.19835e-11	5.95039e-10	15.401
BEX1	1.96172	7.09229	7.01443	2.20985e-11	5.97405e-10	15.3959
S100A3	2.00321	5.75037	7.01378	2.21847e-11	5.98987e-10	15.3921
DEPDC1	-1.87645	6.23475	-7.01244	2.23616e-11	6.03012e-10	15.3844
SEC31A	-0.35041	12.7215	-7.01032	2.26463e-11	6.09781e-10	15.3721
HPS3	-0.639736	9.79902	-7.01015	2.2669e-11	6.09781e-10	15.3711
WFS1	0.878977	9.20896	7.00556	2.32983e-11	6.25525e-10	15.3445
OTUD1	0.718146	9.68474	7.00546	2.3312e-11	6.25525e-10	15.3439
ADRA1A	0.973928	4.29928	7.00465	2.34243e-11	6.27759e-10	15.3393
CST1	-2.88308	6.26404	-7.00399	2.35166e-11	6.29454e-10	15.3355
C3orf14	-1.08084	9.43226	-7.00312	2.36397e-11	6.31967e-10	15.3304
GORAB	-0.623375	10.6586	-7.00208	2.37866e-11	6.35111e-10	15.3244
B4GALT7	-0.642395	8.52313	-6.99917	2.42012e-11	6.45386e-10	15.3076
B3GALNT1	1.12546	8.38637	6.9982	2.43419e-11	6.4834e-10	15.3019
TOM1L1	-0.970512	10.0442	-6.99752	2.44409e-11	6.50176e-10	15.298
NHLRC2	0.769586	8.56885	6.9961	2.46487e-11	6.54898e-10	15.2897
SNRPE	-0.612356	11.1926	-6.99421	2.49273e-11	6.61352e-10	15.2788
ADIRF	1.94182	7.176	6.99404	2.49527e-11	6.61352e-10	15.2778
PPAPDC1B	-0.949775	10.0757	-6.98936	2.56564e-11	6.79174e-10	15.2508
EPB41L2	0.994459	9.74999	6.98507	2.63199e-11	6.95886e-10	15.226
PDGFB	0.804666	6.56249	6.98418	2.64597e-11	6.9873e-10	15.2208
ATP2B4	0.715507	10.59	6.98356	2.65575e-11	7.00458e-10	15.2172
DNASE1L3	1.78773	6.82	6.98318	2.66174e-11	7.01183e-10	15.215
NUP210	-0.732158	7.8934	-6.9813	2.69163e-11	7.08196e-10	15.2042
ZC3HAV1	0.495554	10.2122	6.98092	2.6978e-11	7.08959e-10	15.202
COX4I2	0.577764	7.78576	6.9778	2.74816e-11	7.21318e-10	15.184
COLGALT2	1.46661	6.46527	6.97399	2.81112e-11	7.36686e-10	15.162
AGBL1	1.79921	5.56703	6.97385	2.81352e-11	7.36686e-10	15.1611
VARS2	-0.585829	9.3937	-6.97215	2.84194e-11	7.43229e-10	15.1514
AP1G2	-1.01924	9.03449	-6.97148	2.85336e-11	7.45315e-10	15.1475
EME1	-0.714488	7.53511	-6.97117	2.85855e-11	7.45771e-10	15.1457
CST2	-1.91674	6.08169	-6.97075	2.86578e-11	7.46758e-10	15.1432
MDK	-1.54822	8.59922	-6.96894	2.8967e-11	7.53908e-10	15.1328
CSRNP1	1.48137	9.67601	6.96242	3.01106e-11	7.8273e-10	15.0952
DST	1.0491	10.0647	6.95649	3.11885e-11	8.09779e-10	15.061
FGD6	-0.992781	8.28	-6.95099	3.22224e-11	8.34885e-10	15.0293
CUL7	-0.67747	7.50377	-6.95094	3.22325e-11	8.34885e-10	15.029
INMT	2.29852	9.81807	6.95023	3.23676e-11	8.37382e-10	15.0249
C16orf58	-0.75087	7.83117	-6.94942	3.25242e-11	8.40427e-10	15.0202
ATOH8	1.58082	7.49467	6.94591	3.32071e-11	8.57052e-10	15
ERCC6L2	0.625002	8.70269	6.94503	3.338e-11	8.60489e-10	14.995
LOC285181	1.19899	5.80272	6.94298	3.37877e-11	8.69963e-10	14.9832
ACTL10	-0.850997	6.96132	-6.94235	3.39146e-11	8.72194e-10	14.9795
KISS1R	-2.215	7.59536	-6.94184	3.40167e-11	8.7378e-10	14.9766
COA4	-0.67713	9.94993	-6.94136	3.41152e-11	8.75272e-10	14.9738
HIGD1B	2.03814	7.50064	6.94108	3.41717e-11	8.75684e-10	14.9722
TDRKH	-0.999183	7.85354	-6.93751	3.49012e-11	8.92353e-10	14.9517
ATIC	-0.721535	11.2361	-6.93749	3.49046e-11	8.92353e-10	14.9516
RRAS	0.860972	9.64642	6.93728	3.49487e-11	8.92428e-10	14.9503
CREM	0.956358	9.08317	6.93703	3.49993e-11	8.92667e-10	14.9489
CCSER2	0.47617	9.56781	6.9362	3.51733e-11	8.96049e-10	14.9441
PGM5	1.69755	7.37622	6.93104	3.6264e-11	9.22393e-10	14.9144
RRM2	-1.98562	10.401	-6.9309	3.62926e-11	9.22393e-10	14.9137
PDE8B	1.28376	6.92134	6.92912	3.66779e-11	9.31095e-10	14.9034
PPP1R14A	1.74118	8.58219	6.92591	3.73795e-11	9.45691e-10	14.885
GKN2	2.8541	7.59978	6.92591	3.73801e-11	9.45691e-10	14.885
COL1A1	-0.910481	12.2108	-6.92554	3.74617e-11	9.45691e-10	14.8829
HBB	2.58027	11.1195	6.92549	3.74727e-11	9.45691e-10	14.8826
ZHX3	0.735445	7.09342	6.92537	3.74993e-11	9.45691e-10	14.8819
ARHGAP21	0.58559	10.0511	6.9253	3.75149e-11	9.45691e-10	14.8815
AZI2	0.45166	8.9772	6.92503	3.75752e-11	9.46108e-10	14.8799
LSM12	-0.565317	10.314	-6.92349	3.79185e-11	9.53643e-10	14.8711
AIFM1	-0.79037	9.68936	-6.91927	3.8878e-11	9.7664e-10	14.8468
CLIC4	0.648446	11.0906	6.9183	3.91016e-11	9.8112e-10	14.8412
GNPDA1	-0.569033	10.8975	-6.91677	3.94561e-11	9.88869e-10	14.8324
ANLN	-2.2237	8.49131	-6.91506	3.98577e-11	9.9778e-10	14.8226
C5AR1	1.34611	8.50719	6.91432	4.00307e-11	1.00095e-09	14.8184
TRIM25	0.717002	9.89395	6.91341	4.02471e-11	1.0052e-09	14.8132
COX18	-0.54565	9.27603	-6.90972	4.11329e-11	1.02614e-09	14.792
ERCC6L	-1.91853	6.11442	-6.90901	4.13071e-11	1.0293e-09	14.7879
TRAF4	-0.766542	7.64108	-6.90809	4.15307e-11	1.03368e-09	14.7826
RS1	1.16821	4.52431	6.90739	4.17026e-11	1.03677e-09	14.7786
GINS1	-1.60822	9.09154	-6.90717	4.17567e-11	1.03693e-09	14.7774
SCAMP3	-0.571171	11.2301	-6.90469	4.23747e-11	1.05107e-09	14.7631
DPP3	-0.744501	9.00747	-6.90245	4.2937e-11	1.0638e-09	14.7503
EMB	-1.15382	10.8315	-6.89977	4.36214e-11	1.07952e-09	14.7349
RP11-199F11.2	-1.15459	8.18844	-6.89676	4.44022e-11	1.09759e-09	14.7177
FILIP1	1.5455	8.54835	6.89396	4.51418e-11	1.1146e-09	14.7016
SCAI	0.976318	8.69545	6.8902	4.61559e-11	1.13834e-09	14.68
EGF	-2.21602	7.28396	-6.88847	4.66286e-11	1.14869e-09	14.6701
SNTB2	0.570882	9.30773	6.88682	4.70845e-11	1.1586e-09	14.6607
ELMSAN1	0.489136	9.15421	6.88451	4.77277e-11	1.17309e-09	14.6475
SH2D1B	1.34617	5.4982	6.88365	4.79711e-11	1.17774e-09	14.6426
KATNAL1	0.675592	8.98	6.87957	4.91377e-11	1.20501e-09	14.6192
NDRG4	1.8114	6.19307	6.87923	4.92359e-11	1.20606e-09	14.6173
S1PR5	1.53313	4.35181	6.87864	4.94083e-11	1.20891e-09	14.6139
GIMAP7	1.33988	10.1325	6.87444	5.0644e-11	1.23775e-09	14.5899
NEK3	0.953647	7.74041	6.87363	5.0885e-11	1.24224e-09	14.5853
WNT7B	-1.49733	4.99929	-6.87184	5.14266e-11	1.25405e-09	14.575
TUFM	-0.563932	10.403	-6.8707	5.17708e-11	1.26102e-09	14.5685
PDE3B	1.08042	8.02723	6.87001	5.1981e-11	1.26471e-09	14.5646
SLC26A2	0.926681	10.305	6.86957	5.2117e-11	1.2666e-09	14.562
ACTN2	1.23405	4.98827	6.86912	5.22555e-11	1.2675e-09	14.5594
CD5L	1.86723	4.45519	6.86907	5.2271e-11	1.2675e-09	14.5591
PHKA1	-0.987977	8.20089	-6.86754	5.27432e-11	1.27752e-09	14.5504
ADAM8	-1.07573	8.22183	-6.86666	5.30174e-11	1.28272e-09	14.5454
SH3D19	0.86014	10.6891	6.86543	5.34031e-11	1.29061e-09	14.5383
PMS2P1	-0.520493	9.60048	-6.86484	5.35886e-11	1.29365e-09	14.535
KANK2	0.967821	10.582	6.86382	5.39087e-11	1.29993e-09	14.5292
SULT1C4	1.15706	5.56824	6.86331	5.40725e-11	1.30243e-09	14.5262
GPR20	1.47611	6.48962	6.85987	5.51761e-11	1.32754e-09	14.5066
CNTLN	0.738477	6.70603	6.85761	5.59149e-11	1.34382e-09	14.4937
NMRAL1	-0.648138	10.16	-6.85486	5.68263e-11	1.36421e-09	14.478
PDE2A	1.41068	7.14653	6.85445	5.69608e-11	1.36592e-09	14.4757
EPM2A	0.686092	7.07396	6.85345	5.72963e-11	1.37245e-09	14.47
EMR1	1.79078	6.86652	6.84737	5.93796e-11	1.41954e-09	14.4353
COPB2	-0.552766	10.8559	-6.84733	5.93931e-11	1.41954e-09	14.435
ARHGAP29	0.951131	10.3743	6.84704	5.94941e-11	1.42038e-09	14.4334
OXLD1	-0.682098	9.5522	-6.84347	6.0754e-11	1.44765e-09	14.413
SLFN13	-1.27088	7.60612	-6.84341	6.0776e-11	1.44765e-09	14.4127
PAK6	-1.17672	8.32986	-6.84324	6.08367e-11	1.44765e-09	14.4117
HYAL1	2.37736	7.88153	6.84222	6.12028e-11	1.45476e-09	14.4059
CST4	-1.93128	8.13591	-6.84194	6.13041e-11	1.45557e-09	14.4043
NAP1L5	1.00029	9.54999	6.84082	6.17079e-11	1.46355e-09	14.3979
RP11-295M18.6	1.45666	6.65841	6.8372	6.30333e-11	1.49335e-09	14.3773
RP11-401P9.4	1.91558	8.40665	6.83257	6.47683e-11	1.53278e-09	14.3509
BAIAP2L1	-1.35643	9.97135	-6.83146	6.51881e-11	1.54103e-09	14.3446
TAC1	2.19265	4.20353	6.82717	6.68482e-11	1.57855e-09	14.3202
NEBL	1.22099	9.6676	6.82624	6.72162e-11	1.58551e-09	14.3148
MCCC2	-0.67151	9.56273	-6.82497	6.77184e-11	1.59562e-09	14.3076
REEP1	1.6377	7.85873	6.82239	6.87465e-11	1.61808e-09	14.293
MAP3K8	1.25598	9.48522	6.82049	6.9517e-11	1.63444e-09	14.2821
TNFRSF21	-1.22506	10.9254	-6.81476	7.18872e-11	1.68834e-09	14.2496
FPR1	1.56407	8.41439	6.81451	7.19946e-11	1.68903e-09	14.2481
BUB1B	-1.80523	8.87375	-6.81254	7.28304e-11	1.70678e-09	14.2369
C1GALT1	-0.927003	9.72462	-6.81137	7.33291e-11	1.71661e-09	14.2303
PSAT1	-1.68865	8.36674	-6.80852	7.45613e-11	1.74358e-09	14.2141
NECAB1	2.44964	3.50886	6.80579	7.5764e-11	1.76979e-09	14.1986
TMEM258	-0.529044	12.3718	-6.80416	7.64867e-11	1.78475e-09	14.1893
SOCS2	1.53849	9.50717	6.80364	7.67193e-11	1.78825e-09	14.1864
ABHD5	0.644989	8.41759	6.80326	7.68903e-11	1.7903e-09	14.1842
SBF2-AS1	-0.949134	5.99831	-6.80255	7.72113e-11	1.79585e-09	14.1802
RHBDL2	-1.29592	5.63106	-6.80071	7.80461e-11	1.81332e-09	14.1697
NLRC4	1.05503	6.5774	6.79927	7.87043e-11	1.82665e-09	14.1616
MLST8	-0.707365	8.24151	-6.79873	7.89549e-11	1.83041e-09	14.1585
HBEGF	1.41038	8.73442	6.79856	7.90352e-11	1.83041e-09	14.1575
EPHB2	-1.14794	7.11649	-6.79784	7.9369e-11	1.83617e-09	14.1534
BAI3	1.82788	6.22414	6.79727	7.96319e-11	1.84029e-09	14.1502
NEXN	1.31349	9.84896	6.79652	7.9981e-11	1.84556e-09	14.146
SH2B3	0.891813	10.1696	6.79642	8.00307e-11	1.84556e-09	14.1454
MT1X	1.34521	10.7238	6.794	8.11695e-11	1.86984e-09	14.1316
PHLDB2	1.10155	9.60966	6.792	8.21226e-11	1.88785e-09	14.1203
ANKRD29	2.30871	8.92364	6.79199	8.21258e-11	1.88785e-09	14.1203
FGF2	1.19063	6.76237	6.7918	8.22195e-11	1.888e-09	14.1191
CHAF1B	-1.01542	6.9968	-6.7909	8.26509e-11	1.89589e-09	14.1141
C9orf72	0.819613	8.6481	6.79011	8.30354e-11	1.9027e-09	14.1096
VIPR1	2.09519	7.5685	6.78818	8.39761e-11	1.92222e-09	14.0986
FUT3	-1.39315	6.82772	-6.78603	8.50344e-11	1.94439e-09	14.0864
PARS2	-0.737889	7.47379	-6.78514	8.54788e-11	1.95249e-09	14.0814
PRDX4	-0.981625	12.6523	-6.78492	8.55897e-11	1.95296e-09	14.0801
C1orf50	-0.494591	8.64423	-6.78271	8.66992e-11	1.97619e-09	14.0676
SMYD3	-0.783394	9.96777	-6.7807	8.77238e-11	1.99745e-09	14.0562
DHTKD1	-0.766631	10.1574	-6.77868	8.8761e-11	2.01894e-09	14.0448
CNKSR1	-0.623378	8.40899	-6.77837	8.89223e-11	2.01994e-09	14.043
ZDHHC9	-1.05458	9.72484	-6.77824	8.89915e-11	2.01994e-09	14.0423
CFP	2.26278	5.17519	6.77805	8.90857e-11	2.01996e-09	14.0412
APOL3	1.13273	9.05452	6.77654	8.98752e-11	2.03538e-09	14.0327
GTF3C2	-0.428833	10.6333	-6.77639	8.99539e-11	2.03538e-09	14.0318
EARS2	-0.571298	8.15211	-6.77069	9.29936e-11	2.10197e-09	13.9996
TMEM45B	-1.64247	9.90445	-6.76884	9.40015e-11	2.12253e-09	13.9891
FUNDC1	-0.766187	10.4102	-6.76739	9.48005e-11	2.13834e-09	13.9809
MARCO	2.58049	9.8107	6.76648	9.53015e-11	2.14741e-09	13.9757
OR7E47P	1.11647	8.81456	6.76463	9.63366e-11	2.16758e-09	13.9653
PPARGC1A	1.85601	6.97776	6.76452	9.63969e-11	2.16758e-09	13.9647
FAM124A	0.903233	5.38775	6.76319	9.71462e-11	2.18216e-09	13.9571
LINC00115	-1.00262	6.98806	-6.76171	9.79873e-11	2.19877e-09	13.9488
ARHGAP18	0.630164	11.4513	6.76095	9.84224e-11	2.20625e-09	13.9445
WWTR1	0.703153	11.1558	6.76001	9.89618e-11	2.21605e-09	13.9392
NCAPH	-1.54591	6.41112	-6.75591	1.01357e-10	2.26734e-09	13.9159
NOTCH1	0.843527	8.46453	6.75301	1.03081e-10	2.30352e-09	13.8996
CDC42SE2	-0.521457	11.0329	-6.74584	1.0747e-10	2.39912e-09	13.8591
RNF125	0.940728	9.24408	6.7436	1.08878e-10	2.42805e-09	13.8464
DNAJC18	0.595825	7.00765	6.73816	1.12377e-10	2.50351e-09	13.8157
RAB8B	0.705405	10.5616	6.73624	1.13637e-10	2.52897e-09	13.8049
ENDOU	1.82216	3.45001	6.73582	1.13915e-10	2.53257e-09	13.8025
EDN1	1.25308	9.11424	6.73422	1.14976e-10	2.55353e-09	13.7935
TMEM54	-1.0925	8.85735	-6.73233	1.16249e-10	2.57915e-09	13.7828
IL17D	1.22801	7.06579	6.72979	1.17976e-10	2.61479e-09	13.7685
DEPDC1B	-2.016	6.89233	-6.7286	1.18795e-10	2.63025e-09	13.7618
SYT16	-2.0146	6.40724	-6.72334	1.22471e-10	2.70887e-09	13.7322
CDKN1C	1.11572	9.4356	6.72275	1.22895e-10	2.71548e-09	13.7288
C1orf112	-0.98027	6.43058	-6.71959	1.25164e-10	2.76152e-09	13.7111
ITGA8	1.62557	8.89528	6.7195	1.25234e-10	2.76152e-09	13.7105
SLC5A9	2.21335	5.00614	6.71916	1.25481e-10	2.76416e-09	13.7086
YTHDF2	-0.375108	12.5973	-6.71712	1.26977e-10	2.79426e-09	13.6971
MAP4	0.558957	10.2301	6.70961	1.32626e-10	2.91563e-09	13.6549
ADAM33	1.1145	8.17615	6.70928	1.3288e-10	2.91824e-09	13.653
ARHGEF17	0.756466	8.30124	6.70534	1.35947e-10	2.98258e-09	13.6309
RUNDC3B	1.81025	7.20894	6.70421	1.3684e-10	2.99912e-09	13.6245
NUSAP1	-1.48535	9.08824	-6.70266	1.38073e-10	3.02308e-09	13.6158
TNNC1	3.52107	5.72143	6.69933	1.40755e-10	3.0787e-09	13.5971
PGM2L1	-1.07376	9.48711	-6.69534	1.44047e-10	3.14752e-09	13.5747
RGS17	-2.67479	7.6427	-6.69461	1.44659e-10	3.15559e-09	13.5706
ANKRD1	1.86655	4.8891	6.69455	1.44708e-10	3.15559e-09	13.5702
CRBN	0.493175	10.897	6.694	1.45171e-10	3.16183e-09	13.5671
BCAS4	-0.603401	6.84332	-6.69386	1.45286e-10	3.16183e-09	13.5664
SLC14A1	1.99332	5.82127	6.69248	1.46449e-10	3.18394e-09	13.5586
ID4	1.52256	9.59743	6.68907	1.49364e-10	3.24405e-09	13.5395
GIPC2	1.699	7.01285	6.68859	1.49782e-10	3.24988e-09	13.5368
LAMA4	1.03172	9.09763	6.688	1.50296e-10	3.25777e-09	13.5334
LINC01137	-1.0409	7.44713	-6.68741	1.50807e-10	3.2627e-09	13.5302
FLJ10038	0.650263	8.30737	6.68739	1.50825e-10	3.2627e-09	13.53
IDE	-0.501432	9.97329	-6.68607	1.51978e-10	3.28152e-09	13.5226
DLG3	-0.800135	8.68441	-6.68605	1.51998e-10	3.28152e-09	13.5225
ELMO3	-1.07679	7.90667	-6.68463	1.53256e-10	3.30537e-09	13.5145
BLNK	-1.12421	10.1337	-6.682	1.55603e-10	3.35254e-09	13.4998
SFXN4	-0.700428	8.56832	-6.68183	1.55752e-10	3.35254e-09	13.4988
FOXO1	0.901745	9.45928	6.6782	1.59049e-10	3.42011e-09	13.4785
SCN4B	2.74408	7.89207	6.67635	1.6076e-10	3.45347e-09	13.4681
NUDT22	-0.623193	7.97664	-6.67455	1.62442e-10	3.48613e-09	13.458
BMP6	1.12709	6.44759	6.67255	1.64326e-10	3.52264e-09	13.4468
COMP	-2.88101	9.07098	-6.67232	1.64544e-10	3.52264e-09	13.4455
CSRP1	0.675132	12.3523	6.67221	1.6465e-10	3.52264e-09	13.4449
EFCC1	1.66477	5.38068	6.67206	1.64793e-10	3.52264e-09	13.4441
ZNF25	0.6062	8.89608	6.67106	1.65749e-10	3.53956e-09	13.4385
TMEM99	-1.03152	10.2435	-6.67053	1.66252e-10	3.54681e-09	13.4355
RNF112	1.43497	5.52091	6.66635	1.70311e-10	3.62985e-09	13.4121
GPX3	1.58577	11.7595	6.66548	1.71171e-10	3.64458e-09	13.4072
KDF1	-0.968171	7.69155	-6.66218	1.74462e-10	3.711e-09	13.3887
FAM46B	1.447	7.45908	6.65985	1.76826e-10	3.75759e-09	13.3757
NHS	-1.53796	9.76197	-6.65586	1.80942e-10	3.84129e-09	13.3533
EPB41L3	1.07248	9.52188	6.64877	1.88484e-10	3.99675e-09	13.3137
SIX1	-2.53523	8.0641	-6.64863	1.88634e-10	3.99675e-09	13.3129
MAPK13	-1.01516	9.75794	-6.64719	1.90208e-10	4.02617e-09	13.3049
C4orf48	-1.05706	8.76504	-6.64519	1.92413e-10	4.06885e-09	13.2937
EGFL7	1.19945	7.25761	6.64365	1.94118e-10	4.10091e-09	13.2851
TRIM59	-1.31576	8.90095	-6.64153	1.96501e-10	4.1472e-09	13.2733
DDOST	-0.538264	12.0046	-6.63987	1.98393e-10	4.18306e-09	13.264
GEMIN6	-0.559366	8.35971	-6.63216	2.07392e-10	4.36854e-09	13.2209
RP11-391M1.4	1.10567	8.51262	6.63184	2.07772e-10	4.37079e-09	13.2192
TCEB3-AS1	-0.733374	7.76417	-6.63173	2.07902e-10	4.37079e-09	13.2185
PABPC1L	-1.26041	8.24733	-6.63004	2.09928e-10	4.4091e-09	13.2091
PALB2	-0.616167	9.84067	-6.6292	2.10949e-10	4.42625e-09	13.2044
KIF26A	0.864219	6.55114	6.62814	2.1224e-10	4.44903e-09	13.1985
DCHS1	1.0354	7.70679	6.62578	2.15133e-10	4.50531e-09	13.1854
KCNQ3	-1.51973	7.97466	-6.62226	2.19538e-10	4.59311e-09	13.1657
DLGAP5	-2.06471	7.9426	-6.61582	2.27798e-10	4.76133e-09	13.1299
ABCC9	0.813327	5.93212	6.6135	2.30856e-10	4.82059e-09	13.1169
TMEM8A	-0.754455	9.16752	-6.6126	2.32061e-10	4.84108e-09	13.1119
DENND5A	0.679836	10.6785	6.61192	2.32962e-10	4.85358e-09	13.1081
ANO9	-0.891076	7.37281	-6.61181	2.33108e-10	4.85358e-09	13.1075
C16orf59	-1.73553	5.61259	-6.60543	2.41793e-10	5.02958e-09	13.072
MMRN1	2.18464	7.51288	6.60353	2.44445e-10	5.07987e-09	13.0614
ABCA8	2.31315	9.04461	6.6022	2.46322e-10	5.11395e-09	13.054
SLC38A10	-0.501784	8.26304	-6.59739	2.53211e-10	5.25194e-09	13.0273
HTR7P1	0.561215	6.3495	6.59499	2.56707e-10	5.31778e-09	13.0139
BDNF-AS	1.20376	4.01019	6.59488	2.56876e-10	5.31778e-09	13.0133
GART	-0.565767	8.65017	-6.59404	2.58112e-10	5.33826e-09	13.0087
THNSL1	-0.93986	7.89562	-6.59193	2.61255e-10	5.3981e-09	12.9969
RP11-27I1.6	0.723796	6.43247	6.59128	2.62219e-10	5.41287e-09	12.9933
ARC	2.48722	4.34971	6.5895	2.64905e-10	5.4631e-09	12.9834
TMOD2	0.991605	7.99247	6.5892	2.65364e-10	5.46736e-09	12.9818
TTL	0.611254	8.62004	6.58667	2.69234e-10	5.54182e-09	12.9677
MUC3B	-0.991585	6.02375	-6.58536	2.71267e-10	5.57836e-09	12.9604
CP	-2.98889	10.537	-6.58364	2.73951e-10	5.62821e-09	12.9509
VSTM4	0.990913	6.77873	6.5823	2.76065e-10	5.66626e-09	12.9434
ALG8	-0.653571	10.6875	-6.57818	2.82644e-10	5.7958e-09	12.9206
COPB1	-0.28298	12.6257	-6.57737	2.83953e-10	5.81714e-09	12.9161
HIST1H2BD	-1.53495	9.09323	-6.57703	2.84511e-10	5.82305e-09	12.9142
COASY	-0.675545	10.5456	-6.57683	2.84833e-10	5.82414e-09	12.9131
RNF43	-1.36542	9.21265	-6.57567	2.86723e-10	5.85727e-09	12.9067
C14orf169	-0.631889	8.99725	-6.57392	2.89614e-10	5.91074e-09	12.8969
LOC729680	1.28826	8.94353	6.57248	2.92001e-10	5.95385e-09	12.889
CDCA5	-1.16561	7.66176	-6.57199	2.92831e-10	5.96516e-09	12.8862
LOC100506100	-0.721089	7.24929	-6.5716	2.93478e-10	5.97271e-09	12.8841
SIL1	-0.7399	10.03	-6.56954	2.9695e-10	6.03771e-09	12.8727
IQSEC1	0.591071	9.72755	6.5692	2.97532e-10	6.04387e-09	12.8708
RAD54L2	0.521599	7.77823	6.56758	3.00293e-10	6.09423e-09	12.8618
SPR	-0.675348	8.98612	-6.56598	3.03066e-10	6.14474e-09	12.8529
PRPH	1.67622	4.81369	6.56437	3.05866e-10	6.19572e-09	12.844
ZDHHC13	-0.611427	8.9186	-6.56232	3.09454e-10	6.26253e-09	12.8327
SMIM15	-0.483631	12.3398	-6.56157	3.10796e-10	6.28382e-09	12.8285
STK32A	-1.5533	7.31476	-6.56081	3.12147e-10	6.30525e-09	12.8243
FAM173A	-0.649693	9.29693	-6.56017	3.13275e-10	6.32214e-09	12.8208
ABHD11	-0.886972	7.39882	-6.55782	3.17511e-10	6.40166e-09	12.8077
FBXO11	0.381833	10.1708	6.55582	3.21164e-10	6.46928e-09	12.7966
GAB2	0.60705	9.41091	6.55524	3.22217e-10	6.48448e-09	12.7935
PEX11B	-0.616006	10.9789	-6.55403	3.24453e-10	6.52341e-09	12.7867
PABPC5	1.42678	5.46064	6.54976	3.32464e-10	6.67828e-09	12.7631
GRPEL2	0.498232	8.28585	6.54953	3.32902e-10	6.68086e-09	12.7618
LAPTM4B	-0.903612	12.6972	-6.54876	3.34366e-10	6.70405e-09	12.7576
GOLPH3L	-0.767659	11.3986	-6.5459	3.39864e-10	6.80798e-09	12.7417
INSIG1	0.871535	10.0943	6.54566	3.40319e-10	6.81078e-09	12.7404
FAM171A1	1.14013	9.82508	6.54364	3.44265e-10	6.88339e-09	12.7293
C11orf31	-0.441578	10.9662	-6.54204	3.47414e-10	6.93995e-09	12.7204
RAB38	-1.25967	10.3104	-6.53764	3.56241e-10	7.10971e-09	12.6961
CISD1	-0.677226	10.29	-6.53613	3.59304e-10	7.16425e-09	12.6878
RBP7	1.13863	7.52943	6.53442	3.62821e-10	7.22771e-09	12.6783
TTK	-1.55874	7.59701	-6.53423	3.6322e-10	7.22901e-09	12.6773
MESP1	-1.11867	6.31625	-6.53309	3.65578e-10	7.26926e-09	12.671
SEZ6L2	-1.35761	7.56815	-6.53172	3.68451e-10	7.31968e-09	12.6634
ZBTB47	0.465641	7.58414	6.5307	3.70602e-10	7.35564e-09	12.6578
SLC35F2	-1.07027	9.8889	-6.52946	3.73213e-10	7.4007e-09	12.651
KRT8	-1.39743	10.9275	-6.52917	3.73842e-10	7.40639e-09	12.6493
ECHS1	-0.457907	12.1433	-6.52867	3.7491e-10	7.42076e-09	12.6466
SPG20	0.746781	9.05862	6.52772	3.76926e-10	7.45384e-09	12.6414
APH1A	-0.492457	8.69131	-6.52569	3.81323e-10	7.53093e-09	12.6301
HDLBP	-0.514723	10.9265	-6.52559	3.8152e-10	7.53093e-09	12.6296
CRISPLD2	1.0996	10.5148	6.52459	3.83712e-10	7.56729e-09	12.6241
SBSPON	1.40911	6.65715	6.52376	3.85516e-10	7.59597e-09	12.6195
BAALC	1.5058	6.46336	6.52083	3.91994e-10	7.71658e-09	12.6033
CTA-384D8.35	-1.56145	6.62019	-6.52002	3.938e-10	7.7451e-09	12.5989
LRRFIP2	0.475339	8.04536	6.5189	3.96338e-10	7.78325e-09	12.5927
SPAG5	-1.30638	8.3262	-6.51884	3.96459e-10	7.78325e-09	12.5924
BAAT	-1.91716	6.04345	-6.51849	3.97263e-10	7.79134e-09	12.5904
MAPRE2	0.635746	9.49224	6.51834	3.97591e-10	7.79134e-09	12.5896
CMTM2	1.41117	5.7014	6.51734	3.99858e-10	7.82868e-09	12.5841
FLAD1	-0.657423	8.92112	-6.51572	4.03557e-10	7.89397e-09	12.5751
ITIH5	1.82072	8.2944	6.51486	4.05523e-10	7.92527e-09	12.5704
HSPA5	-0.652126	12.2629	-6.51455	4.06251e-10	7.93234e-09	12.5687
LHX6	0.860827	7.16379	6.50943	4.18232e-10	8.15301e-09	12.5405
PLAGL1	1.03271	9.9757	6.5094	4.18306e-10	8.15301e-09	12.5403
YIPF2	-0.618861	7.65984	-6.50911	4.18992e-10	8.15905e-09	12.5388
INPP1	0.80669	10.8351	6.50839	4.20726e-10	8.18544e-09	12.5347
PLEKHA8	-0.616208	8.10022	-6.5061	4.26222e-10	8.28492e-09	12.5222
MESDC1	0.600398	7.95592	6.50574	4.271e-10	8.29454e-09	12.5202
MAP3K3	0.54192	9.12318	6.50378	4.31869e-10	8.37965e-09	12.5094
PREX1	0.927245	9.18125	6.50314	4.33449e-10	8.40277e-09	12.5059
SEC24A	-0.57029	10.048	-6.50039	4.40262e-10	8.52722e-09	12.4907
SSR3	-0.664257	10.5107	-6.49724	4.48194e-10	8.6731e-09	12.4734
SERINC1	0.557957	12.7092	6.49698	4.48878e-10	8.67858e-09	12.4719
C1orf27	-0.579136	9.15057	-6.48927	4.68933e-10	9.05824e-09	12.4296
ABI3BP	1.74121	9.85965	6.48734	4.74075e-10	9.14939e-09	12.419
DIXDC1	0.744372	8.23079	6.4871	4.7473e-10	9.15387e-09	12.4177
TCF4	0.905237	11.2299	6.48602	4.77653e-10	9.20205e-09	12.4117
CCNB1	-1.52997	8.9903	-6.48422	4.8254e-10	9.28792e-09	12.4018
RAPGEF5	0.86959	9.32992	6.48399	4.83174e-10	9.29188e-09	12.4006
TMEM132C	2.88774	5.49236	6.48305	4.85741e-10	9.32583e-09	12.3954
GTPBP2	-0.578985	7.44197	-6.48303	4.85801e-10	9.32583e-09	12.3953
ANAPC11	-0.676973	11.4619	-6.48179	4.89238e-10	9.38348e-09	12.3885
PTH1R	0.781306	7.50527	6.48162	4.89712e-10	9.38426e-09	12.3875
LDB3	1.59339	5.68563	6.47962	4.95282e-10	9.48262e-09	12.3766
SCARA5	2.75378	7.6033	6.47905	4.96889e-10	9.50428e-09	12.3734
RPN2	-0.492769	13.2384	-6.47885	4.97443e-10	9.50428e-09	12.3723
ABHD13	0.680546	8.14679	6.47875	4.9773e-10	9.50428e-09	12.3718
LRBA	-0.655363	11.1865	-6.47808	4.99613e-10	9.53181e-09	12.3681
ZAK	0.8026	10.4566	6.47685	5.03095e-10	9.58981e-09	12.3614
FLJ35700	2.3305	6.48625	6.47569	5.06435e-10	9.64498e-09	12.355
LDHA	-0.50827	14.1475	-6.47259	5.15373e-10	9.80658e-09	12.338
MMP13	-3.87569	6.74448	-6.47194	5.17299e-10	9.83459e-09	12.3344
SOX18	1.18084	5.99687	6.4695	5.24489e-10	9.96254e-09	12.321
ZC3H12C	0.871104	9.44015	6.46843	5.27668e-10	1.00141e-08	12.3152
RP11-353N14.2	-2.5851	4.48479	-6.46785	5.2938e-10	1.00378e-08	12.312
CRABP2	-2.77095	8.72208	-6.46678	5.32594e-10	1.00815e-08	12.3061
PRPS2	-0.59197	11.0535	-6.46678	5.32614e-10	1.00815e-08	12.3061
RCC2	-0.593371	11.688	-6.46526	5.37212e-10	1.01596e-08	12.2978
ASPRV1	0.677788	7.12882	6.46509	5.37709e-10	1.01602e-08	12.2969
PLEKHH2	1.58998	9.42911	6.46311	5.43786e-10	1.0266e-08	12.286
EMC10	-0.636377	7.93319	-6.46143	5.48978e-10	1.0355e-08	12.2768
NPR2	0.576325	7.52308	6.46113	5.49891e-10	1.03632e-08	12.2752
TIMP3	1.0514	11.291	6.45745	5.61437e-10	1.05716e-08	12.255
RUFY2	0.661507	6.93396	6.45572	5.66961e-10	1.06664e-08	12.2455
PARP1	-0.626751	10.8056	-6.45502	5.69225e-10	1.06997e-08	12.2417
LRRTM2	1.08516	6.20474	6.45408	5.72248e-10	1.07471e-08	12.2365
PNPO	-0.479497	9.39267	-6.4532	5.7509e-10	1.07912e-08	12.2317
MYL9	1.18164	9.21082	6.45252	5.77293e-10	1.08231e-08	12.228
CCDC178	1.88129	5.93814	6.45086	5.82751e-10	1.0916e-08	12.2189
FYN	0.872198	9.86945	6.45064	5.83469e-10	1.092e-08	12.2177
PRKCDBP	0.814694	9.04224	6.44609	5.9863e-10	1.11941e-08	12.1928
MAFF	1.10959	11.3757	6.4459	5.99302e-10	1.1197e-08	12.1917
LIMCH1	1.15971	11.4203	6.44394	6.05946e-10	1.13113e-08	12.1811
NEDD4	0.761409	9.17999	6.44361	6.07094e-10	1.1323e-08	12.1792
COL6A6	2.50037	8.24687	6.44032	6.18463e-10	1.15251e-08	12.1612
GRAMD3	-0.849102	9.52359	-6.43987	6.20036e-10	1.15445e-08	12.1588
ECM2	1.31823	9.93277	6.4371	6.29771e-10	1.17157e-08	12.1437
ELMOD2	-0.512032	8.34336	-6.43596	6.33834e-10	1.17812e-08	12.1374
MKI67	-1.31523	7.42435	-6.43522	6.36489e-10	1.18203e-08	12.1334
AGTR2	1.85264	5.35368	6.43345	6.42881e-10	1.19236e-08	12.1237
CBX7	0.827474	9.51343	6.43337	6.43152e-10	1.19236e-08	12.1233
NFYB	0.532948	9.62339	6.43316	6.43923e-10	1.19277e-08	12.1221
DAB2IP	0.492103	6.61003	6.43078	6.52637e-10	1.20788e-08	12.1091
PPP1R14B	-1.04565	9.77652	-6.42631	6.69243e-10	1.23756e-08	12.0848
TMEM186	-0.642019	9.12315	-6.42473	6.75236e-10	1.24757e-08	12.0761
LCN6	1.39794	4.74622	6.42248	6.83849e-10	1.26241e-08	12.0638
ARRDC2	0.799638	10.0346	6.41906	6.97138e-10	1.28585e-08	12.0452
STAP2	-0.915627	9.00222	-6.41712	7.04803e-10	1.29888e-08	12.0346
SLC35F5	-0.600057	10.5608	-6.41692	7.05603e-10	1.29925e-08	12.0335
GFRA2	1.3698	5.27954	6.41546	7.11417e-10	1.30799e-08	12.0255
FAR2	1.15083	7.7414	6.41542	7.1156e-10	1.30799e-08	12.0253
ADAMTS8	2.66638	8.3966	6.41511	7.12789e-10	1.30914e-08	12.0237
MGRN1	-0.725364	8.7686	-6.4148	7.14048e-10	1.31034e-08	12.022
CSF3	2.16518	4.40528	6.41247	7.23488e-10	1.32654e-08	12.0092
KIF14	-1.49207	7.36439	-6.4073	7.44824e-10	1.3645e-08	11.9811
PSMB2	-0.720328	10.0727	-6.40587	7.50815e-10	1.37432e-08	11.9733
TPX2	-1.83407	7.91108	-6.40324	7.62011e-10	1.39363e-08	11.9589
KIF18B	-1.36823	7.9102	-6.40153	7.69328e-10	1.40582e-08	11.9497
AP1M2	-1.04773	8.76243	-6.39993	7.76306e-10	1.41738e-08	11.9409
DIAPH2	0.693464	9.51458	6.39805	7.8452e-10	1.43117e-08	11.9307
CCDC85B	0.648024	7.281	6.39695	7.8938e-10	1.43882e-08	11.9248
NVL	-0.667657	9.29336	-6.39316	8.06363e-10	1.46854e-08	11.9041
COA6	-0.719355	9.87467	-6.39176	8.12706e-10	1.47885e-08	11.8965
FOXF2	1.25775	9.89819	6.39016	8.20076e-10	1.49101e-08	11.8878
ZBTB46	0.734953	7.51084	6.38879	8.26376e-10	1.5012e-08	11.8804
HMBS	-0.698179	9.15113	-6.38764	8.31747e-10	1.50969e-08	11.8741
PLCE1	0.989649	7.42628	6.38712	8.34155e-10	1.5128e-08	11.8713
BCHE	2.49987	9.08254	6.38595	8.39661e-10	1.52048e-08	11.8649
ALG3	-0.768545	9.07334	-6.38592	8.39795e-10	1.52048e-08	11.8648
TAF12	-0.71204	8.5135	-6.38568	8.4094e-10	1.52128e-08	11.8634
NME1	-1.07739	10.8907	-6.38334	8.5203e-10	1.54005e-08	11.8507
DPEP2	1.14651	7.58183	6.38081	8.64198e-10	1.56075e-08	11.837
FBXO22	-0.462915	8.62099	-6.37962	8.6996e-10	1.56984e-08	11.8306
LOC101928820	-1.26071	5.7222	-6.37844	8.75774e-10	1.57902e-08	11.8241
AP1S1	-0.719114	7.02744	-6.37601	8.87742e-10	1.59835e-08	11.811
RP11-533E19.7	-0.950123	5.82788	-6.37597	8.8797e-10	1.59835e-08	11.8107
FGF11	-1.25864	6.05025	-6.37507	8.92451e-10	1.60508e-08	11.8058
CDK5	-0.758352	8.53381	-6.37467	8.94451e-10	1.60734e-08	11.8037
TNFAIP1	0.533786	9.83197	6.37342	9.00748e-10	1.61731e-08	11.7969
DARS2	-0.661088	7.14807	-6.3709	9.13535e-10	1.63891e-08	11.7832
NSUN5P1	-0.829424	9.64558	-6.37056	9.15274e-10	1.64067e-08	11.7814
FBLN1	1.50712	9.31901	6.37015	9.17369e-10	1.64307e-08	11.7792
NAALAD2	0.973026	5.01887	6.36811	9.27901e-10	1.66056e-08	11.7681
WBP4	0.462073	8.89975	6.36783	9.2936e-10	1.6618e-08	11.7666
PCF11	0.460476	10.0569	6.36766	9.30267e-10	1.66205e-08	11.7656
ULK2	0.686037	8.13149	6.36617	9.38018e-10	1.67441e-08	11.7576
FIGNL1	-0.937589	9.49562	-6.36604	9.38736e-10	1.67441e-08	11.7568
BCL9	-0.628474	8.15407	-6.36582	9.39897e-10	1.67511e-08	11.7556
CCDC102B	1.37586	9.15491	6.36555	9.4131e-10	1.67624e-08	11.7542
HAS1	2.82095	5.12013	6.36513	9.43522e-10	1.6788e-08	11.7519
HECA	0.634617	9.61161	6.36444	9.47143e-10	1.68386e-08	11.7482
IL1RL1	1.64829	6.90501	6.36422	9.48343e-10	1.68461e-08	11.747
POLG2	-0.501313	8.66068	-6.36268	9.56536e-10	1.69777e-08	11.7386
KLF4	1.74678	11.3746	6.3605	9.68266e-10	1.71718e-08	11.7268
STX1A	-1.20936	7.03127	-6.35907	9.76023e-10	1.72953e-08	11.7191
UQCRQ	-0.642236	11.4924	-6.35872	9.77937e-10	1.7315e-08	11.7172
NFASC	1.35211	6.40136	6.35722	9.86201e-10	1.74471e-08	11.7091
ZFAND3	-0.414308	7.84396	-6.35562	9.95046e-10	1.75892e-08	11.7004
CPT1A	0.581104	7.78074	6.3548	9.99606e-10	1.76464e-08	11.696
TM9SF1	-0.653338	9.13023	-6.35475	9.99915e-10	1.76464e-08	11.6957
SHC3	1.33006	7.68611	6.35411	1.0035e-09	1.76952e-08	11.6922
PLCL1	0.898523	7.28348	6.35365	1.00609e-09	1.77265e-08	11.6897
CENPM	-1.73332	7.43167	-6.35333	1.00786e-09	1.77432e-08	11.688
FAM111B	-1.58023	6.03383	-6.35251	1.01252e-09	1.78108e-08	11.6835
PTRH2	-0.720878	10.4163	-6.35183	1.01637e-09	1.7864e-08	11.6799
SMAD7	0.72062	10.2993	6.34913	1.03181e-09	1.81207e-08	11.6653
C20orf194	0.677334	9.93647	6.34855	1.03514e-09	1.81644e-08	11.6621
NEU1	-0.819718	9.65728	-6.34703	1.04398e-09	1.83047e-08	11.6539
NPM1	-0.345619	13.2067	-6.34635	1.04794e-09	1.83594e-08	11.6502
SMYD5	-0.597771	7.60682	-6.34602	1.04987e-09	1.83782e-08	11.6485
HDHD3	-0.718859	8.2207	-6.34451	1.0588e-09	1.85196e-08	11.6402
ZNF138	-0.742682	7.61936	-6.33886	1.09271e-09	1.90972e-08	11.6097
ABCG2	1.18235	8.48313	6.33736	1.1019e-09	1.92423e-08	11.6016
LOC100507311	1.61493	7.79951	6.3372	1.10286e-09	1.92436e-08	11.6008
ADCY8	1.90109	3.47121	6.33342	1.12635e-09	1.96377e-08	11.5803
FHL1	1.69176	10.8759	6.33273	1.1307e-09	1.96976e-08	11.5766
TTC22	-1.07822	7.48227	-6.33122	1.14026e-09	1.98482e-08	11.5684
PTGFRN	-0.940412	10.5346	-6.3304	1.14548e-09	1.9923e-08	11.564
DES	1.22747	6.20663	6.32934	1.15227e-09	2.00251e-08	11.5583
UPK3B	1.95726	6.2769	6.32814	1.15998e-09	2.01429e-08	11.5518
PSMG3	-0.81019	10.277	-6.32272	1.19555e-09	2.07439e-08	11.5226
ENPP2	1.06949	11.724	6.32239	1.19777e-09	2.07596e-08	11.5208
TOR3A	-0.532863	8.96383	-6.3223	1.19837e-09	2.07596e-08	11.5203
MEIS1	1.03285	9.57445	6.31865	1.22299e-09	2.11692e-08	11.5006
LOC100506098	-1.35506	9.24199	-6.31835	1.22502e-09	2.11874e-08	11.499
KLHL17	-0.596841	5.79124	-6.31758	1.23027e-09	2.12611e-08	11.4949
PAFAH1B1	0.404991	10.5618	6.31651	1.23766e-09	2.13719e-08	11.4891
SYCE3	-1.67119	5.22957	-6.31228	1.26712e-09	2.1863e-08	11.4663
KIF20A	-1.52359	8.04448	-6.31172	1.27104e-09	2.19134e-08	11.4633
KNOP1	-0.595022	8.42066	-6.31144	1.27305e-09	2.19305e-08	11.4617
CRTAC1	1.95077	7.37563	6.31013	1.2824e-09	2.2074e-08	11.4547
LEMD1	-1.90711	7.0242	-6.30578	1.31376e-09	2.25958e-08	11.4313
GMFG	0.839406	9.67957	6.30484	1.32069e-09	2.26969e-08	11.4262
HYLS1	-0.695058	8.96847	-6.30459	1.32251e-09	2.27103e-08	11.4248
STRA13	-0.894272	9.84277	-6.30287	1.33519e-09	2.29099e-08	11.4156
BROX	-0.450742	10.904	-6.3026	1.33724e-09	2.29268e-08	11.4141
COG2	-0.493785	9.52078	-6.30173	1.34366e-09	2.30187e-08	11.4095
NDC1	-0.538789	10.2472	-6.30155	1.34504e-09	2.30241e-08	11.4085
CENPF	-1.5178	7.73861	-6.30018	1.35533e-09	2.3182e-08	11.4011
MIRLET7D	0.962856	8.39015	6.29865	1.3669e-09	2.33613e-08	11.3929
LOC102723918	2.19963	4.59746	6.29773	1.37391e-09	2.34626e-08	11.3879
VDR	-0.839533	9.37366	-6.29662	1.38237e-09	2.35885e-08	11.382
IPO13	-0.488902	8.24441	-6.29565	1.38985e-09	2.36975e-08	11.3767
EID3	0.895073	7.41033	6.293	1.41043e-09	2.40294e-08	11.3625
PRSS16	-1.23466	8.8856	-6.29009	1.43343e-09	2.44022e-08	11.3468
MELK	-1.96835	9.40775	-6.28934	1.4394e-09	2.44845e-08	11.3428
TFB2M	-0.697114	9.01624	-6.28697	1.45848e-09	2.47896e-08	11.3301
FASTKD3	-0.738165	10.8713	-6.28562	1.4694e-09	2.49556e-08	11.3228
SLC11A1	0.924932	6.14945	6.28394	1.48317e-09	2.51697e-08	11.3138
GUSB	-0.641072	11.8882	-6.28329	1.48851e-09	2.52406e-08	11.3103
MTIF2	-0.470803	11.6459	-6.28272	1.49325e-09	2.53011e-08	11.3072
ASAH2B	-0.596891	7.2736	-6.27849	1.52873e-09	2.5882e-08	11.2845
ACER3	0.479788	9.48841	6.27684	1.54276e-09	2.60992e-08	11.2757
DNAJC4	-0.481149	7.66978	-6.27649	1.54576e-09	2.61294e-08	11.2738
GPR160	-1.35706	11.697	-6.27599	1.55007e-09	2.61819e-08	11.2711
GPR82	-1.1779	5.64236	-6.27462	1.56181e-09	2.63596e-08	11.2638
OTULIN	-0.767168	8.29852	-6.27295	1.57635e-09	2.65844e-08	11.2548
ZWINT	-1.53892	10.5653	-6.26824	1.61803e-09	2.72661e-08	11.2295
P2RY6	-1.92116	7.27616	-6.26758	1.62396e-09	2.73446e-08	11.226
FIGN	1.09096	7.55431	6.26556	1.64223e-09	2.76308e-08	11.2152
LRRC59	-0.705502	10.0188	-6.26504	1.64692e-09	2.76793e-08	11.2124
FBXW2	0.427628	9.62876	6.26496	1.64767e-09	2.76793e-08	11.212
NKD1	1.05449	6.3205	6.26364	1.65978e-09	2.78611e-08	11.2049
AC092620.2	0.981518	7.37004	6.26311	1.6646e-09	2.79205e-08	11.2021
SPATA20	-0.523015	9.99373	-6.26191	1.67576e-09	2.80858e-08	11.1956
C1orf85	-0.573724	9.17522	-6.26119	1.68241e-09	2.81756e-08	11.1918
HCFC2	0.40291	9.21547	6.25965	1.69685e-09	2.83953e-08	11.1835
DYNC2LI1	0.593278	9.15673	6.259	1.70297e-09	2.84758e-08	11.18
CLDN3	-1.66127	8.38094	-6.25876	1.70517e-09	2.84867e-08	11.1788
XPO5	-0.534322	8.74283	-6.25865	1.70625e-09	2.84867e-08	11.1781
FAM173B	-0.695916	9.06691	-6.25749	1.7172e-09	2.86473e-08	11.1719
TANC1	0.616646	10.6704	6.25722	1.71981e-09	2.86687e-08	11.1705
TIMM17A	-0.494872	10.7648	-6.2558	1.73338e-09	2.88727e-08	11.1629
RANBP9	-0.399725	11.3102	-6.25529	1.73825e-09	2.89317e-08	11.1601
RPAP3	-0.455623	8.69936	-6.25474	1.74355e-09	2.89976e-08	11.1572
SMIM20	-0.49404	11.0371	-6.25349	1.75562e-09	2.91759e-08	11.1505
MMP9	-2.3382	10.4837	-6.25334	1.75709e-09	2.91779e-08	11.1497
CNPY2	-0.570079	10.5841	-6.25307	1.75973e-09	2.91995e-08	11.1483
MSR1	1.15988	8.21324	6.2518	1.77206e-09	2.93815e-08	11.1415
TTN	1.11435	5.79237	6.24844	1.80536e-09	2.99108e-08	11.1235
PDIK1L	-0.771758	10.2488	-6.24816	1.80808e-09	2.99329e-08	11.122
NUDT16L1	-0.814436	9.26956	-6.24767	1.81302e-09	2.99918e-08	11.1194
UFC1	-0.47568	12.5235	-6.24735	1.81623e-09	3.00218e-08	11.1177
AGPAT4	1.0151	7.44945	6.24647	1.82505e-09	3.01446e-08	11.113
HDAC4	0.745037	8.43568	6.24614	1.82844e-09	3.01776e-08	11.1112
PCYOX1	0.598414	11.8484	6.24514	1.83853e-09	3.03053e-08	11.1058
CRIM1	0.837089	12.3363	6.2451	1.83897e-09	3.03053e-08	11.1056
ASF1B	-1.02621	7.34426	-6.24396	1.85053e-09	3.04725e-08	11.0996
IL3RA	1.56147	6.76989	6.24244	1.8662e-09	3.07072e-08	11.0914
DBNDD1	-1.16486	6.71441	-6.24081	1.88299e-09	3.09599e-08	11.0827
TFAP2C	-1.27304	8.96687	-6.23849	1.90732e-09	3.13362e-08	11.0703
AC068039.4	1.14119	6.10798	6.23791	1.91341e-09	3.14125e-08	11.0672
SRL	1.5595	4.64546	6.23752	1.91751e-09	3.14559e-08	11.0651
PSIP1	0.690858	10.1142	6.23539	1.94017e-09	3.18036e-08	11.0538
PRDM5	0.825838	7.18879	6.23522	1.94206e-09	3.18103e-08	11.0528
ZNRF2	-0.652756	8.11565	-6.23256	1.97078e-09	3.22565e-08	11.0386
CDCA2	-1.30528	6.95237	-6.23238	1.97267e-09	3.22631e-08	11.0377
CDK12	-0.370032	8.64803	-6.23161	1.98107e-09	3.23759e-08	11.0336
SMTNL2	2.54895	5.01385	6.23086	1.98933e-09	3.24864e-08	11.0295
KIAA0355	0.634795	11.4942	6.23012	1.99748e-09	3.25949e-08	11.0256
NSMCE2	-0.608557	9.74933	-6.2292	2.00761e-09	3.27355e-08	11.0207
DNAJC22	-1.18748	6.95259	-6.22599	2.04347e-09	3.32952e-08	11.0035
KLHL42	0.593956	10.2174	6.22229	2.0855e-09	3.39545e-08	10.9838
HNRNPC	-0.355725	11.7332	-6.22152	2.09441e-09	3.40739e-08	10.9797
ECE2	-0.630737	5.99181	-6.22099	2.1005e-09	3.41473e-08	10.9769
SERPING1	0.879419	12.0467	6.21883	2.12569e-09	3.45309e-08	10.9654
B3GAT3	-0.458249	7.27809	-6.21801	2.13534e-09	3.46616e-08	10.961
ALG6	-0.546971	10.3144	-6.21748	2.14157e-09	3.47367e-08	10.9582
TSTA3	-0.99375	9.90027	-6.21601	2.15895e-09	3.49925e-08	10.9503
XKRX	-1.88948	7.51101	-6.21377	2.18573e-09	3.54e-08	10.9384
ARHGEF6	0.855942	11.1219	6.2091	2.2427e-09	3.62955e-08	10.9135
C14orf166	-0.353324	13.3771	-6.20718	2.26646e-09	3.66326e-08	10.9033
EPHX3	-1.74532	7.47918	-6.20714	2.26691e-09	3.66326e-08	10.9031
TMCO4	-0.611366	7.48735	-6.20485	2.29563e-09	3.7069e-08	10.8909
CNTD2	-0.627376	7.21735	-6.20431	2.30257e-09	3.71534e-08	10.888
RECQL4	-1.21284	6.58539	-6.20366	2.31079e-09	3.72582e-08	10.8846
PAPSS2	0.916552	11.6162	6.2019	2.33318e-09	3.75913e-08	10.8752
TTLL4	-0.39254	7.36635	-6.20162	2.33683e-09	3.76221e-08	10.8737
TPBG	-1.13999	10.5989	-6.2007	2.34873e-09	3.77857e-08	10.8688
LMNB1	-0.938343	7.29932	-6.19917	2.36847e-09	3.80749e-08	10.8607
SAMD5	1.4074	7.36351	6.19849	2.37734e-09	3.81891e-08	10.8571
ZNF536	1.09883	5.41438	6.19617	2.40786e-09	3.86506e-08	10.8447
TLR4	0.949485	7.39768	6.1959	2.41139e-09	3.86787e-08	10.8433
PKP3	-0.918681	6.81225	-6.19566	2.41467e-09	3.87027e-08	10.842
EMP1	0.945162	10.5633	6.19455	2.42942e-09	3.89103e-08	10.8361
UBXN7-AS1	0.762154	6.28013	6.19415	2.43472e-09	3.89425e-08	10.834
TMEM106B	-0.641927	11.3039	-6.19413	2.43503e-09	3.89425e-08	10.8339
ATP13A1	-0.459152	9.70054	-6.19396	2.43733e-09	3.89506e-08	10.833
SESN1	0.924008	10.403	6.19303	2.44983e-09	3.91215e-08	10.828
CREB3L4	-0.876135	8.81475	-6.19199	2.46386e-09	3.93165e-08	10.8225
SRP9	-0.320097	13.8964	-6.19082	2.47971e-09	3.95402e-08	10.8163
SLC24A4	0.988486	5.55178	6.19007	2.48997e-09	3.96746e-08	10.8123
TMEM134	-0.525626	7.60179	-6.1875	2.5253e-09	4.02081e-08	10.7986
HSPB2	1.5271	6.53503	6.18343	2.58235e-09	4.10861e-08	10.777
PDE1C	1.24809	5.97807	6.18304	2.58783e-09	4.1143e-08	10.775
RUNX1T1	1.19459	8.26403	6.17984	2.63375e-09	4.18425e-08	10.758
HEY1	1.10583	10.7757	6.17672	2.6791e-09	4.25317e-08	10.7414
GAS2L1	0.573855	8.21562	6.17425	2.71563e-09	4.30801e-08	10.7283
UBFD1	-0.592443	10.0307	-6.17407	2.7184e-09	4.30923e-08	10.7273
AURKA	-1.45516	8.65059	-6.17351	2.72665e-09	4.31916e-08	10.7244
PIP5K1B	1.34477	8.50667	6.17325	2.73056e-09	4.32219e-08	10.723
KLHL4	1.07945	5.09227	6.17289	2.73603e-09	4.32768e-08	10.7211
ALDOA	-0.759118	12.5794	-6.1707	2.76893e-09	4.37652e-08	10.7095
TFB1M	-0.402226	8.83014	-6.17006	2.77876e-09	4.38886e-08	10.7061
ZBTB2	0.397314	9.55594	6.16979	2.78284e-09	4.39002e-08	10.7047
NIT1	-0.47983	8.58771	-6.16974	2.78355e-09	4.39002e-08	10.7044
2024-09-09	-0.352658	11.1595	-6.16841	2.8039e-09	4.41889e-08	10.6974
KIF17	1.63107	5.05466	6.16763	2.81591e-09	4.4346e-08	10.6932
SLC52A2	-0.850376	9.01061	-6.16696	2.82628e-09	4.44769e-08	10.6897
ADCK5	-0.675278	6.72397	-6.1627	2.89294e-09	4.54928e-08	10.6671
MT1G	1.13478	8.83596	6.16153	2.91161e-09	4.57532e-08	10.6609
HOXA-AS2	0.807832	5.93841	6.16118	2.91722e-09	4.58082e-08	10.659
TMEM216	-0.542503	9.44057	-6.16053	2.92758e-09	4.59376e-08	10.6556
FADS3	0.663563	8.21361	6.15979	2.93943e-09	4.60901e-08	10.6517
SYTL1	-0.941788	9.76329	-6.15782	2.97129e-09	4.65559e-08	10.6413
TMEM138	-0.470827	10.1935	-6.15642	2.9941e-09	4.68794e-08	10.6339
SEMA3F	1.10721	8.26034	6.15021	3.09761e-09	4.84165e-08	10.601
IDH2	-0.870966	9.56234	-6.15013	3.09895e-09	4.84165e-08	10.6006
GORASP1	0.362181	8.68427	6.15013	3.09898e-09	4.84165e-08	10.6006
SHMT2	-0.730553	9.79843	-6.1491	3.11639e-09	4.86535e-08	10.5951
AURKAIP1	-0.52155	9.41736	-6.14884	3.12086e-09	4.8688e-08	10.5938
TK1	-1.27005	8.17555	-6.14289	3.22398e-09	5.02607e-08	10.5623
GPR126	1.29847	9.19641	6.14259	3.22917e-09	5.03054e-08	10.5608
RP11-44F14.8	-1.64439	6.05531	-6.14114	3.25495e-09	5.06706e-08	10.5531
MICALL2	-0.917607	7.85945	-6.13905	3.29223e-09	5.12141e-08	10.542
EDNRA	0.88626	10.9676	6.13725	3.32473e-09	5.16825e-08	10.5325
PMM2	-0.688528	9.71421	-6.13685	3.33212e-09	5.17603e-08	10.5304
SLC5A6	-0.660895	8.39032	-6.13611	3.34551e-09	5.19309e-08	10.5265
RP5-1102E8.3	1.57234	4.418	6.13558	3.35529e-09	5.20455e-08	10.5237
ZBTB34	0.537042	9.84877	6.13508	3.36439e-09	5.21493e-08	10.5211
CTIF	0.545111	7.24677	6.13337	3.39584e-09	5.25992e-08	10.5121
VSIG4	1.46892	10.6154	6.12998	3.45926e-09	5.3543e-08	10.4942
PZP	1.38761	7.14513	6.12807	3.49561e-09	5.4067e-08	10.4841
ARHGAP23	0.527522	7.16859	6.12774	3.50183e-09	5.41246e-08	10.4823
AMOTL1	0.75609	8.89864	6.1223	3.6073e-09	5.57151e-08	10.4536
STON1	1.04378	8.60918	6.12148	3.62339e-09	5.59236e-08	10.4493
SPCS2	-0.331961	12.4967	-6.11956	3.66152e-09	5.6472e-08	10.4392
CRY1	0.548264	11.5447	6.11894	3.67379e-09	5.66207e-08	10.436
TCEAL7	1.20796	8.03873	6.11877	3.67735e-09	5.66353e-08	10.435
LOC101927841	1.47479	6.40298	6.11779	3.69687e-09	5.68956e-08	10.4299
DUOX1	1.77014	7.0168	6.11672	3.7185e-09	5.71548e-08	10.4243
APEX2	-0.454196	8.37944	-6.1167	3.71899e-09	5.71548e-08	10.4241
FZD10	1.67828	6.419	6.11496	3.75426e-09	5.76559e-08	10.415
TIMELESS	-0.821802	7.91884	-6.1126	3.80287e-09	5.83609e-08	10.4026
PIK3CA	0.398059	8.77554	6.11227	3.80976e-09	5.84254e-08	10.4008
FRK	-0.79192	9.64518	-6.11213	3.81259e-09	5.84273e-08	10.4001
TRPT1	-0.567191	8.35666	-6.11189	3.81771e-09	5.84643e-08	10.3988
MTX1	-0.631934	10.1649	-6.11016	3.85374e-09	5.89453e-08	10.3897
GALNT3	-1.16897	10.8887	-6.11012	3.85456e-09	5.89453e-08	10.3895
CALM1	0.883605	8.97519	6.10817	3.89566e-09	5.95318e-08	10.3793
FAM13B	0.61104	10.9824	6.10647	3.9319e-09	6.00433e-08	10.3703
CADM3-AS1	1.2976	2.92672	6.1033	4.00022e-09	6.10435e-08	10.3536
OR7E14P	-1.36946	7.48362	-6.10042	4.06331e-09	6.19374e-08	10.3385
ZBTB41	-0.467601	11.4739	-6.10037	4.06452e-09	6.19374e-08	10.3382
CTD-2165H16.3	1.37996	6.7638	6.10005	4.07158e-09	6.20014e-08	10.3365
CCDC47	-0.617768	11.3677	-6.09927	4.0889e-09	6.22214e-08	10.3324
MT1H	1.13717	10.3691	6.09881	4.09914e-09	6.23335e-08	10.33
SLC2A1	-1.45171	8.15796	-6.09819	4.11285e-09	6.2498e-08	10.3268
DMRT2	1.39072	5.20437	6.09722	4.13458e-09	6.27527e-08	10.3217
GPR124	0.553223	7.86288	6.09719	4.13541e-09	6.27527e-08	10.3215
NR5A2	1.20956	6.53607	6.09518	4.18084e-09	6.33977e-08	10.3109
HCAR3	1.89608	8.92792	6.09438	4.19898e-09	6.36282e-08	10.3067
CCNF	-0.866529	6.72901	-6.08881	4.32787e-09	6.55116e-08	10.2775
SUB1	-0.355593	12.0697	-6.08875	4.32932e-09	6.55116e-08	10.2772
ASPM	-1.64261	7.48494	-6.08826	4.34086e-09	6.56189e-08	10.2746
PANX2	-0.578507	5.85398	-6.08819	4.34247e-09	6.56189e-08	10.2742
TNS1	0.768626	11.062	6.08732	4.36309e-09	6.58845e-08	10.2697
USP53	0.743154	10.1733	6.08695	4.37177e-09	6.59431e-08	10.2677
DOCK9	0.795693	9.56076	6.0869	4.37306e-09	6.59431e-08	10.2675
CCDC69	1.15802	7.86385	6.0855	4.40641e-09	6.63997e-08	10.2601
KCTD9	0.647159	9.99223	6.08288	4.46954e-09	6.73041e-08	10.2464
WFDC3	-2.39965	7.18947	-6.08248	4.47913e-09	6.74017e-08	10.2443
LAMP3	1.74457	12.2339	6.0815	4.50294e-09	6.77129e-08	10.2392
BIRC7	-0.571174	7.25023	-6.08052	4.52699e-09	6.80274e-08	10.234
PTPLA	1.12011	8.62656	6.07892	4.56655e-09	6.85743e-08	10.2256
LOC100272217	-0.977894	6.32957	-6.07734	4.60583e-09	6.91162e-08	10.2173
SYNPO2	1.55576	9.41102	6.07685	4.61802e-09	6.92511e-08	10.2148
AKAP11	0.486917	10.4839	6.07482	4.66903e-09	6.99675e-08	10.2041
C10orf67	0.658454	5.36255	6.07368	4.69805e-09	7.03368e-08	10.1981
RBMS3	1.14365	9.58542	6.0736	4.70017e-09	7.03368e-08	10.1977
RP11-127B20.2	1.17833	7.66192	6.07305	4.71407e-09	7.04962e-08	10.1949
KPNA2	-0.65478	12.1031	-6.07049	4.77983e-09	7.14302e-08	10.1815
MAT2A	0.426645	11.6176	6.07016	4.7884e-09	7.14954e-08	10.1797
NPNT	1.54127	10.1972	6.07007	4.79079e-09	7.14954e-08	10.1792
LRP4	1.35466	7.90149	6.06992	4.79476e-09	7.15053e-08	10.1784
MT1HL1	1.1781	10.4486	6.06971	4.80019e-09	7.15371e-08	10.1773
ABCA4	-2.48196	6.08452	-6.06771	4.85241e-09	7.22656e-08	10.1669
IGFL2	-2.54855	5.47071	-6.06439	4.94045e-09	7.35261e-08	10.1495
MEN1	-0.453717	9.41652	-6.06234	4.9956e-09	7.42958e-08	10.1388
MAP7D2	-2.7034	7.84435	-6.06141	5.02068e-09	7.46176e-08	10.1339
SBF2	0.645588	9.27883	6.05609	5.16743e-09	7.67459e-08	10.1061
LINC00597	1.17046	7.79164	6.05535	5.18821e-09	7.70016e-08	10.1022
MARVELD3	-0.994865	7.59662	-6.05413	5.2226e-09	7.7459e-08	10.0958
PHF14	-0.546319	10.5694	-6.05358	5.2381e-09	7.76358e-08	10.0929
PHACTR1	1.0603	8.11113	6.05295	5.25578e-09	7.78445e-08	10.0897
ABLIM1	0.971424	11.1148	6.05191	5.28542e-09	7.823e-08	10.0842
KLRF1	1.55518	8.0182	6.05177	5.28942e-09	7.82358e-08	10.0835
TMC4	-1.06137	10.5641	-6.05117	5.30663e-09	7.84366e-08	10.0804
TIGD1	-0.711461	7.84154	-6.04828	5.39038e-09	7.96203e-08	10.0652
SPARCL1	0.9343	13.5751	6.04618	5.45161e-09	8.04698e-08	10.0543
COPG2IT1	0.888063	7.05681	6.0456	5.4688e-09	8.06685e-08	10.0513
UCHL5	-0.507867	8.36621	-6.04418	5.51104e-09	8.12363e-08	10.0438
BET1	-0.728412	11.123	-6.04288	5.54977e-09	8.17514e-08	10.0371
CCHCR1	-0.601427	7.85225	-6.04188	5.57969e-09	8.21364e-08	10.0319
GRHL2	-1.01469	8.95924	-6.04171	5.58489e-09	8.21571e-08	10.031
HHIP	2.75588	7.42269	6.04149	5.59163e-09	8.22004e-08	10.0298
HIST1H2AM	-1.79329	5.30779	-6.04067	5.61648e-09	8.25097e-08	10.0255
HIST1H2AE	-2.12062	5.03073	-6.03898	5.66792e-09	8.3209e-08	10.0167
FCN1	1.39512	7.56481	6.03517	5.78572e-09	8.48807e-08	9.99681
HSPB3	2.06024	4.82307	6.03375	5.83021e-09	8.54755e-08	9.98941
NFS1	-0.638229	8.66086	-6.03251	5.86909e-09	8.59873e-08	9.98298
LNP1	0.709835	8.32311	6.03091	5.92019e-09	8.66774e-08	9.9746
RNF38	0.464764	10.8964	6.02981	5.95547e-09	8.7135e-08	9.96886
IL4I1	-1.70044	7.1615	-6.02831	6.00372e-09	8.77816e-08	9.96106
VIP	1.6517	5.25567	6.02752	6.02943e-09	8.8098e-08	9.95693
ARF4	-0.279013	13.3594	-6.02538	6.09915e-09	8.90566e-08	9.94582
TPPP	1.26928	7.91001	6.02435	6.13328e-09	8.94947e-08	9.94042
BIRC5	-1.58784	6.70808	-6.02332	6.16741e-09	8.9932e-08	9.93506
KLF7	0.604205	8.80813	6.02133	6.23366e-09	9.0837e-08	9.92473
TMED4	-0.481375	9.6955	-6.02043	6.26395e-09	9.12169e-08	9.92005
SNRPA	-0.689961	9.54591	-6.01952	6.29498e-09	9.16071e-08	9.91527
GPR110	-2.29421	7.42344	-6.01855	6.32768e-09	9.20212e-08	9.91027
TAOK2	0.568124	6.32247	6.01834	6.33503e-09	9.20663e-08	9.90914
EID1	0.48849	11.2646	6.01796	6.34793e-09	9.21919e-08	9.90718
EYA4	1.7187	5.61595	6.01707	6.37855e-09	9.25745e-08	9.90253
GRASP	1.33109	6.39742	6.01313	6.51527e-09	9.44954e-08	9.88203
LOC101928370	1.50791	5.64591	6.01233	6.54338e-09	9.48396e-08	9.87787
TBC1D1	0.635565	7.52454	6.0112	6.5832e-09	9.53529e-08	9.872
SEC61A1	-0.551022	10.8192	-6.00994	6.62806e-09	9.59384e-08	9.86544
TNPO1	-0.319102	11.433	-6.00964	6.63886e-09	9.60307e-08	9.86387
SORD	-0.905501	8.42267	-6.00727	6.72389e-09	9.71957e-08	9.85157
ZSCAN2	-0.498859	6.90889	-6.00704	6.73227e-09	9.72519e-08	9.85036
TBC1D7	-0.682974	8.38203	-6.006	6.76976e-09	9.77282e-08	9.845
NUF2	-1.67461	7.92533	-6.00555	6.7864e-09	9.79032e-08	9.84262
AK2	-0.573097	9.74965	-6.00274	6.8897e-09	9.93273e-08	9.82802
CEP55	-1.75619	8.39939	-6.00106	6.95199e-09	1.00159e-07	9.81933
DLC1	1.36957	10.2426	5.99958	7.00753e-09	1.00892e-07	9.81164
KCTD10	0.419361	11.18	5.99797	7.06841e-09	1.01701e-07	9.80328
ATE1	0.432172	8.32589	5.99725	7.09577e-09	1.02026e-07	9.79954
OSCAR	0.947822	6.68778	5.99588	7.14835e-09	1.02714e-07	9.79241
HOXA2	0.970252	6.41638	5.99543	7.16569e-09	1.02895e-07	9.79007
AK021977	1.45189	8.69946	5.99389	7.22509e-09	1.03679e-07	9.78209
MT2A	0.90922	12.18	5.99264	7.27382e-09	1.04282e-07	9.77559
SLC25A39	-0.606282	8.68934	-5.99256	7.27674e-09	1.04282e-07	9.77521
EEF1D	-0.349162	12.9084	-5.99139	7.32269e-09	1.04871e-07	9.76912
LOC101928069	-0.47717	6.10538	-5.99112	7.33318e-09	1.04952e-07	9.76774
RP11-140I16.3	0.890499	7.34797	5.9906	7.35395e-09	1.0518e-07	9.76501
HEATR1	-0.52028	9.67427	-5.98882	7.42449e-09	1.06119e-07	9.75578
TRAPPC3	-0.560856	9.82254	-5.98817	7.45048e-09	1.0642e-07	9.75241
CRK	0.422576	10.5056	5.98622	7.52877e-09	1.07467e-07	9.7423
KCTD12	0.658832	12.8738	5.98591	7.54112e-09	1.07573e-07	9.74072
ADAMDEC1	-2.36942	8.38358	-5.98516	7.57164e-09	1.07937e-07	9.73682
MIOS	-0.489716	10.2255	-5.98465	7.59233e-09	1.08161e-07	9.73418
SLC35A2	-0.787098	9.54545	-5.98316	7.65325e-09	1.08957e-07	9.72646
EIF4E3	0.575126	9.24377	5.98239	7.68495e-09	1.09336e-07	9.72246
C19orf52	-0.528247	8.87015	-5.97704	7.9086e-09	1.12444e-07	9.69475
CDC20	-1.61532	7.96714	-5.97675	7.92112e-09	1.12548e-07	9.69322
PKI55	0.878194	6.14199	5.9765	7.93155e-09	1.12623e-07	9.69195
RBMS1	0.421172	11.5536	5.97503	7.99445e-09	1.13442e-07	9.68431
MAGI2-AS3	0.92029	7.99337	5.97294	8.08411e-09	1.14639e-07	9.67354
CLASP2	0.39587	8.98715	5.97048	8.19133e-09	1.1603e-07	9.66081
CKAP2	-0.762763	8.21724	-5.97045	8.19293e-09	1.1603e-07	9.66062
ZDBF2	0.949615	6.59526	5.96933	8.24209e-09	1.1665e-07	9.65484
CASP12	1.27996	5.42677	5.96477	8.44575e-09	1.19454e-07	9.63126
MCM2	-1.06127	10.3181	-5.96439	8.46284e-09	1.19618e-07	9.6293
FOXRED1	-0.448481	8.85408	-5.96307	8.52278e-09	1.20386e-07	9.62249
FGFR1OP	-0.545794	8.19722	-5.96143	8.59779e-09	1.21367e-07	9.61402
PPIL3	-0.373917	11.6133	-5.95978	8.67423e-09	1.22366e-07	9.60547
PIAS1	0.484181	10.3732	5.95797	8.75878e-09	1.23478e-07	9.5961
FER	0.516939	8.30689	5.9559	8.85602e-09	1.24768e-07	9.58543
WFDC1	1.73595	8.23733	5.95564	8.86838e-09	1.24861e-07	9.58408
GPR37	-2.32825	5.67844	-5.95502	8.89793e-09	1.25195e-07	9.58087
DUSP7	0.650111	8.64239	5.95454	8.92071e-09	1.25368e-07	9.5784
FAM220A	-0.640264	11.2424	-5.95452	8.92178e-09	1.25368e-07	9.57828
ACOT13	-0.778659	9.19421	-5.95394	8.94916e-09	1.25671e-07	9.57532
BCL2L14	-1.00347	5.47752	-5.95316	8.98671e-09	1.26117e-07	9.57128
FANCD2	-0.742112	7.45337	-5.95267	9.01044e-09	1.26368e-07	9.56873
AF520793	1.00035	8.10044	5.95091	9.09539e-09	1.27477e-07	9.55967
WDR17	1.4045	5.86995	5.95042	9.11945e-09	1.27731e-07	9.55711
KIAA1683	1.32503	5.1167	5.94979	9.14996e-09	1.28076e-07	9.55389
CBX4	-0.495026	11.1453	-5.94849	9.21382e-09	1.28886e-07	9.54717
FAM76A	0.60648	7.72237	5.94753	9.26116e-09	1.29425e-07	9.54222
GPR84	-1.46561	7.42261	-5.94747	9.26426e-09	1.29425e-07	9.54189
NXPH3	0.536012	6.89506	5.94593	9.34037e-09	1.30404e-07	9.53399
GALNT18	0.944029	8.86985	5.94527	9.3736e-09	1.30784e-07	9.53056
CNP	-0.564118	9.61706	-5.94491	9.39155e-09	1.30949e-07	9.52871
C10orf35	-0.77028	8.8194	-5.9435	9.46254e-09	1.31855e-07	9.52144
ANXA3	1.39631	11.6584	5.94331	9.47201e-09	1.31902e-07	9.52047
RFESD	-0.497835	6.75025	-5.94264	9.50601e-09	1.3229e-07	9.51701
TTC9C	-0.535124	8.22355	-5.94109	9.58488e-09	1.33302e-07	9.50903
ILDR1	-1.12988	8.0566	-5.93871	9.70739e-09	1.34919e-07	9.49676
MAP3K13	-0.600213	9.19652	-5.93806	9.74145e-09	1.35306e-07	9.49338
MBNL1-AS1	0.970402	7.70792	5.93484	9.90992e-09	1.37557e-07	9.47682
FAM204A	0.343605	8.67505	5.93344	9.98402e-09	1.38497e-07	9.46962
LGALS3BP	-0.88975	13.2403	-5.92938	1.02027e-08	1.4144e-07	9.44869
ADK	-0.800875	9.967	-5.92772	1.02933e-08	1.42604e-07	9.44016
PIK3C3	0.411551	8.6143	5.92592	1.03927e-08	1.43844e-07	9.43087
TEX2	0.429864	9.95579	5.92586	1.0396e-08	1.43844e-07	9.43056
KLHL15	0.563838	10.4974	5.92485	1.0452e-08	1.44526e-07	9.42538
ADD1	0.335265	10.6589	5.92433	1.04807e-08	1.44807e-07	9.42273
PGM5-AS1	2.27877	5.9844	5.92424	1.04857e-08	1.44807e-07	9.42227
MUC20	-1.6083	7.99557	-5.92411	1.04931e-08	1.44816e-07	9.42159
C1orf162	0.940799	9.15279	5.92398	1.05004e-08	1.44825e-07	9.42092
KCTD13	-0.697619	6.55743	-5.92373	1.05144e-08	1.44926e-07	9.41963
ZNF213	-0.515298	8.49477	-5.92313	1.05482e-08	1.453e-07	9.41653
RP11-676J12.6	1.54044	3.12812	5.92253	1.05817e-08	1.45669e-07	9.41346
INO80C	0.625299	8.92011	5.92172	1.06274e-08	1.46121e-07	9.4093
LINC00515	0.964884	5.89565	5.92171	1.06281e-08	1.46121e-07	9.40924
SYT12	-0.801972	5.72434	-5.92153	1.06384e-08	1.4617e-07	9.40831
ZNF281	-0.555547	11.2261	-5.92137	1.06476e-08	1.46204e-07	9.40747
EML4	-0.47542	10.1806	-5.91845	1.08143e-08	1.48398e-07	9.39247
USB1	-0.516759	7.83025	-5.91814	1.08324e-08	1.48552e-07	9.39085
AMPD3	-0.784562	10.0188	-5.91718	1.08875e-08	1.49214e-07	9.38595
AC079767.4	-1.03307	6.3926	-5.91632	1.09378e-08	1.49808e-07	9.3815
GSDMC	-0.878077	7.56945	-5.91432	1.10548e-08	1.51315e-07	9.37123
FBXL14	0.433738	8.79372	5.91372	1.109e-08	1.51702e-07	9.36815
ZBTB9	-0.554121	8.47912	-5.91276	1.11466e-08	1.52379e-07	9.36324
CDCA3	-1.35942	7.42833	-5.91196	1.11939e-08	1.52929e-07	9.35915
CHCHD2	-0.569721	12.5688	-5.91152	1.12203e-08	1.53193e-07	9.35687
CAMP	1.61497	5.15697	5.90927	1.13555e-08	1.54855e-07	9.34531
ACE	1.22271	7.36374	5.90926	1.13563e-08	1.54855e-07	9.34524
SLC39A8	1.00771	10.3579	5.90883	1.13821e-08	1.55026e-07	9.34304
SLK	0.506802	11.6603	5.90871	1.13894e-08	1.55026e-07	9.34243
SPIDR	0.884209	8.35652	5.90869	1.13903e-08	1.55026e-07	9.34235
CD19	-1.99048	5.69404	-5.90823	1.14181e-08	1.55307e-07	9.34
CAT	0.740673	11.676	5.90717	1.1483e-08	1.55997e-07	9.33452
HKDC1	-1.3745	6.8742	-5.90716	1.14833e-08	1.55997e-07	9.3345
GDE1	-0.772434	10.6264	-5.90613	1.15465e-08	1.56758e-07	9.3292
PBX1	0.80571	10.3242	5.9054	1.15913e-08	1.57198e-07	9.32546
TMEM69	-0.440217	10.8792	-5.90537	1.15935e-08	1.57198e-07	9.32527
CPSF3	-0.463041	10.8862	-5.90462	1.16398e-08	1.57702e-07	9.32143
PLEKHA2	0.557293	10.7767	5.90453	1.16452e-08	1.57702e-07	9.32098
PTPRD	1.27243	8.10468	5.90217	1.17919e-08	1.59588e-07	9.30889
MAMDC2	2.34858	10.0509	5.90164	1.18251e-08	1.59938e-07	9.30617
ABCA6	1.15224	7.81785	5.90146	1.18364e-08	1.5999e-07	9.30526
RILPL2	0.6661	10.7041	5.90062	1.18894e-08	1.60607e-07	9.30094
CERS6	-0.667057	9.44136	-5.90004	1.19263e-08	1.61005e-07	9.29795
LINC00607	1.15931	6.18991	5.89954	1.19577e-08	1.61253e-07	9.2954
LTB	-1.20085	8.86329	-5.89941	1.19662e-08	1.61253e-07	9.29472
SERPINB6	0.518463	9.52636	5.8994	1.1967e-08	1.61253e-07	9.29466
MMP3	-2.40361	6.72113	-5.89764	1.2079e-08	1.62661e-07	9.28566
EHF	-0.980184	10.3826	-5.89712	1.21128e-08	1.63014e-07	9.28297
DSG2	-1.18277	10.9802	-5.89676	1.21357e-08	1.63222e-07	9.28114
PTPRG	0.844881	8.64031	5.89636	1.21617e-08	1.63469e-07	9.27908
F12	-1.29984	6.01558	-5.89619	1.21727e-08	1.63516e-07	9.2782
KCNN4	-1.937	7.57341	-5.89552	1.22156e-08	1.63991e-07	9.2748
SLC28A3	-1.68113	7.34285	-5.89511	1.22425e-08	1.64249e-07	9.27268
FANCA	-0.630972	6.74621	-5.89329	1.2361e-08	1.65614e-07	9.26337
FAM83A	-1.77899	7.40569	-5.89322	1.23662e-08	1.65614e-07	9.26297
SUN2	0.447301	10.2809	5.8932	1.23671e-08	1.65614e-07	9.2629
DPP8	0.342262	10.7753	5.89198	1.24473e-08	1.66489e-07	9.25666
PNPT1	-0.780329	10.7234	-5.89198	1.24478e-08	1.66489e-07	9.25662
TET1	-0.716268	7.58006	-5.89154	1.24766e-08	1.66771e-07	9.25439
C4orf32	0.914601	9.80541	5.88945	1.26156e-08	1.68524e-07	9.24369
TMEM60	-0.51907	11.1688	-5.88917	1.26343e-08	1.6867e-07	9.24226
GALNT10	-0.98692	10.0915	-5.88832	1.26913e-08	1.69327e-07	9.23791
SPATA13	0.52178	9.20547	5.8854	1.28896e-08	1.7173e-07	9.22294
TBC1D10B	-0.449418	8.54572	-5.88536	1.2892e-08	1.7173e-07	9.22276
IWS1	-0.392691	9.38569	-5.88532	1.28952e-08	1.7173e-07	9.22252
SLC38A7	-0.505049	7.68811	-5.88468	1.29387e-08	1.72204e-07	9.21927
ARMC10	-0.592461	9.87273	-5.88418	1.2973e-08	1.72554e-07	9.21672
MT1E	1.13785	10.7266	5.88294	1.30589e-08	1.7359e-07	9.21035
EPHB3	-0.804277	8.00389	-5.88206	1.31201e-08	1.74296e-07	9.20583
VIT	0.858539	6.09459	5.87715	1.34659e-08	1.78708e-07	9.18072
PLCXD3	1.91496	5.76101	5.8771	1.34687e-08	1.78708e-07	9.18051
SYNC	0.72776	8.99453	5.8753	1.35984e-08	1.80318e-07	9.17126
HJURP	-1.54539	6.90687	-5.87501	1.36192e-08	1.80483e-07	9.16979
SLC2A5	-1.14316	6.79204	-5.87343	1.37337e-08	1.81889e-07	9.1617
RNF144B	0.779536	10.4031	5.87281	1.37784e-08	1.8237e-07	9.15857
RRBP1	-0.691204	8.64535	-5.87111	1.39033e-08	1.83911e-07	9.14985
MRPL20	-0.347715	11.2261	-5.87067	1.39354e-08	1.84223e-07	9.14763
KIAA1522	-0.912249	10.1217	-5.86994	1.39893e-08	1.84719e-07	9.1439
CPED1	0.945714	9.69039	5.86993	1.399e-08	1.84719e-07	9.14385
CBX3	-0.365982	12.2322	-5.86908	1.40533e-08	1.85442e-07	9.13949
IRF6	-0.904532	9.19536	-5.86821	1.4118e-08	1.86183e-07	9.13506
SLC2A11	-0.612269	6.70097	-5.86788	1.41427e-08	1.86394e-07	9.13337
LOC101927123	1.64705	2.56796	5.86671	1.42306e-08	1.87438e-07	9.12739
DCAF17	-0.491374	7.91568	-5.86468	1.43845e-08	1.8935e-07	9.11701
IL33	1.94789	9.72689	5.86284	1.45244e-08	1.91076e-07	9.10766
SLX4IP	-0.633388	8.85146	-5.86134	1.46401e-08	1.92481e-07	9.10001
SLC35B1	-0.57237	10.4957	-5.86049	1.47062e-08	1.93234e-07	9.09565
RXRA	0.531696	9.24513	5.85929	1.48001e-08	1.94349e-07	9.08951
FCGBP	-1.79501	9.86365	-5.85845	1.48656e-08	1.95091e-07	9.08525
ACN9	-0.816218	8.48614	-5.85799	1.4902e-08	1.95376e-07	9.08288
DNPH1	-0.572983	8.22834	-5.85795	1.49054e-08	1.95376e-07	9.08267
MYH10	0.878014	12.3095	5.85762	1.49314e-08	1.95598e-07	9.08099
UBASH3B	0.786718	7.09958	5.85665	1.50077e-08	1.96479e-07	9.07607
CAMK2D	-0.675448	10.5726	-5.85543	1.51051e-08	1.97607e-07	9.06982
KIF4A	-1.71631	7.53626	-5.85534	1.51121e-08	1.97607e-07	9.06938
CCDC68	1.37028	9.52551	5.8552	1.5123e-08	1.97631e-07	9.06867
POLR2H	-0.612607	11.415	-5.85495	1.51433e-08	1.97777e-07	9.06738
PXK	0.545498	8.0553	5.85466	1.51666e-08	1.97961e-07	9.0659
PUM1	-0.231514	12.0803	-5.85254	1.53368e-08	2.00063e-07	9.05512
THG1L	-0.626131	8.57593	-5.84986	1.5556e-08	2.028e-07	9.04143
HUS1	-0.49251	8.24695	-5.8497	1.5569e-08	2.02847e-07	9.04062
MRPS6	-0.760278	11.9071	-5.84856	1.56627e-08	2.03945e-07	9.03483
DCTPP1	-0.67048	10.408	-5.84802	1.57077e-08	2.04391e-07	9.03206
ACAP2	0.350201	9.82175	5.84792	1.57159e-08	2.04391e-07	9.03156
EGOT	-1.78523	5.73771	-5.84751	1.57499e-08	2.04644e-07	9.02947
VPS72	-0.56938	10.1363	-5.84746	1.57542e-08	2.04644e-07	9.02921
MYO7A	-0.902407	6.21255	-5.84661	1.58249e-08	2.05439e-07	9.02489
AUNIP	-0.962881	5.83769	-5.84585	1.58884e-08	2.06139e-07	9.02102
GMNN	-0.795761	10.7502	-5.84447	1.60049e-08	2.07527e-07	9.01397
POLQ	-1.23747	6.90964	-5.841	1.63002e-08	2.11229e-07	8.99632
HSF2BP	-0.927877	6.33056	-5.83889	1.64822e-08	2.134e-07	8.9856
JDP2	0.63757	7.11026	5.83883	1.64874e-08	2.134e-07	8.9853
NCAPG	-1.49796	7.48314	-5.83792	1.65669e-08	2.14301e-07	8.98066
ZNF786	-0.560526	7.2948	-5.83695	1.66522e-08	2.15275e-07	8.9757
HYOU1	-0.671969	9.78485	-5.8348	1.68417e-08	2.17596e-07	8.96478
ZDHHC14	0.732598	7.20425	5.8333	1.69751e-08	2.19188e-07	8.95717
ZMIZ1	0.470316	10.4889	5.83309	1.69937e-08	2.19297e-07	8.95611
SMARCA2	0.577483	9.58677	5.83272	1.70269e-08	2.19595e-07	8.95423
PPFIBP1	0.645498	8.42169	5.83213	1.70799e-08	2.20148e-07	8.95123
NEIL3	-1.66455	6.34403	-5.8298	1.7291e-08	2.22736e-07	8.93937
LMCD1	0.934448	9.25987	5.82912	1.73529e-08	2.234e-07	8.93593
PPBP	2.62316	5.79627	5.82802	1.74543e-08	2.24572e-07	8.9303
MAP7D3	0.683831	7.47157	5.82751	1.75012e-08	2.25042e-07	8.92771
MYRIP	1.75423	7.01696	5.82566	1.76724e-08	2.27109e-07	8.91831
CCDC24	-1.75175	6.13541	-5.82455	1.77752e-08	2.28295e-07	8.91272
C10orf25	1.11698	6.18219	5.82415	1.78133e-08	2.28613e-07	8.91065
NDUFB10	-0.512152	10.0796	-5.82406	1.78211e-08	2.28613e-07	8.91023
ABI2	0.455605	9.78059	5.82371	1.78546e-08	2.28907e-07	8.90842
FABP5	1.19174	11.8092	5.82109	1.81018e-08	2.31938e-07	8.89515
COX17	-0.785136	7.84151	-5.82074	1.81359e-08	2.32238e-07	8.89333
HLA-F-AS1	0.966205	7.20672	5.82042	1.81666e-08	2.32494e-07	8.8917
FAM168B	0.460695	9.91622	5.82006	1.8201e-08	2.3258e-07	8.88988
LRRC8E	-0.907444	7.62566	-5.82003	1.82038e-08	2.3258e-07	8.88973
LSR	-1.00493	9.19759	-5.82001	1.82055e-08	2.3258e-07	8.88963
VGLL3	1.34689	9.92027	5.81988	1.82178e-08	2.32599e-07	8.88898
RP11-248J18.2	0.690909	6.93097	5.81864	1.83372e-08	2.33986e-07	8.88268
KRT15	-2.60499	8.57467	-5.81746	1.84507e-08	2.35295e-07	8.87673
KCTD16	1.62018	5.22419	5.81692	1.85038e-08	2.35834e-07	8.87395
CLN8	0.54804	7.7868	5.81552	1.86402e-08	2.37433e-07	8.86686
GAD1	-2.26834	5.65439	-5.81476	1.87147e-08	2.38241e-07	8.86302
MINOS1P1	0.985798	6.26729	5.81328	1.88608e-08	2.3996e-07	8.85551
RECQL5	-0.51299	6.08467	-5.81276	1.89129e-08	2.40482e-07	8.85285
ORC4	-0.388354	10.1089	-5.81057	1.91319e-08	2.43123e-07	8.84174
ESPL1	-1.17614	7.8995	-5.81009	1.91794e-08	2.43584e-07	8.83935
COL3A1	-0.782999	13.725	-5.80965	1.92245e-08	2.43883e-07	8.83708
MRGPRF	1.14882	9.13376	5.80964	1.92255e-08	2.43883e-07	8.83703
RAPGEF2	0.401534	10.5926	5.8092	1.92698e-08	2.4427e-07	8.83481
RAB25	-1.17154	10.6651	-5.80911	1.92785e-08	2.4427e-07	8.83437
TGFBR2	0.580855	12.1792	5.80697	1.9497e-08	2.46893e-07	8.8235
CD180	-1.13851	7.52543	-5.80656	1.95384e-08	2.47273e-07	8.82145
NQO1	-1.59365	11.0102	-5.80636	1.95589e-08	2.47388e-07	8.82044
OSTC	-0.548801	12.4185	-5.80592	1.96043e-08	2.47817e-07	8.81821
GAS6	0.869734	10.9631	5.80449	1.97527e-08	2.49547e-07	8.81093
LAGE3	-0.828119	9.85429	-5.80364	1.9841e-08	2.50481e-07	8.80663
ZNF271	0.450021	8.33834	5.80355	1.98497e-08	2.50481e-07	8.8062
FRMD4B	0.769582	9.14863	5.80091	2.0127e-08	2.53833e-07	8.79282
CYP7B1	-1.20882	7.1904	-5.79998	2.0225e-08	2.54841e-07	8.78813
FAM53A	-0.789199	6.27008	-5.79993	2.02305e-08	2.54841e-07	8.78787
MAPK11	1.10493	4.83438	5.79959	2.02673e-08	2.55156e-07	8.78611
ZFP64	-0.392124	8.69268	-5.79943	2.02835e-08	2.55212e-07	8.78534
CABLES2	-0.596571	8.72587	-5.79795	2.04415e-08	2.5705e-07	8.77786
NID1	0.773181	9.51341	5.79516	2.07429e-08	2.60593e-07	8.76374
BRE-AS1	1.97542	6.4828	5.79512	2.07473e-08	2.60593e-07	8.76353
UHMK1	-0.362081	11.3149	-5.79164	2.113e-08	2.65246e-07	8.7459
KAZN	0.853079	8.23202	5.79116	2.11833e-08	2.65761e-07	8.74346
ZCCHC24	0.849111	10.4491	5.79062	2.12428e-08	2.66224e-07	8.74076
CNFN	-1.78795	4.49915	-5.79057	2.12489e-08	2.66224e-07	8.74048
PRIMA1	1.37068	6.34875	5.79049	2.12571e-08	2.66224e-07	8.74011
ZCCHC17	-0.386605	9.9032	-5.78993	2.13197e-08	2.66854e-07	8.73727
ID1	1.42658	9.2009	5.78958	2.13591e-08	2.67192e-07	8.73549
TP53I11	-0.572805	5.96147	-5.78936	2.1384e-08	2.67349e-07	8.73437
TRPM2	-0.753262	6.97722	-5.78859	2.14698e-08	2.68267e-07	8.7305
CDC42EP1	-1.01263	6.13558	-5.78641	2.17171e-08	2.712e-07	8.71946
MMP7	-2.06507	11.3757	-5.7841	2.19816e-08	2.74346e-07	8.70778
CHTF8	-0.357627	9.90526	-5.78389	2.20053e-08	2.74483e-07	8.70674
CORO1B	-0.557508	8.6893	-5.78144	2.22895e-08	2.77868e-07	8.69436
FAXDC2	0.804814	8.81657	5.77813	2.26793e-08	2.82564e-07	8.67763
RP11-348P10.2	0.630063	7.31989	5.77752	2.27516e-08	2.83303e-07	8.67456
AC145343.2	-1.08081	6.30441	-5.77403	2.31702e-08	2.88321e-07	8.65698
HRCT1	1.08282	7.36939	5.77394	2.31813e-08	2.88321e-07	8.65652
TMEM63C	-1.60314	5.8885	-5.77035	2.3621e-08	2.93621e-07	8.63839
PPP1R12A	0.426496	10.7041	5.76944	2.37339e-08	2.94812e-07	8.63379
SSR2	-0.549158	12.684	-5.76936	2.37439e-08	2.94812e-07	8.63338
MEA1	-0.593141	10.5592	-5.76919	2.37641e-08	2.94893e-07	8.63256
PPP2CB	0.412939	12.3486	5.76893	2.37966e-08	2.95127e-07	8.63124
RITA1	-0.679277	7.996	-5.76645	2.41074e-08	2.9881e-07	8.61873
SPRYD4	-0.546601	7.59076	-5.76583	2.41856e-08	2.99495e-07	8.6156
ESRP1	-1.03281	10.8406	-5.76579	2.41903e-08	2.99495e-07	8.61542
KIAA1377	1.11515	8.28861	5.76259	2.45985e-08	3.04214e-07	8.59928
SDHAF2	-0.51077	8.89742	-5.76255	2.46028e-08	3.04214e-07	8.59911
SYNPO	0.847647	8.74191	5.76247	2.46136e-08	3.04214e-07	8.59869
STX6	-0.413956	9.42251	-5.76226	2.4641e-08	3.04379e-07	8.59761
GLUD1	0.414159	10.0621	5.76117	2.47809e-08	3.05933e-07	8.59215
MYRF	1.29728	6.24398	5.7584	2.51421e-08	3.10091e-07	8.57819
OLA1	-0.481724	11.1751	-5.75837	2.51464e-08	3.10091e-07	8.57803
CETP	2.46645	4.51731	5.75759	2.52491e-08	3.11173e-07	8.5741
MAD2L1	-1.27115	8.28995	-5.75748	2.52628e-08	3.11173e-07	8.57357
DIABLO	-0.420198	10.7841	-5.75734	2.52819e-08	3.1123e-07	8.57284
REV3L	0.661809	10.8022	5.75605	2.54526e-08	3.13154e-07	8.56636
MRPL17	-0.554195	9.82533	-5.75487	2.56102e-08	3.14914e-07	8.5604
BTF3L4	-0.379079	9.66787	-5.75292	2.58713e-08	3.17762e-07	8.55062
AIMP2	-0.599697	10.6996	-5.75292	2.58715e-08	3.17762e-07	8.55061
MOSPD3	-0.463462	7.4932	-5.75282	2.58859e-08	3.17762e-07	8.55008
DPAGT1	-0.604744	9.98751	-5.75211	2.59815e-08	3.18755e-07	8.54652
CCDC64B	-0.767564	8.18671	-5.75122	2.61025e-08	3.20025e-07	8.54204
RP11-498C9.15	0.923564	7.42704	5.75113	2.61145e-08	3.20025e-07	8.54159
ZBTB33	-0.477031	10.5076	-5.74994	2.62764e-08	3.21826e-07	8.53563
FAP	-1.31927	9.93896	-5.74973	2.63064e-08	3.22012e-07	8.53453
IL18RAP	1.15164	7.72058	5.74893	2.6416e-08	3.23138e-07	8.53052
CXorf57	1.10154	7.19116	5.74884	2.64282e-08	3.23138e-07	8.53008
DECR2	-0.773528	9.1325	-5.74868	2.64508e-08	3.23231e-07	8.52925
LGI4	1.03472	5.67988	5.74705	2.66763e-08	3.25803e-07	8.52107
AZIN2	-0.536083	7.25867	-5.74646	2.67581e-08	3.26618e-07	8.51811
KRT8P12	-0.41965	6.84139	-5.74608	2.68107e-08	3.27076e-07	8.51622
NEK2	-1.47171	7.02142	-5.74467	2.70084e-08	3.29302e-07	8.50914
TXNDC12	-0.45514	11.7387	-5.74361	2.71592e-08	3.30954e-07	8.50377
SLC25A22	-0.515615	7.88574	-5.74251	2.73141e-08	3.32655e-07	8.49828
BICD2	0.473808	9.86387	5.74151	2.74566e-08	3.34202e-07	8.49326
HPRT1	-0.671826	11.0613	-5.73889	2.78341e-08	3.38606e-07	8.4801
ATRAID	-0.314216	12.8333	-5.73729	2.8068e-08	3.4126e-07	8.47203
NEDD9	0.921445	10.4454	5.73686	2.81304e-08	3.41827e-07	8.46988
PSMB4	-0.371853	12.3623	-5.73383	2.85779e-08	3.47071e-07	8.45466
RER1	-0.448079	10.6906	-5.73215	2.88292e-08	3.49926e-07	8.44622
TCTEX1D1	1.50503	6.45987	5.73033	2.91026e-08	3.53046e-07	8.43712
CYP24A1	-2.96385	7.4084	-5.72761	2.95171e-08	3.5774e-07	8.42348
NGEF	-1.54191	6.40108	-5.72758	2.95226e-08	3.5774e-07	8.4233
ST6GALNAC1	-1.94554	10.6366	-5.72592	2.97779e-08	3.60632e-07	8.415
FEN1	-0.990259	9.87535	-5.72526	2.98799e-08	3.61665e-07	8.4117
LOC101927722	-1.56974	5.39229	-5.72413	3.00559e-08	3.63593e-07	8.40604
BRI3BP	-0.602333	10.7392	-5.72341	3.01685e-08	3.64751e-07	8.40243
CCNB2	-1.31813	7.4278	-5.72242	3.03246e-08	3.66433e-07	8.39746
DAPK2	1.07447	7.43126	5.72226	3.03501e-08	3.66537e-07	8.39665
CD2AP	-0.490533	11.6868	-5.7221	3.03755e-08	3.66639e-07	8.39584
CD160	1.24644	6.0646	5.72174	3.04315e-08	3.67111e-07	8.39407
MYH2	1.28487	5.19605	5.72122	3.05137e-08	3.67897e-07	8.39146
FAM167A	1.27196	7.65194	5.71885	3.08919e-08	3.72251e-07	8.37959
CASC5	-1.06764	6.68978	-5.7174	3.1126e-08	3.74863e-07	8.37231
PLCB4	1.63035	8.26406	5.71618	3.13243e-08	3.77041e-07	8.36619
ALOX5	0.875054	10.1316	5.71538	3.14543e-08	3.78395e-07	8.36219
KIAA0319L	-0.727724	10.7571	-5.71506	3.15062e-08	3.78809e-07	8.3606
CHEK1	-0.96594	7.28178	-5.7149	3.15333e-08	3.78924e-07	8.35978
STAC	0.980965	8.27773	5.71469	3.15663e-08	3.79111e-07	8.35876
GANAB	-0.515071	9.06864	-5.71317	3.18166e-08	3.81905e-07	8.35115
LRRC20	-0.712039	7.72108	-5.71281	3.18759e-08	3.82405e-07	8.34936
SIX2	-1.30427	6.44607	-5.7127	3.18949e-08	3.82421e-07	8.34878
C5orf34	-0.896681	7.65427	-5.71171	3.206e-08	3.84187e-07	8.3438
PDIA3	-0.49693	11.6732	-5.70938	3.24491e-08	3.88635e-07	8.33217
ACBD3	-0.393598	12.0293	-5.70806	3.2673e-08	3.911e-07	8.32555
STAT5B	0.440152	8.5128	5.70774	3.27272e-08	3.91533e-07	8.32395
MRM1	-0.550076	6.88256	-5.70743	3.2779e-08	3.91936e-07	8.32242
BUB1	-1.14579	5.79113	-5.7068	3.28859e-08	3.92998e-07	8.31928
TMOD3	0.467891	9.69885	5.70581	3.30561e-08	3.94813e-07	8.31431
ATAD2	-0.917758	8.66994	-5.70397	3.33728e-08	3.98376e-07	8.30511
WDR89	-0.491017	7.96887	-5.7029	3.3558e-08	4.00367e-07	8.29978
LILRB2	1.03903	7.83807	5.70255	3.36187e-08	4.00869e-07	8.29804
HELLS	-0.869057	7.80029	-5.70187	3.37383e-08	4.02075e-07	8.29461
LOC338620	0.867901	7.19634	5.70057	3.39661e-08	4.04567e-07	8.28813
IBA57	0.541419	7.25834	5.69948	3.41577e-08	4.06625e-07	8.2827
CDC6	-1.35816	6.09705	-5.69789	3.44417e-08	4.0978e-07	8.27472
GGCX	-0.890278	9.33013	-5.69615	3.4752e-08	4.13246e-07	8.26607
GAB1	0.602052	8.62586	5.69449	3.50538e-08	4.16605e-07	8.25774
LOC285147	0.929877	7.38525	5.69437	3.50743e-08	4.1662e-07	8.25718
PEX13	-0.441558	9.50733	-5.69416	3.51128e-08	4.16849e-07	8.25612
YIPF3	-0.721021	9.84464	-5.69366	3.5204e-08	4.17622e-07	8.25362
TSC1	0.498356	9.92106	5.69359	3.52165e-08	4.17622e-07	8.25328
PTGES	-1.0073	7.09592	-5.69249	3.54175e-08	4.19776e-07	8.24779
LOC284889	-0.52149	7.24531	-5.69091	3.57088e-08	4.22997e-07	8.23989
PF4	1.43852	5.69609	5.68994	3.58883e-08	4.24891e-07	8.23506
PRSS35	1.43331	6.80442	5.68896	3.60705e-08	4.26815e-07	8.23018
FXYD1	1.82573	6.54241	5.68865	3.61284e-08	4.27266e-07	8.22863
HNRNPA0	0.489667	11.2228	5.68788	3.62732e-08	4.28744e-07	8.22478
EZH1	0.502986	8.9615	5.68754	3.63373e-08	4.29268e-07	8.22308
RHOT2	-0.438969	8.41333	-5.68729	3.63834e-08	4.29578e-07	8.22185
DPYSL2	0.641883	13.6445	5.68323	3.71565e-08	4.38467e-07	8.20159
CLEC4M	1.37396	4.45253	5.68308	3.71859e-08	4.38575e-07	8.20082
GPR133	1.60156	9.41253	5.68172	3.74473e-08	4.41418e-07	8.19407
FAM124B	1.10322	7.25573	5.68045	3.76941e-08	4.43957e-07	8.18774
CEP85	-0.69592	7.92502	-5.6804	3.77037e-08	4.43957e-07	8.1875
CDC25C	-1.27489	4.58842	-5.68011	3.77597e-08	4.44374e-07	8.18606
LEPR	0.885274	6.27266	5.67975	3.783e-08	4.44583e-07	8.18427
RP11-524D16__A.3	-1.02251	6.00221	-5.67972	3.78371e-08	4.44583e-07	8.18409
GPRIN2	1.01896	7.49489	5.67971	3.78391e-08	4.44583e-07	8.18404
SPAG4	-1.48218	7.86408	-5.67857	3.80621e-08	4.46961e-07	8.17838
SULF1	-1.76825	11.1619	-5.6768	3.84124e-08	4.5083e-07	8.16955
GCAT	-0.877993	8.09808	-5.6755	3.86712e-08	4.53622e-07	8.16308
C1orf35	-0.442719	8.39462	-5.67537	3.86966e-08	4.53674e-07	8.16244
MYO19	-0.649019	8.23939	-5.66883	4.00259e-08	4.69005e-07	8.12989
PARVB	0.582991	6.69488	5.66829	4.01386e-08	4.70071e-07	8.12718
MFAP4	2.28505	9.87379	5.66802	4.01946e-08	4.70472e-07	8.12584
ATXN3	0.469058	8.11434	5.66754	4.02933e-08	4.71373e-07	8.12347
ADAM28	-1.24279	7.95447	-5.66661	4.04877e-08	4.73391e-07	8.11884
SLC31A2	0.82087	9.82628	5.66623	4.05679e-08	4.74073e-07	8.11693
TIMM9	-0.508931	9.41923	-5.66611	4.05912e-08	4.7409e-07	8.11637
NFATC1	0.606174	8.06684	5.66524	4.07742e-08	4.75971e-07	8.11204
BMF	-0.697778	7.60401	-5.66464	4.09002e-08	4.77184e-07	8.10907
MICU3	1.15892	9.2742	5.66429	4.09754e-08	4.77804e-07	8.1073
APCDD1	0.945261	8.54397	5.66275	4.13027e-08	4.81361e-07	8.09963
FLJ13744	-3.53828	5.73606	-5.66204	4.14537e-08	4.82861e-07	8.09611
POLR2D	-0.552873	8.28656	-5.66177	4.15111e-08	4.8327e-07	8.09478
CHN1	1.03301	11.3507	5.66149	4.1571e-08	4.83707e-07	8.09339
LRRFIP1	0.379961	11.5113	5.66025	4.18376e-08	4.86547e-07	8.08723
TEX11	-1.03997	4.33141	-5.65939	4.2023e-08	4.88442e-07	8.08297
SLC27A6	2.014	3.68691	5.65811	4.23018e-08	4.91418e-07	8.0766
PVRL1	-0.445749	5.9507	-5.65771	4.23903e-08	4.92182e-07	8.07458
NBPF8	-0.820762	5.7727	-5.65683	4.25814e-08	4.94136e-07	8.07025
RAP2B	-0.457159	10.8543	-5.65654	4.26462e-08	4.94623e-07	8.06878
BC022047	0.895935	9.92361	5.65532	4.2915e-08	4.97474e-07	8.06273
C10orf128	0.790673	9.5762	5.65365	4.32857e-08	5.01503e-07	8.05444
ZNF691	-0.602561	8.34538	-5.653	4.34305e-08	5.02911e-07	8.05122
GJD3	0.634671	7.17784	5.65196	4.36644e-08	5.05257e-07	8.04605
USP31	0.569619	8.78942	5.65189	4.36797e-08	5.05257e-07	8.04571
SLC30A4	0.628119	7.40449	5.65031	4.4038e-08	5.09129e-07	8.03784
ILF2	-0.667038	11.2697	-5.64782	4.46041e-08	5.15399e-07	8.02553
RPA3	-0.825085	9.77662	-5.64364	4.55754e-08	5.26341e-07	8.00477
TBCEL	0.560803	8.91131	5.64226	4.59008e-08	5.29816e-07	7.99792
RBM47	-0.580301	10.3206	-5.64069	4.62721e-08	5.33818e-07	7.99015
GID4	0.495867	8.11544	5.64053	4.63097e-08	5.33968e-07	7.98937
TAF10	-0.500582	9.338	-5.63945	4.65682e-08	5.36662e-07	7.98401
PAQR4	-0.708536	8.24998	-5.63916	4.6638e-08	5.3718e-07	7.98257
RP3-525N10.2	1.68296	5.07089	5.63806	4.69032e-08	5.39947e-07	7.9771
C11orf1	-0.737462	8.61567	-5.63741	4.70589e-08	5.41453e-07	7.97391
SPECC1L	0.477895	10.4977	5.63725	4.70993e-08	5.41629e-07	7.97308
KIAA1211	-0.974273	7.10411	-5.63711	4.71322e-08	5.4172e-07	7.97241
NOA1	-0.419128	10.8186	-5.63576	4.74606e-08	5.45205e-07	7.96572
POMGNT2	0.464415	8.0353	5.6346	4.77435e-08	5.48165e-07	7.95999
IFNGR2	-0.541546	11.3395	-5.63339	4.80421e-08	5.513e-07	7.95399
HDGFRP3	0.84215	8.57241	5.63064	4.87248e-08	5.58838e-07	7.94039
NMT2	0.60288	8.38534	5.6305	4.87603e-08	5.58949e-07	7.93969
ZBTB4	0.555387	11.0747	5.62839	4.92909e-08	5.64733e-07	7.92927
C12orf49	0.637672	10.0344	5.62717	4.96025e-08	5.68003e-07	7.92319
TADA1	-0.415562	8.99664	-5.62698	4.96496e-08	5.68241e-07	7.92228
PROS1	0.88218	12.1449	5.62651	4.97708e-08	5.69327e-07	7.91993
RARA-AS1	0.544588	8.16415	5.62624	4.98387e-08	5.69803e-07	7.91862
SYNPR-AS1	-1.02852	6.35218	-5.62526	5.00906e-08	5.72381e-07	7.91376
AGMAT	-0.976339	6.33635	-5.6247	5.02337e-08	5.73569e-07	7.91101
IQGAP3	-1.18309	6.52798	-5.62465	5.02476e-08	5.73569e-07	7.91075
TBX4	1.75843	5.01022	5.6242	5.03628e-08	5.74582e-07	7.90854
LOC285043	1.67431	7.7742	5.62331	5.0595e-08	5.76926e-07	7.90411
CAMK2N1	1.327	10.2772	5.62298	5.06791e-08	5.77582e-07	7.90251
LINC01354	1.96196	4.16386	5.62257	5.07876e-08	5.78513e-07	7.90045
EVI5	0.457432	9.38629	5.6205	5.13281e-08	5.84363e-07	7.89025
BLM	-0.694722	7.88931	-5.62005	5.14491e-08	5.85432e-07	7.88798
TAX1BP1	-0.455517	12.3707	-5.61969	5.15429e-08	5.86192e-07	7.88623
PMP22	0.708623	11.3277	5.61837	5.18938e-08	5.89873e-07	7.87969
KCNK17	1.26458	8.01867	5.61525	5.2731e-08	5.99075e-07	7.86428
ZNHIT3	-0.492311	10.2463	-5.61487	5.28342e-08	5.99662e-07	7.86239
TMEM14B	-0.441684	12.3556	-5.61485	5.28381e-08	5.99662e-07	7.86232
SNTG2	1.23019	4.05703	5.61443	5.29523e-08	6.00644e-07	7.86024
RORA	0.756689	9.45442	5.61423	5.30057e-08	6.00935e-07	7.85927
LGALSL	1.04655	10.1138	5.614	5.30704e-08	6.01353e-07	7.8581
ATAD3B	-0.48758	7.36109	-5.61319	5.32898e-08	6.03524e-07	7.85412
MAST3	0.615602	8.87468	5.611	5.38929e-08	6.10035e-07	7.84328
LEPREL4	-1.0616	8.21456	-5.60967	5.42606e-08	6.13877e-07	7.83673
CDC25A	-1.12148	5.27503	-5.60851	5.45835e-08	6.17206e-07	7.83102
NR2F6	-0.750576	8.64006	-5.6057	5.53749e-08	6.25829e-07	7.81715
EXO1	-2.17916	4.99513	-5.60463	5.5679e-08	6.28937e-07	7.81188
MATN1-AS1	-0.642983	6.77552	-5.60363	5.59648e-08	6.31641e-07	7.80695
ECT2	-1.06635	9.05832	-5.60359	5.59767e-08	6.31641e-07	7.80674
SFRP1	1.32183	6.09838	5.60348	5.60087e-08	6.31673e-07	7.80619
TMEM238	-1.61404	3.45461	-5.60313	5.61069e-08	6.32451e-07	7.8045
SAMHD1	0.746568	11.4156	5.6024	5.63175e-08	6.34495e-07	7.80089
FOXA3	-2.33689	7.16303	-5.60199	5.64376e-08	6.35517e-07	7.79884
ITFG3	-0.527268	9.25183	-5.60185	5.64765e-08	6.35625e-07	7.79818
E2F5	-0.837014	7.97771	-5.60163	5.65401e-08	6.35721e-07	7.7971
ZNF677	0.999458	8.29552	5.60162	5.65438e-08	6.35721e-07	7.79703
YTHDF1	-0.456977	11.9218	-5.60138	5.66142e-08	6.36183e-07	7.79583
LOC100505938	-1.76452	6.72418	-5.59774	5.76771e-08	6.4779e-07	7.77792
ADAM23	0.830241	5.59956	5.59703	5.78881e-08	6.49823e-07	7.7744
KCNMB2	1.08259	5.76526	5.59635	5.80898e-08	6.51749e-07	7.77105
MLEC	-0.637769	11.1111	-5.59622	5.81284e-08	6.51844e-07	7.77041
TRIM58	1.16701	3.67537	5.59612	5.81584e-08	6.51844e-07	7.76992
LAMB2	0.593635	10.4586	5.5943	5.87018e-08	6.57593e-07	7.76096
ARIH2	0.376728	9.27095	5.59388	5.88271e-08	6.58657e-07	7.75891
CLDN11	1.34538	7.22625	5.59205	5.9379e-08	6.64492e-07	7.74991
TRIT1	-0.425586	9.72135	-5.59111	5.96665e-08	6.67365e-07	7.74526
FBLN5	1.37974	9.41193	5.59091	5.97258e-08	6.67683e-07	7.7443
BANCR	1.89694	4.99086	5.58979	6.00699e-08	6.71184e-07	7.73877
OGFOD3	-0.549836	9.24021	-5.58946	6.01716e-08	6.71973e-07	7.73714
TMEM167A	-0.51971	11.6308	-5.58507	6.15359e-08	6.86855e-07	7.71555
MANF	-0.674712	11.7131	-5.58446	6.17274e-08	6.88638e-07	7.71256
SDSL	-0.837005	7.99931	-5.5841	6.18434e-08	6.89576e-07	7.71075
WDR12	-0.545497	8.91042	-5.58215	6.24603e-08	6.96096e-07	7.70119
HIST1H2BE	-1.23748	7.40507	-5.58123	6.27541e-08	6.99011e-07	7.69667
SSR1	-0.341183	11.9137	-5.57967	6.32568e-08	7.04249e-07	7.68899
FFAR4	1.70372	5.68034	5.5794	6.33448e-08	7.04865e-07	7.68765
GOLGA5	-0.467955	11.8438	-5.57821	6.37294e-08	7.08781e-07	7.68182
ITPR1	0.761204	9.69464	5.57737	6.40019e-08	7.11447e-07	7.67771
B4GALT3	-0.532103	9.02455	-5.57721	6.40544e-08	7.11665e-07	7.67692
FBXL6	-0.594512	5.92243	-5.57676	6.42035e-08	7.12955e-07	7.67469
VWA1	-0.706873	7.0062	-5.57545	6.46327e-08	7.17151e-07	7.66827
GRTP1	-1.07843	8.16256	-5.57541	6.46476e-08	7.17151e-07	7.66805
ATP1A2	1.80913	6.99777	5.57367	6.52241e-08	7.23176e-07	7.6595
NMU	-2.15947	7.11394	-5.57223	6.57025e-08	7.28108e-07	7.65246
TCEAL2	1.86085	7.4112	5.57151	6.59444e-08	7.30414e-07	7.64892
ZNF267	-0.556989	10.615	-5.56868	6.69022e-08	7.40644e-07	7.63504
CAV3	1.75508	5.71241	5.56855	6.69462e-08	7.40753e-07	7.63441
HBD	1.54698	5.40176	5.56742	6.73326e-08	7.44648e-07	7.62887
PTK6	-1.05659	7.82271	-5.56612	6.7781e-08	7.4869e-07	7.62248
SNX1	0.462585	9.5602	5.56608	6.77967e-08	7.4869e-07	7.62225
MTMR10	0.476967	9.07374	5.56606	6.78018e-08	7.4869e-07	7.62218
POLR2G	-0.527958	11.3745	-5.56414	6.84705e-08	7.55688e-07	7.61273
METTL1	-0.732749	8.37105	-5.5629	6.89013e-08	7.60055e-07	7.60669
KAT6A	0.450789	10.0554	5.56055	6.97338e-08	7.68847e-07	7.59513
ARHGEF40	0.581728	8.26404	5.56004	6.99127e-08	7.70427e-07	7.59266
PTTG1	-1.27492	9.90844	-5.55758	7.07951e-08	7.79755e-07	7.58059
MAZ	-0.408879	7.95846	-5.55654	7.11718e-08	7.83505e-07	7.57548
JMJD1C	0.5321	10.1594	5.55591	7.13987e-08	7.85603e-07	7.57241
PSMD14	-0.515907	12.5049	-5.5549	7.17654e-08	7.89237e-07	7.56748
LOC100506834	0.86875	5.68209	5.55439	7.19539e-08	7.90908e-07	7.56496
KIF11	-1.2454	8.63271	-5.55037	7.34402e-08	8.06837e-07	7.54527
TSR3	-0.372831	8.44833	-5.55012	7.3532e-08	8.07436e-07	7.54407
TRPM6	0.780085	4.64305	5.54929	7.38423e-08	8.10431e-07	7.54002
NME4	-0.653372	8.83906	-5.54857	7.41147e-08	8.13009e-07	7.53647
LINC00883	0.695087	6.91373	5.54838	7.41861e-08	8.1338e-07	7.53555
AIFM3	-1.03158	5.74221	-5.54826	7.4231e-08	8.13461e-07	7.53496
NFIA	1.01995	9.77898	5.54532	7.53486e-08	8.2529e-07	7.52058
PARD3B	0.51353	7.02238	5.54485	7.55296e-08	8.26854e-07	7.51827
CELF2	0.690464	10.6256	5.54423	7.5767e-08	8.29035e-07	7.51525
TRAM1	-0.37202	12.4973	-5.54223	7.65397e-08	8.37066e-07	7.50548
CLDN12	-0.796905	11.3554	-5.54089	7.70615e-08	8.42347e-07	7.49894
TBC1D4	0.662263	9.89574	5.54063	7.71632e-08	8.43034e-07	7.49767
RDX	0.473041	11.1756	5.53968	7.754e-08	8.46722e-07	7.49298
PRMT3	-0.458211	9.72681	-5.53848	7.80111e-08	8.51438e-07	7.48715
IRAK1	-0.762741	10.5445	-5.53763	7.83477e-08	8.54497e-07	7.48301
LOC374443	-0.660655	7.0216	-5.53758	7.83703e-08	8.54497e-07	7.48273
C16orf70	-0.325041	8.07956	-5.53675	7.86989e-08	8.57648e-07	7.4787
GSKIP	-0.52904	11.7239	-5.53596	7.90155e-08	8.60664e-07	7.47484
KLF6	0.785978	11.1698	5.53579	7.90831e-08	8.60968e-07	7.47401
HSPB8	1.15673	9.9423	5.53231	8.04942e-08	8.7589e-07	7.45699
MALSU1	-0.407415	11.7872	-5.53212	8.05706e-08	8.76281e-07	7.45608
NXPE3	0.730107	7.54234	5.53117	8.09603e-08	8.80078e-07	7.45143
SOBP	1.02149	7.39814	5.53058	8.12045e-08	8.82289e-07	7.44853
SCN3B	1.63738	4.84077	5.53047	8.12477e-08	8.82315e-07	7.44802
FAM83H	-0.948601	9.19495	-5.52876	8.19564e-08	8.89565e-07	7.43966
TMEM55A	0.782315	9.14135	5.52762	8.24302e-08	8.9426e-07	7.43411
TACO1	-0.468155	8.02627	-5.52557	8.32893e-08	9.03128e-07	7.42414
ARSE	-1.90315	7.78965	-5.52308	8.4347e-08	9.14139e-07	7.41199
FGF10	1.12856	2.48716	5.5217	8.49395e-08	9.201e-07	7.40525
[truncated: 19,655 more rows]
